# Supplementary material for: Intron retention-dependent gene regulation in Cryptococcus neoformans
Source: Sci Rep. 2016 Aug 31;6:32252. doi: 10.1038/srep32252 (PMC5006051; doi:10.1038/srep32252)
Supplement: Table S1 [file srep32252-s2.xls]

## Sheet: Feuil1
Table S1: New and deleted genes in the annotation.
new genes		genes deleted or re annotated as pseudogenes
CNA00075		CNA01570
CNA00225		CNA02070
CNA00485		CNA03080
CNA01095		CNA03980
CNA01205		CNA05350
CNA02015		CNA05770
CNA02055		CNA07760
CNA02115		CNB00350
CNA02125		CNB00460
CNA02205		CNB00470
CNA02335		CNB00670
CNA02405		CNB00960
CNA02535		CNB01430
CNA02555		CNB02010
CNA02620		CNB03270
CNA02625		CNB03320
CNA02645		CNB03420
CNA02845		CNB03510
CNA02875		CNB05020
CNA02885		CNB05070
CNA02895		CNB05420
CNA02905		CNB05590
CNA03065		CNC00740
CNA03093		CNC00860
CNA03095		CNC02290
CNA03265		CNC04090
CNA03523		CNC04250
CNA03525		CNC04500
CNA03725		CNC05190
CNA03795		CNC05380
CNA04015		CNC05630
CNA04025		CNC06060
CNA04063		CNC06930
CNA04065		CND00360
CNA04145		CND00810
CNA04265		CND00820
CNA04425		CND00850
CNA04685		CND00860
CNA04695		CND00890
CNA04715		CND01300
CNA04935		CND01710
CNA05015		CND04720
CNA05135		CND04830
CNA05335		CND05190
CNA05415		CND05480
CNA05495		CND05610
CNA05725		CND05730
CNA05735		CND05900
CNA05935		CND05930
CNA06085		CND06270
CNA06425		CND06320
CNA06555		CND06380
CNA06665		CNE00090
CNA06905		CNE00280
CNA07265		CNE01700
CNA07295		CNE01800
CNA07395		CNE02530
CNA07605		CNE02920
CNA07715		CNE05280
CNA07755		CNE05370
CNA07785		CNF00530
CNA07915		CNF01880
CNA08015		CNF01990
CNA08115		CNF02170
CNA08265		CNF02880
CNA08335		CNF03350
CNB00065		CNF04180
CNB00135		CNF04320
CNB00175		CNF04370
CNB00255		CNF04550
CNB00345		CNF04840
CNB00755		CNF04920
CNB00935		CNG00880
CNB01365		CNG01520
CNB01585		CNG01970
CNB01605		CNG02280
CNB01775		CNG02450
CNB01855		CNG03420
CNB02005		CNG04590
CNB02135		CNH00190
CNB02365		CNH00840
CNB02495		CNH00880
CNB02525		CNH01990
CNB02545		CNH03040
CNB02665		CNH03100
CNB02995		CNH03210
CNB03005		CNI00770
CNB03155		CNI00940
CNB03195		CNI01710
CNB03215		CNI01720
CNB03235		CNI02820
CNB03575		CNI03240
CNB03605		CNI03550
CNB03755		CNJ00020
CNB03945		CNJ00040
CNB04025		CNJ00780
CNB04185		CNJ00790
CNB04245		CNJ00960
CNB04685		CNJ01330
CNB04715		CNK00160
CNB04765		CNK00820
CNB04815		CNK01160
CNB04895		CNK01180
CNB04905		CNK01770
CNB05505		CNK01790
CNB05583		CNK02290
CNB05585		CNK02420
CNB05673		CNK03290
CNB05675		CNK03380
CNB05785		CNL04150
CNC00043		CNL04220
CNC00045		CNL04320
CNC00133		CNL04330
CNC00135		CNL04790
CNC00325		CNL06260
CNC00565		CNL06280
CNC00705		CNM00280
CNC00843		CNM00710
CNC00845		CNM00960
CNC00935		CNM00980
CNC01215		CNM01010
CNC01375		CNM02080
CNC01745		CNM02440
CNC01945		CNM02500
CNC01995		CNM02590
CNC02045		CNN00880
CNC02125		CNN00900
CNC02155		CNN01110
CNC02175		CNN01230
CNC02355		CNN02210
CNC02405		CNN02350
CNC02445
CNC02515
CNC02685
CNC02805
CNC02885
CNC03045
CNC03125
CNC03265
CNC03450
CNC03545
CNC03555
CNC03605
CNC03895
CNC03925
CNC04215
CNC04305
CNC04415
CNC04645
CNC04803
CNC04805
CNC04835
CNC04855
CNC04945
CNC05065
CNC05145
CNC05345
CNC05755
CNC05955
CNC06245
CNC06295
CNC06425
CNC06675
CNC06695
CNC06755
CNC06875
CNC07095
CND00095
CND02125
CND02465
CND02475
CND02795
CND03015
CND03025
CND03165
CND03335
CND03385
CND03475
CND03645
CND03865
CND03995
CND04013
CND04015
CND04515
CND04683
CND04685
CND05053
CND05055
CND05645
CND06355
CNE00275
CNE00345
CNE00535
CNE00575
CNE00885
CNE01165
CNE01185
CNE01405
CNE01420
CNE01575
CNE01635
CNE01645
CNE01655
CNE02015
CNE02025
CNE02035
CNE02085
CNE02135
CNE02255
CNE02435
CNE02475
CNE02525
CNE03055
CNE03115
CNE03125
CNE03395
CNE03463
CNE03465
CNE03525
CNE04055
CNE04315
CNE04595
CNE04695
CNE04915
CNF00125
CNF00163
CNF00165
CNF00167
CNF00195
CNF00385
CNF00585
CNF00655
CNF00825
CNF00905
CNF01165
CNF01515
CNF01805
CNF01915
CNF02085
CNF02145
CNF02245
CNF02315
CNF02385
CNF02393
CNF02395
CNF02415
CNF02445
CNF02715
CNF02735
CNF02875
CNF03185
CNF03205
CNF03215
CNF03425
CNF03985
CNF04005
CNF04035
CNG00015
CNG00305
CNG00445
CNG00615
CNG00705
CNG00895
CNG00965
CNG01105
CNG01325
CNG01485
CNG01615
CNG01635
CNG01955
CNG02035
CNG02095
CNG02173
CNG02175
CNG02235
CNG02245
CNG02335
CNG02355
CNG02515
CNG02825
CNG02835
CNG02930
CNG02985
CNG02995
CNG03015
CNG03085
CNG03335
CNG03495
CNG03615
CNG03635
CNG03655
CNG03725
CNG03755
CNG03875
CNG03895
CNG03935
CNG03985
CNG04025
CNG04055
CNG04125
CNG04235
CNG04365
CNG04425
CNG04505
CNG04575
CNG04675
CNH00075
CNH00085
CNH00235
CNH00285
CNH00495
CNH00713
CNH00715
CNH00795
CNH00875
CNH00933
CNH00935
CNH01005
CNH01035
CNH01135
CNH01165
CNH01273
CNH01275
CNH01277
CNH01345
CNH01365
CNH01403
CNH01405
CNH01545
CNH01575
CNH01595
CNH01605
CNH01665
CNH01775
CNH01875
CNH02165
CNH02265
CNH02275
CNH02335
CNH02375
CNH02465
CNH02505
CNH02515
CNH02735
CNH02815
CNH02825
CNH02965
CNH03013
CNH03015
CNH03255
CNH03365
CNH03415
CNH03433
CNH03435
CNH03475
CNH03545
CNH03875
CNI00035
CNI00545
CNI00625
CNI00655
CNI00705
CNI00925
CNI01005
CNI01295
CNI01355
CNI01585
CNI01825
CNI02120
CNI02545
CNI02805
CNI02965
CNI03075
CNI04305
CNJ00413
CNJ00415
CNJ00475
CNJ00493
CNJ00495
CNJ00585
CNJ00605
CNJ00905
CNJ00925
CNJ00965
CNJ01055
CNJ01075
CNJ01135
CNJ01255
CNJ01555
CNJ01625
CNJ01775
CNJ01885
CNJ02035
CNJ02065
CNJ02335
CNJ02365
CNJ02435
CNJ02455
CNJ02553
CNJ02555
CNJ02745
CNJ02765
CNJ02915
CNJ02935
CNJ02985
CNJ03005
CNJ03095
CNJ03153
CNJ03155
CNJ03173
CNJ03175
CNJ03177
CNJ03179
CNJ03235
CNJ03245
CNJ03275
CNJ03365
CNK00205
CNK00445
CNK00480
CNK00595
CNK00635
CNK00825
CNK01525
CNK01935
CNK02235
CNK02385
CNK02405
CNK02595
CNK02675
CNK02705
CNK02775
CNK02825
CNK02945
CNK03185
CNK03385
CNL03915
CNL04355
CNL04643
CNL04645
CNL04647
CNL04765
CNL04885
CNL04915
CNL05155
CNL05275
CNL05445
CNL05495
CNL05545
CNL05735
CNL05755
CNL05845
CNL05865
CNL06075
CNL06125
CNL06155
CNL06295
CNL06415
CNL06555
CNM00795
CNM01115
CNM01135
CNM01645
CNM01675
CNM02105
CNM02555
CNM02605
CNN00085
CNN00155
CNN00175
CNN00213
CNN00215
CNN00395
CNN00495
CNN00740
CNN00755
CNN00765
CNN00823
CNN00825
CNN00845
CNN01005
CNN01075
CNN01165
CNN01175
CNN01195
CNN01345
CNN01385
CNN01475
CNN01595
CNN01635
CNN01755
CNN01875
CNN02115
CNN02315
CNN02413
CNN02415
CNN02455
