# Supplementary material for: Intron retention-dependent gene regulation in Cryptococcus neoformans
Source: Sci Rep. 2016 Aug 31;6:32252. doi: 10.1038/srep32252 (PMC5006051; doi:10.1038/srep32252)
Supplement: Table S2 [file srep32252-s3.xls]

## Sheet: Feuil1
Table S2: Genes specific to each variety.
C. neoformans var. neoformans specific				C. neoformans var. grubii specific
Locus tag	putative function			locus tag	putative function
CNA01440	hypothetical protein CNA01440			CNAG_00001	hypothetical protein
CNA01980	hypothetical protein			CNAG_00033	hypothetical protein
CNA03010	hypothetical protein			CNAG_00159	hypothetical protein
CNA03093	hypothetical protein			CNAG_00229	hypothetical protein
CNA03265	hypothetical protein			CNAG_00295	hypothetical protein
CNA05520	hypothetical protein			CNAG_00323	hypothetical protein
CNA05530	hypothetical protein CNA05530			CNAG_00376	hypothetical protein
CNA05540	hypothetical protein			CNAG_00378	hypothetical protein
CNA06905	hypothetical protein			CNAG_00425	hypothetical protein
CNA07915	hypothetical protein			CNAG_00446	hypothetical protein
CNA08015	hypothetical protein			CNAG_00454	hypothetical protein
CNB00190	1-aminocyclopropane-1-carboxylate deaminase			CNAG_00507	nitrilase
CNB00320	hypothetical protein CNB00320			CNAG_00657	hypothetical protein
CNB00345	hypothetical protein			CNAG_00729	Helicase-like protein
CNB00755	hypothetical protein			CNAG_00789	hypothetical protein
CNB00935	hypothetical protein			CNAG_07304	hypothetical protein
CNB02150	hypothetical protein			CNAG_07305	hypothetical protein
CNB02590	hypothetical protein			CNAG_07306	hypothetical protein
CNB03830	hypothetical protein			CNAG_07307	hypothetical protein
CNB05583	hypothetical protein			CNAG_07313	hypothetical protein
CNB05585	hypothetical protein			CNAG_07369	hypothetical protein
CNC00135	hypothetical protein			CNAG_07370	b-ZIP transcription factor
CNC00730	hypothetical protein CNC00730			CNAG_07380	hypothetical protein
CNC01215	hypothetical protein			CNAG_07388	hypothetical protein
CNC02280	hypothetical protein			CNAG_07391	hypothetical protein
CNC02355	hypothetical protein			CNAG_07392	hypothetical protein
CNC02685	hypothetical protein			CNAG_07393	hypothetical protein
CNC06230	hypothetical protein			CNAG_07394	hypothetical protein
CNC07100	hypothetical protein			CNAG_07947	hypothetical protein
CND01830	hypothetical protein CND01830			CNAG_07948	hypothetical protein
CND02560	hypothetical protein			CNAG_07950	hypothetical protein
CND02795	hypothetical protein			CNAG_07954	hypothetical protein
CND04015	hypothetical protein			CNAG_07958	hypothetical protein
CND05680	pheromone alpha			CNAG_04562	hypothetical protein
CND05690	MFalpha3			CNAG_04590	hypothetical protein
CND05740	hypothetical protein			CNAG_04591	hypothetical protein
CND05750	pheromone alpha			CNAG_04593	hypothetical protein
CND06140	hypothetical protein CND06140			CNAG_04663	putative flavin-containing amine oxidasedehydrogenase
CND06350	hypothetical protein			CNAG_04673	NAD dependent epimerase/dehydratase family protein
CND06355	hypothetical protein			CNAG_04701	hypothetical protein
CNE00340	hypothetical protein CNE00340			CNAG_04711	hypothetical protein
CNE00345	hypothetical protein			CNAG_04766	hypothetical protein
CNE01520	hypothetical protein CNE01520			CNAG_04781	hypothetical protein
CNE01575	hypothetical protein			CNAG_04793	hypothetical protein
CNE02035	hypothetical protein			CNAG_04854	hypothetical protein
CNE02600	hypothetical protein CNE02600			CNAG_04912	hypothetical protein
CNE03940	hypothetical protein			CNAG_04915	hypothetical protein
CNE04740	hypothetical protein			CNAG_04922	hypothetical protein
CNE04920	hypothetical protein CNE04920			CNAG_07845	hypothetical protein
CNF00167	hypothetical protein			CNAG_07849	hypothetical protein
CNF00385	hypothetical protein			CNAG_07852	hypothetical protein
CNF00850	hypothetical protein CNF00850			CNAG_07853	hypothetical protein
CNF01380	dihydropyrimidinase			CNAG_07858	hypothetical protein
CNF01390	hypothetical protein			CNAG_01461	sodium/bile acid cotransporter 7-B/bile acid cotransporter 7-B
CNF01515	hypothetical protein			CNAG_01514	hypothetical protein
CNF02830	hypothetical protein CNF02830			CNAG_01534	hypothetical protein
CNF03140	retrotransposon nucleocapsid protein			CNAG_01581	hypothetical protein
CNF03280	hypothetical protein CNF03280			CNAG_01582	hypothetical protein
CNF03985	hypothetical protein			CNAG_01599	putative ribosomal protein S7
CNF04035	hypothetical protein			CNAG_01643	hypothetical protein
CNF04850	hypothetical protein CNF04850			CNAG_01725	hypothetical protein
CNG00895	hypothetical protein			CNAG_01781	hypothetical protein
CNG01120	hypothetical protein			CNAG_01801	hypothetical protein
CNG01955	hypothetical protein			CNAG_01849	hypothetical protein
CNG03210	hypothetical protein CNG03210			CNAG_01921	hypothetical protein
CNG04505	hypothetical protein			CNAG_01933	hypothetical protein
CNG04640	hypothetical protein			CNAG_01934	hypothetical protein
CNH00085	hypothetical protein			CNAG_01937	hypothetical protein
CNH00495	hypothetical protein			CNAG_01944	hypothetical protein
CNH00640	hypothetical protein CNH00640			CNAG_01968	hypothetical protein
CNH00713	hypothetical protein			CNAG_01971	hypothetical protein
CNH00980	hypothetical protein			CNAG_01977	hypothetical protein
CNH01005	hypothetical protein			CNAG_02017	hypothetical protein
CNH01345	hypothetical protein			CNAG_06956	hypothetical protein
CNH02505	hypothetical protein			CNAG_07585	hypothetical protein
CNH03070	hypothetical protein CNH03070			CNAG_07586	hypothetical protein
CNI00035	hypothetical protein			CNAG_07587	hypothetical protein
CNI00340	oxidoreductase			CNAG_07588	hypothetical protein
CNI00925	hypothetical protein			CNAG_07592	hypothetical protein
CNI00930	hypothetical protein CNI00930			CNAG_07596	hypothetical protein
CNI01295	hypothetical protein			CNAG_07601	hypothetical protein
CNI04240	hypothetical protein CNI04240			CNAG_07610	hypothetical protein
CNJ00495	hypothetical protein			CNAG_07611	hypothetical protein
CNJ01060	hypothetical protein			CNAG_07613	hypothetical protein
CNJ01885	hypothetical protein			CNAG_08004	hypothetical protein
CNJ02455	hypothetical protein			CNAG_08006	hypothetical protein
CNJ03005	hypothetical protein			CNAG_05989	hypothetical protein
CNJ03050	hypothetical protein CNJ03050			CNAG_05991	glycosyl hydrolase family 88
CNJ03150	hypothetical protein			CNAG_06014	hypothetical protein
CNJ03175	hypothetical protein			CNAG_06015	hypothetical protein
CNJ03410	hypothetical protein			CNAG_06017	hypothetical protein
CNK00050	hypothetical protein			CNAG_06062	hypothetical protein
CNK00260	hypothetical protein			CNAG_06073	hypothetical protein
CNK01525	hypothetical protein			CNAG_06094	hypothetical protein
CNK02440	hypothetical protein CNK02440			CNAG_06124	hypothetical protein
CNK02490	hypothetical protein			CNAG_06133	hypothetical protein
CNK02790	hypothetical protein CNK02790			CNAG_06135	RTA1 like protein
CNK02800	hypothetical protein			CNAG_06137	hypothetical protein
CNL04750	cryptococcal xylosyltransferase 1			CNAG_06181	hypothetical protein
CNL06410	hypothetical protein			CNAG_06189	transposable element tc3 transposase
CNL06415	hypothetical protein			CNAG_06207	hypothetical protein
CNM00020	hypothetical protein CNM00020			CNAG_06209	hypothetical protein
CNM00190	hypothetical protein CNM00190			CNAG_06214	hypothetical protein
CNM00795	hypothetical protein			CNAG_06234	hypothetical protein
CNM01970	hypothetical protein CNM01970			CNAG_06938	hypothetical protein
CNM02090	hypothetical protein CNM02090			CNAG_07894	hypothetical protein
CNM02390	hypothetical protein CNM02390			CNAG_07895	hypothetical protein
CNN00420	hypothetical protein CNN00420			CNAG_07896	hypothetical protein
CNN01000	hypothetical protein CNN01000			CNAG_07899	hypothetical protein
CNN01075	hypothetical protein			CNAG_07910	hypothetical protein
CNN01385	hypothetical protein			CNAG_07915	hypothetical protein
CNN01960	hypothetical protein			CNAG_08014	hypothetical protein
				CNAG_08015	hypothetical protein
				CNAG_08017	NAD(P)-binding protein
				CNAG_06274	hypothetical protein
				CNAG_06281	hypothetical protein
				CNAG_06319	hypothetical protein
				CNAG_06375	hypothetical protein
				CNAG_06385	GAF domain-containing protein 13
				CNAG_06413	hypothetical protein
				CNAG_06463	hypothetical protein
				CNAG_06515	putative lactam utilization protein lamB
				CNAG_06518	hypothetical protein
				CNAG_07042	hypothetical protein
				CNAG_07919	hypothetical protein
				CNAG_07928	hypothetical protein
				CNAG_07933	hypothetical protein
				CNAG_07934	hypothetical protein
				CNAG_05335	hypothetical protein
				CNAG_05338	OTU-like cysteine protease
				CNAG_05399	hypothetical protein
				CNAG_05426	hypothetical protein
				CNAG_05436	DDE superfamily endonuclease
				CNAG_05543	hypothetical protein
				CNAG_05651	hypothetical protein
				CNAG_05668	hypothetical protein
				CNAG_07870	hypothetical protein
				CNAG_07872	hypothetical protein
				CNAG_07882	hypothetical protein
				CNAG_07885	hypothetical protein
				CNAG_07889	hypothetical protein
				CNAG_07892	hypothetical protein
				CNAG_08024	hypothetical protein
				CNAG_03614	hypothetical protein
				CNAG_03642	hypothetical protein
				CNAG_03643	hypothetical protein
				CNAG_03704	hypothetical protein
				CNAG_03745	putative transcription factor
				CNAG_03783	putative S-adenosyl-L-methionine-dependent methyltransferase
				CNAG_03797	hypothetical protein
				CNAG_03798	hypothetical protein
				CNAG_03862	BAG family chaperone regulator
				CNAG_03990	hypothetical protein
				CNAG_03995	FUN14-like protein
				CNAG_04030	hypothetical protein
				CNAG_04076	hypothetical protein
				CNAG_06706	proline-, glutamic acid- and leucine-rich protein
				CNAG_06718	hypothetical protein
				CNAG_07076	hypothetical protein
				CNAG_07459	hypothetical protein
				CNAG_07461	hypothetical protein
				CNAG_07472	hypothetical protein
				CNAG_07475	hypothetical protein
				CNAG_07492	hypothetical protein
				CNAG_07962	hypothetical protein
				CNAG_07963	hypothetical protein
				CNAG_02591	hypothetical protein
				CNAG_02689	LSMD1 domain protein
				CNAG_02706	hypothetical protein
				CNAG_02899	putative phosphoglycerate mutase family protein
				CNAG_02919	hypothetical protein
				CNAG_03012	hypothetical protein
				CNAG_03043	hypothetical protein
				CNAG_03076	hypothetical protein
				CNAG_06935	isochorismatase hydrolase 3
				CNAG_07497	hypothetical protein
				CNAG_07515	hypothetical protein
				CNAG_07516	hypothetical protein
				CNAG_07525	hypothetical protein
				CNAG_07526	hypothetical protein
				CNAG_07528	DDE superfamily endonuclease
				CNAG_07574	hypothetical protein
				CNAG_07575	hypothetical protein
				CNAG_07577	hypothetical protein
				CNAG_07578	hypothetical protein
				CNAG_07582	dynein light chain roadblock-type 3
				CNAG_07584	hypothetical protein
				CNAG_07971	hypothetical protein
				CNAG_04975	hypothetical protein
				CNAG_05040	hypothetical protein
				CNAG_05046	hypothetical protein
				CNAG_05079	hypothetical protein
				CNAG_05092	hypothetical protein
				CNAG_05160	hypothetical protein
				CNAG_05245	hypothetical protein
				CNAG_05325	hypothetical protein
				CNAG_05326	hypothetical protein
				CNAG_05327	hypothetical protein
				CNAG_07276	hypothetical protein
				CNAG_07792	hypothetical protein
				CNAG_07809	hypothetical protein
				CNAG_07827	hypothetical protein
				CNAG_07832	hypothetical protein
				CNAG_07835	hypothetical protein
				CNAG_07973	hypothetical protein
				CNAG_07974	hypothetical protein
				CNAG_07975	hypothetical protein
				CNAG_00868	hypothetical protein
				CNAG_00941	hypothetical protein
				CNAG_00980	hypothetical protein
				CNAG_01070	class II aldolase/adducin family protein
				CNAG_01072	amidase 5
				CNAG_01090	alpha/beta hydrolase fold protein
				CNAG_01113	hypothetical protein
				CNAG_01139	hypothetical protein
				CNAG_01154	hypothetical protein
				CNAG_01456	hypothetical protein
				CNAG_06805	hypothetical protein
				CNAG_06807	hypothetical protein
				CNAG_06810	hypothetical protein
				CNAG_06848	ATP synthase subunit 9, mitochondrial
				CNAG_06854	hypothetical protein
				CNAG_06863	hypothetical protein
				CNAG_07395	hypothetical protein
				CNAG_07396	hypothetical protein
				CNAG_07401	hypothetical protein
				CNAG_07404	hypothetical protein
				CNAG_07405	hypothetical protein
				CNAG_07406	pheromone alpha
				CNAG_07412	hypothetical protein 5
				CNAG_07424	DNA-directed RNA polymerase I, II, and III subunit RPABC4
				CNAG_07436	hypothetical protein
				CNAG_07447	hypothetical protein
				CNAG_07450	hypothetical protein
				CNAG_07454	hypothetical protein
				CNAG_07455	hypothetical protein
				CNAG_07457	hypothetical protein
				CNAG_07458	hypothetical protein
				CNAG_07981	hypothetical protein
				CNAG_07983	hypothetical protein
				CNAG_02058	hypothetical protein
				CNAG_02155	hypothetical protein
				CNAG_02159	hypothetical protein
				CNAG_02241	Helix-turn-helix domain protein
				CNAG_02253	hypothetical protein
				CNAG_02403	NADH dehydrogenase (ubiquinone) 1 beta subcomplex 9
				CNAG_02448	hypothetical protein
				CNAG_02521	hypothetical protein
				CNAG_02537	hypothetical protein
				CNAG_02542	fructosamine kinase
				CNAG_02558	hypothetical protein
				CNAG_07621	hypothetical protein
				CNAG_07624	hypothetical protein
				CNAG_07633	hypothetical protein
				CNAG_07642	hypothetical protein
				CNAG_07643	hypothetical protein
				CNAG_07644	hypothetical protein
				CNAG_07648	hypothetical protein
				CNAG_07650	hypothetical protein
				CNAG_07652	hypothetical protein
				CNAG_07653	hypothetical protein
				CNAG_07984	hypothetical protein
				CNAG_05691	hypothetical protein
				CNAG_05879	hypothetical protein
				CNAG_05888	hypothetical protein
				CNAG_05910	hypothetical protein
				CNAG_05911	hypothetical protein
				CNAG_05938	hypothetical protein
				CNAG_05966	hypothetical protein
				CNAG_05974	hypothetical protein
				CNAG_05981	dynein light chain roadblock-type
				CNAG_06522	hypothetical protein
				CNAG_06523	hypothetical protein
				CNAG_06562	hypothetical protein
				CNAG_06650	GNAT family acetyltransferase
				CNAG_06651	amidohydrolase
				CNAG_06653	GAF sensor protein
				CNAG_06662	hypothetical protein
				CNAG_07124	hypothetical protein
				CNAG_07654	hypothetical protein
				CNAG_07658	hypothetical protein
				CNAG_07662	hypothetical protein
				CNAG_07673	hypothetical protein
				CNAG_07683	hypothetical protein
				CNAG_07684	hypothetical protein
				CNAG_07691	hypothetical protein
				CNAG_07697	hypothetical protein
				CNAG_07698	hypothetical protein
				CNAG_07704	hypothetical protein
				CNAG_07992	hypothetical protein
				CNAG_03085	EthD domain containing protein
				CNAG_03105	hypothetical protein
				CNAG_03122	hypothetical protein
				CNAG_03145	hypothetical protein
				CNAG_03195	hypothetical protein
				CNAG_03231	hypothetical protein
				CNAG_03307	hypothetical protein
				CNAG_03407	hypothetical protein
				CNAG_03443	hypothetical protein
				CNAG_03477	hypothetical protein
				CNAG_03478	hypothetical protein
				CNAG_03518	phenylacrylic acid decarboxylase 8 Pfam PF02441.14
				CNAG_03538	hypothetical protein
				CNAG_03546	hypothetical protein
				CNAG_03547	hypothetical protein
				CNAG_03548	hypothetical protein
				CNAG_03551	hypothetical protein
				CNAG_03569	hypothetical protein
				CNAG_07705	hypothetical protein
				CNAG_07711	hypothetical protein
				CNAG_07713	hypothetical protein
				CNAG_07723	hypothetical protein
				CNAG_07727	hypothetical protein
				CNAG_07733	hypothetical protein
				CNAG_07734	hypothetical protein
				CNAG_07737	hypothetical protein
				CNAG_07738	hypothetical protein
				CNAG_07742	hypothetical protein
				CNAG_07743	hypothetical protein
				CNAG_04101	putative phytanoyl-CoA dioxygenase
				CNAG_04105	hypothetical protein
				CNAG_04124	hypothetical protein
				CNAG_04126	hypothetical protein
				CNAG_04223	hypothetical protein
				CNAG_04299	hypothetical protein
				CNAG_04459	hypothetical protein
				CNAG_04517	hypothetical protein
				CNAG_07755	hypothetical protein
				CNAG_07759	hypothetical protein
				CNAG_07764	hypothetical protein
				CNAG_07767	hypothetical protein
				CNAG_07768	hypothetical protein
				CNAG_07788	hypothetical protein
				CNAG_07790	hypothetical protein
				CNAG_07791	hypothetical protein
				CNAG_07997	hypothetical protein
				CNAG_01034	hypothetical protein
				CNAG_01383	hypothetical protein
				CNAG_01457	hypothetical protein
				CNAG_01999	hypothetical protein
				CNAG_02206	hypothetical protein
				CNAG_02499	hypothetical protein
				CNAG_02570	hypothetical protein
				CNAG_02582	hypothetical protein
				CNAG_03852	hypothetical protein
				CNAG_03972	hypothetical protein
				CNAG_04077	hypothetical protein
				CNAG_04558	hypothetical protein
				CNAG_04858	hypothetical protein
				CNAG_05821	hypothetical protein
				CNAG_06225	hypothetical protein
				CNAG_06372	hypothetical protein
				CNAG_06598	hypothetical protein
				CNAG_06930	hypothetical protein
				CNAG_07176	hypothetical protein
				CNAG_07490	hypothetical protein
				CNAG_07649	hypothetical protein
				CNAG_07709	hypothetical protein
				CNAG_07729	hypothetical protein
				CNAG_07762	hypothetical protein
				CNAG_07803	hypothetical protein
				CNAG_07829	hypothetical protein
				CNAG_07861	hypothetical protein
				CNAG_07875	hypothetical protein
				CNAG_07905	hypothetical protein
				CNAG_07916	hypothetical protein
				CNAG_07923	hypothetical protein
				CNAG_07969	hypothetical protein
				CNAG_08005	hypothetical protein
				CNAG_08020	hypothetical protein
