# Supplementary material for: Intron retention-dependent gene regulation in Cryptococcus neoformans
Source: Sci Rep. 2016 Aug 31;6:32252. doi: 10.1038/srep32252 (PMC5006051; doi:10.1038/srep32252)
Supplement: Table S3 [file srep32252-s4.xls]

## Sheet: Feuil1
Table S3: Protein families in C. neoformans.
C. neoformans var. neoformans						C. neoformans var. grubii						both
>Family D1 : MULE transposase domain protein						>Family A1 : Hypothetical protein						>Family A1 : Hypothetical protein
0 596aa, >CNA05530... at 100%						0 660aa, >CNAG_00858... at 93%						0 660aa, >CNAG_00858... at 93%
1 686aa, >CNA05540... at 100%						1 567aa, >CNAG_00860... at 95%						1 567aa, >CNAG_00860... at 95%
2 580aa, >CND00050... at 97%						2 658aa, >CNAG_01240... at 90%						2 658aa, >CNAG_01240... at 90%
3 932aa, >CNF02790... *						3 660aa, >CNAG_02744... at 91%						3 660aa, >CNAG_02744... at 91%
4 932aa, >CNH00250... at 100%						4 659aa, >CNAG_04932... at 86%						4 659aa, >CNAG_04932... at 86%
5 932aa, >CNI01320... at 100%						5 424aa, >CNAG_05543... at 93%						5 424aa, >CNAG_05543... at 93%
6 752aa, >CNM02090... at 100%						6 660aa, >CNAG_06299... at 93%						6 660aa, >CNAG_06299... at 93%
>Family D2 : DDE Family Dendonuclease						7 644aa, >CNAG_06703... at 91%						7 644aa, >CNAG_06703... at 91%
0 445aa, >CNA02500... *						8 574aa, >CNAG_06749... at 91%						8 574aa, >CNAG_06749... at 91%
1 429aa, >CNC00540... at 92%						9 574aa, >CNAG_06780... at 91%						9 574aa, >CNAG_06780... at 91%
2 445aa, >CNG02340... at 100%						10 658aa, >CNAG_06784... at 90%						10 658aa, >CNAG_06784... at 90%
3 428aa, >CNH01500... at 98%						11 661aa, >CNAG_06943... *						11 661aa, >CNAG_06943... *
4 445aa, >CNL04190... at 100%						12 660aa, >CNAG_07706... at 96%						12 660aa, >CNAG_07706... at 96%
5 445aa, >CNM02140... at 98%						13 661aa, >CNAG_07793... at 98%						13 661aa, >CNAG_07793... at 98%
>Family D3 : Hypothetical protein Cryptococcus specific						>Family A2 : Hypothetical protein						>Family A5-D4: MFS transporter
0 646aa, >CNA08360... at 64%						0 455aa, >CNAG_06256... at 89%						0 590aa, >CNAG_00867... at 92%
1 570aa, >CNC00010... at 98%						1 335aa, >CNAG_06939... at 92%						1 590aa, >CNAG_05377... at 89%
2 690aa, >CNF04910... *						2 505aa, >CNAG_07022... *						2 590aa, >CNAG_05381... at 76%
3 652aa, >CNG04690... at 67%						3 500aa, >CNAG_07303... at 88%						3 462aa, >CNAG_05667... at 88%
4 646aa, >CNN02440... at 64%						4 366aa, >CNAG_07495... at 86%						4 591aa, >CND00070... *
>Family D4: MFS transporter						5 470aa, >CNAG_07496... at 75%						5 590aa, >CNH03060... at 87%
0 591aa, >CND00070... *						6 413aa, >CNAG_07655... at 100%						6 590aa, >CNH00990... at 77%
1 590aa, >CNH03060... at 87%						7 374aa, >CNAG_07834... at 95%						7 586aa, >CNH00450... at 89%
2 590aa, >CNH00990... at 77%						>Family A3 : Hypothetical protein						8 590aa, >CNJ03420... at 87%
3 586aa, >CNH00450... at 89%						0 812aa, >CNAG_00859... at 93%						>Family A2 : Hypothetical protein
4 590aa, >CNJ03420... at 87%						1 796aa, >CNAG_02018... at 100%						0 455aa, >CNAG_06256... at 89%
>Family D5 : Retrotransposable element slacs 132 kda protein						2 801aa, >CNAG_06944... at 76%						1 335aa, >CNAG_06939... at 92%
0 409aa, >CND00010... at 61%						3 829aa, >CNAG_07002... *						2 505aa, >CNAG_07022... *
1 321aa, >CND05710... at 61%						4 558aa, >CNAG_07893... at 99%						3 500aa, >CNAG_07303... at 88%
2 526aa, >CNF04940... *						> Family A4 DEAD-like helicases superfamily						4 366aa, >CNAG_07495... at 86%
3 526aa, >CNG04710... at 99%						0 999aa, >CNAG_01996... at 72%						5 470aa, >CNAG_07496... at 75%
4 526aa, >CNH03020... at 98%						1 1087aa, >CNAG_04100... at 86%						6 413aa, >CNAG_07655... at 100%
>Family D6 : Retrotransposable element slacs 132 kda protein						2 1195aa, >CNAG_06954... *						7 374aa, >CNAG_07834... at 95%
0 621aa, >CNE00100... at 65%						3 1195aa, >CNAG_06958... at 100%						>Family A8-D11: Rho small monomeric GTPase (A11)
1 938aa, >CNE05380... *						>Family A5: MFS transporter						0 198aa, >CNAG_02883... at 69%
2 621aa, >CNH03030... at 65%						0 590aa, >CNAG_00867... *						1 193aa, >CNAG_05348... at 68%
3 621aa, >CNN02460... at 64%						1 590aa, >CNAG_05377... at 87%						2 196aa, >CNAG_05968... at 65%
>Family D7 : MFS monosaccharide transporter						2 590aa, >CNAG_05381... at 73%						3 199aa, >CNAG_05998... *
0 595aa, >CNC03580... *						3 462aa, >CNAG_05667... at 89%						4 198aa, >CNC04960... at 69%
1 590aa, >CNE02730... at 80%						> Family A6 : Hypothetical protein Cryptoccocus specific						5 199aa, >CNF00160... at 64%
2 579aa, >CNH03090... at 63%						0 222aa, >CNAG_00789... at 88%						6 193aa, >CNH00140... at 68%
3 591aa, >CNL04310... at 78%						1 226aa, >CNAG_00980... at 86%						7 199aa, >CNM00070... at 100%
>Family D8 : Hypothetical protein Cryptococcus specific						2 359aa, >CNAG_03477... *						>Family D1 : MULE transposase domain protein
0 401aa, >CNA02510... *						3 341aa, >CNAG_05911... at 97%						0 596aa, >CNA05530... at 100%
1 366aa, >CNG02335... at 100%						> Family A7 : Hypothetical protein Cryptoccocus specific						1 686aa, >CNA05540... at 100%
2 366aa, >CNL04200... at 100%						0 234aa, >CNAG_06522... at 66%						2 580aa, >CND00050... at 97%
3 247aa, >CNM02130... at 97%						1 315aa, >CNAG_07621... *						3 932aa, >CNF02790... *
>Family D9 : NAD binding oxidoreductase						2 229aa, >CNAG_07791... at 68%						4 932aa, >CNH00250... at 100%
0 366aa, >CNH03130... *						3 313aa, >CNAG_07919... at 65%						5 932aa, >CNI01320... at 100%
1 366aa, >CNH03120... at 63%						>Family A8: Rho small monomeric GTPase						6 752aa, >CNM02090... at 100%
2 366aa, >CNL06820... at 99%						0 198aa, >CNAG_02883... at 69%						>Family A23-D12 : Hypothetical protein Cryptococcus specific
3 366aa, >CNL06830... at 62%						1 193aa, >CNAG_05348... at 68%						0 93aa, >CNAG_06297... at 68%
>Family D10 : enoyl reductase-like protein						2 196aa, >CNAG_05968... at 65%						1 93aa, >CNAG_06298... at 62%
0 359aa, >CNA07300... at 68%						3 199aa, >CNAG_05998... *						2 93aa, >CNAG_06388... at 66%
1 359aa, >CNB00160... at 66%						> Family A9 : Hypothetical protein Cryptoccocus specific						3 96aa, >CNM02060... *
2 364aa, >CNB00420... *						0 185aa, >CNAG_07276... at 82%						4 93aa, >CNN00330... at 67%
3 360aa, >CNJ00900... at 71%						1 180aa, >CNAG_07395... at 69%						5 93aa, >CNN00340... at 60%
>Family D11: Rho small monomeric GTPase						2 196aa, >CNAG_07584... *						6 93aa, >CNN01150... at 66%
0 198aa, >CNC04960... at 62%						3 167aa, >CNAG_07586... at 94%						> Family A11-D14 heat shock protein
1 199aa, >CNF00160... *						>Family A10 : flavin-containing monooxygenase						0 614aa, >CNAG_00334... at 61%
2 193aa, >CNH00140... at 84%						0 647aa, >CNAG_00863... *						1 643aa, >CNAG_01727... at 95%
3 199aa, >CNM00070... at 64%						1 637aa, >CNAG_02475... at 62%						2 642aa, >CNAG_01750... at 98%
>Family D12 : Hypothetical protein Cryptococcus specific						2 647aa, >CNAG_07389... at 99%						3 614aa, >CNA03160... at 61%
0 96aa, >CNM02060... *						> Family A11 heat shock protein						4 640aa, >CNC02320... at 95%
1 93aa, >CNN00330... at 67%						0 614aa, >CNAG_00334... at 61%						5 644aa, >CNC02520... *
2 93aa, >CNN00340... at 60%						1 643aa, >CNAG_01727... *						>Family A49-D7 : MFS monosaccharide transporter
3 93aa, >CNN01150... at 66%						2 642aa, >CNAG_01750... at 95%						0 590aa, >CNAG_07641... at 80%
> Family D13 : Hypothetical protein Cryptoccocus specific						>Family A12 : MFS sugar transporter						1 595aa, >CNAG_02733... *
0 535aa, >CND06430... at 82%						0 565aa, >CNAG_04210... *						2 595aa, >CNC03580... at 95%
1 855aa, >CNE00080... *						1 557aa, >CNAG_05330... at 70%						3 590aa, >CNE02730... at 81%
2 855aa, >CNE05210... at 100%						2 557aa, >CNAG_06527... at 71%						4 579aa, >CNH03090... at 63%
> Family D14 heat shock protein						>Family A13 : hexose transporter						5 591aa, >CNL04310... at 78%
0 614aa, >CNA03160... at 61%						0 550aa, >CNAG_04920... *						>Family A14 -D17 : carboxypeptidase
1 640aa, >CNC02320... at 95%						1 550aa, >CNAG_05387... at 89%						0 548aa, >CNAG_00919... at 67%
2 644aa, >CNC02520... *						2 550aa, >CNAG_06521... at 89%						1 543aa, >CNAG_01040... at 68%
>Family D15 : Glucosidase						>Family A14: carboxypeptidase						2 541aa, >CNAG_02966... at 95%
0 623aa, >CND00380... *						0 548aa, >CNAG_00919... *						3 553aa, >CNC05760... *
1 619aa, >CND00550... at 70%						1 543aa, >CNAG_01040... at 77%						4 548aa, >CND00600... at 68%
2 584aa, >CNM00410... at 68%						2 541aa, >CNAG_02966... at 69%						5 543aa, >CND01720... at 69%
>Family D16 : allantoate transporter						>Family A15 : spermine transporter						>Family A13-D18 : hexose transporter
0 548aa, >CNF01460... at 83%						0 535aa, >CNAG_02561... at 67%						0 550aa, >CNAG_04920... *
1 615aa, >CNF01470... *						1 528aa, >CNAG_04794... at 74%						1 550aa, >CNAG_05387... at 89%
2 559aa, >CNF04560... at 60%						2 547aa, >CNAG_06119... *						2 550aa, >CNAG_06521... at 89%
>Family D17: carboxypeptidase						>Family A16 : monocarboxylic acid transporter						3 550aa, >CNH00540... at 88%
0 553aa, >CNC05760... *						0 449aa, >CNAG_06538... at 63%						4 550aa, >CNJ03400... at 98%
1 548aa, >CND00600... at 68%						1 480aa, >CNAG_06536... *						5 550aa, >CNN02420... at 89%
2 543aa, >CND01720... at 69%						2 447aa, >CNAG_06537... at 74%						>Family A15-D19 : spermine transporter
>Family D18 : hexose transporter						>Family A17: Hypothetical protein Cryptococcus specific						0 535aa, >CNAG_02561... at 67%
0 550aa, >CNH00540... *						0 349aa, >CNAG_01787... at 79%						1 528aa, >CNAG_04794... at 74%
1 550aa, >CNJ03400... at 89%						1 360aa, >CNAG_05987... *						2 547aa, >CNAG_06119... *
2 550aa, >CNN02420... at 85%						2 346aa, >CNAG_07946... at 90%						3 528aa, >CNJ02210... at 75%
>Family D19 : spermine transporter						>Family A18 : inositol oxygenase						4 535aa, >CNK00540... at 67%
0 528aa, >CNJ02210... at 76%						0 315aa, >CNAG_03277... *						5 547aa, >CNM01250... at 92%
1 535aa, >CNK00540... at 68%						1 311aa, >CNAG_05316... at 91%						>Family A16-D21 : monocarboxylic acid transporter
2 547aa, >CNM01250... *						2 315aa, >CNAG_06623... at 62%						0 449aa, >CNAG_06538... at 63%
>Family D20 nicotinic acid transporter						>Family A19 : Hypothetical protein Cryptococcus specific						1 480aa, >CNAG_06536... *
0 494aa, >CNL06590... at 75%						0 287aa, >CNAG_05937... *						2 447aa, >CNAG_06537... at 74%
1 515aa, >CNL06680... *						1 280aa, >CNAG_05941... at 88%						3 449aa, >CNF04790... at 63%
2 505aa, >CNN00030... at 62%						2 287aa, >CNAG_07703... at 92%						4 447aa, >CNF04800... at 74%
>Family D21 : monocarboxylic acid transporter						>Family A20: Hypothetical protein Cryptococcus specific						5 448aa, >CNF04810... at 95%
0 449aa, >CNF04790... *						0 199aa, >CNAG_01781... at 75%						>Family D2 : DDE Family Dendonuclease neoformans specific
1 447aa, >CNF04800... at 66%						1 212aa, >CNAG_07613... at 87%						0 445aa, >CNA02500... *
2 448aa, >CNF04810... at 62%						2 227aa, >CNAG_07950... *						1 429aa, >CNC00540... at 92%
>Family D22: L-arabinitol 4-dehydrogenase						>Family A21: Histone H3						2 445aa, >CNG02340... at 100%
0 392aa, >CNG00100... at 69%						0 159aa, >CNAG_00063... *						3 428aa, >CNH01500... at 98%
1 392aa, >CNH02960... at 68%						1 138aa, >CNAG_04828... at 64%						4 445aa, >CNL04190... at 100%
2 400aa, >CNK02880... *						2 138aa, >CNAG_06745... at 63%						5 445aa, >CNM02140... at 98%
>Family D23 :Short-chain dehydrogenases/reductases (SDR)						>Family A22 : Hypothetical protein Cryptococcus specific						>Family A88-D9 : NAD binding oxidoreductase
0 383aa, >CNC00020... *						0 108aa, >CNAG_00001... at 98%						0 366aa, >CNAG_05320... *
1 381aa, >CNF00010... at 91%						1 95aa, >CNAG_06938... at 98%						1 366aa, >CNAG_05321... at 63%
2 381aa, >CNF04900... at 93%						2 109aa, >CNAG_07497... *						2 366aa, >CNH03130... at 97%
>Family D24: Histone H3						>Family A23 : Hypothetical protein Cryptococcus specific						3 366aa, >CNH03120... at 64%
0 159aa, >CNA00540... *						0 93aa, >CNAG_06297... *						4 366aa, >CNL06820... at 96%
1 138aa, >CNB00570... at 64%						1 93aa, >CNAG_06298... at 74%						5 366aa, >CNL06830... at 63%
2 138aa, >CNJ02540... at 64%						2 93aa, >CNAG_06388... at 81%						>Family A89-D10 : enoyl reductase-like protein
>Family D25 : pheromone alpha						>Family A24 : Dead box Helicase						0 360aa, >CNAG_04652... at 72%
0 38aa, >CND05680... *						0 1659aa, >CNAG_04548... *						1 364aa, >CNAG_06759... *
1 38aa, >CND05690... at 97%						1 1133aa, >CNAG_04551... at 93%						2 359aa, >CNA07300... at 68%
2 38aa, >CND05750... at 100%						>Family A25 : ATP-binding cassette transporter						3 359aa, >CNB00160... at 66%
>Family D26 : ATP-binding cassette transporter						0 1529aa, >CNAG_00869... at 81%						4 364aa, >CNB00420... at 94%
0 1536aa, >CNB05770... *						1 1536aa, >CNAG_04098... *						5 360aa, >CNJ00900... at 70%
1 1529aa, >CND00090... at 82%						>Family A26 : ATP-binding cassette transporter						>Family A21-D24: Histone H3
>Family D27 : ATP-binding cassette transporter						0 1420aa, >CNAG_06338... at 83%						0 159aa, >CNAG_00063... *
0 1420aa, >CNN00680... at 87%						1 1421aa, >CNAG_06348... *						1 138aa, >CNAG_04828... at 64%
1 1421aa, >CNN00770... *						>Family A27: hypothetical protein						2 138aa, >CNAG_06745... at 63%
>Family D28 : retrotransposable element slacs 132 kda protein						0 1160aa, >CNAG_00814... *						3 159aa, >CNA00540... at 99%
0 1059aa, >CNE05190... *						1 895aa, >CNAG_01367... at 99%						4 138aa, >CNB00570... at 63%
1 990aa, >CNJ03440... at 87%						>Family A28: zinc metalloprotease						5 138aa, >CNJ02540... at 64%
>Family D29 : protein argonaute						0 885aa, >CNAG_01969... at 62%						>Family A3 : Hypothetical protein
0 925aa, >CNJ00490... *						1 930aa, >CNAG_04524... *						0 812aa, >CNAG_00859... at 93%
1 906aa, >CNJ00610... at 71%						>Family A29 : mitochondrial intermediate peptidase						1 796aa, >CNAG_02018... at 100%
>Family D30 : mitochondrial intermediate peptidase						0 761aa, >CNAG_02741... at 63%						2 801aa, >CNAG_06944... at 76%
0 823aa, >CNB02140... *						1 823aa, >CNAG_03718... *						3 829aa, >CNAG_07002... *
1 664aa, >CNC03660... at 66%						>Family A30: prolyl endopeptidase						4 558aa, >CNAG_07893... at 99%
>Family D31: prolyl endopeptidase						0 811aa, >CNAG_04596... *						>Family D3 : Hypothetical protein Cryptococcus specific
0 811aa, >CNJ00350... *						1 807aa, >CNAG_04619... at 64%						0 646aa, >CNA08360... at 64%
1 807aa, >CNJ00580... at 64%						>Family A31: glycerol-3-phosphate dehydrogenase						1 570aa, >CNC00010... at 98%
>Family D32: glycerol-3-phosphate dehydrogenase						0 798aa, >CNAG_02814... *						2 690aa, >CNF04910... *
0 798aa, >CNC04310... *						1 668aa, >CNAG_02815... at 77%						3 652aa, >CNG04690... at 67%
1 668aa, >CNC04320... at 76%						>Family A32: transketolase						4 646aa, >CNN02440... at 64%
>Family D33: fungal transcription factor						0 766aa, >CNAG_02552... *						>Family A44-D15 : Glucosidase
0 789aa, >CNA08180... *						1 724aa, >CNAG_06172... at 60%						0 622aa, >CNAG_00897... at 96%
1 742aa, >CNN00690... at 60%						>Family A33: 5-oxoprolinase						1 619aa, >CNAG_00914... at 69%
>Family D34: 5-oxoprolinase						0 762aa, >CNAG_01764... *						2 623aa, >CND00380... *
0 763aa, >CNC02650... *						1 758aa, >CNAG_06872... at 64%						3 619aa, >CND00550... at 70%
1 758aa, >CNE05310... at 64%						>Family A34: regulation of carbohydrate metabolism-related protein						4 584aa, >CNM00410... at 68%
>Family D35: regulation of carbohydrate metabolism-related protein						0 750aa, >CNAG_05767... *						>Family A54-D16 : allantoate transporter
0 493aa, >CNF02100... at 62%						1 494aa, >CNAG_05768... at 63%						0 548aa, >CNAG_05833... at 82%
1 749aa, >CNF02110... *						>Family A35: fungal transcription factor						1 560aa, >CNAG_06561... at 60%
>Family D36: transketolase						0 741aa, >CNAG_00841... at 61%						2 548aa, >CNF01460... at 83%
0 720aa, >CNE00140... at 61%						1 742aa, >CNAG_06339... *						3 615aa, >CNF01470... *
1 725aa, >CNM01730... *						>Family A36 : hypothetical protein						4 559aa, >CNF04560... at 60%
>Family D37: Catalase A						0 613aa, >CNAG_00014... at 92%						>Family A12-D48 : MFS sugar transporter
0 692aa, >CNA05600... at 60%						1 739aa, >CNAG_07312... *						0 565aa, >CNAG_04210... *
1 714aa, >CNL06340... *						>Family A37 : catalase						1 557aa, >CNAG_05330... at 70%
>Family D39: hypothetical protein						0 694aa, >CNAG_00575... at 65%						2 557aa, >CNAG_06527... at 71%
0 682aa, >CNE00050... *						1 714aa, >CNAG_04981... *						3 559aa, >CNF04930... at 70%
1 682aa, >CNE05240... at 100%						>Family A38 : transketolase						4 565aa, >CNI03490... at 95%
>Family D40 :multiple drug resistance protein						0 646aa, >CNAG_00866... *						>Family D5 : Retrotransposable element slacs 132 kda protein
0 642aa, >CNC00270... at 79%						1 646aa, >CNAG_03040... at 97%						0 409aa, >CND00010... at 61%
1 643aa, >CNC00290... *						>Family A39 :multiple drug resistance protein						1 321aa, >CND05710... at 61%
>Family D41 : laccase						0 642aa, >CNAG_03061... *						2 526aa, >CNF04940... *
0 624aa, >CNG01240... *						1 638aa, >CNAG_03060... at 82%						3 526aa, >CNG04710... at 99%
1 507aa, >CNG01250... at 76%						>Family A40 :MFS transporter						4 526aa, >CNH03020... at 98%
>Family D42: glucosidase						0 412aa, >CNAG_04898... at 64%						>Family A67-D20 nicotinic acid transporter
0 599aa, >CND06130... *						1 640aa, >CNAG_00905... *						0 496aa, >CNAG_04947... at 95%
1 588aa, >CND06160... at 67%						>Family A41 :proline dehydrogenase						1 505aa, >CNAG_06265... at 62%
>Family D43 :Gly-X carboxypeptidase						0 639aa, >CNAG_02048... *						2 494aa, >CNL06590... at 75%
0 573aa, >CNA02910... at 64%						1 616aa, >CNAG_02049... at 67%						3 515aa, >CNL06680... *
1 591aa, >CNI02790... *						>Family A42 : laccase						4 505aa, >CNN00030... at 62%
>Family D44: major facilitator superfamily transporter						0 594aa, >CNAG_03464... at 75%						>Family A81-D22: L-arabinitol 4-dehydrogenase
0 529aa, >CNF01220... at 86%						1 624aa, >CNAG_03465... *						0 400aa, >CNAG_01949... *
1 586aa, >CNI03510... *						>Family A43 :hypothetical protein						1 392aa, >CNAG_05658... at 70%
>Family D45: 5-oxoprolinase						0 573aa, >CNAG_00813... at 97%						2 392aa, >CNG00100... at 69%
0 582aa, >CNC02640... *						1 623aa, >CNAG_01368... *						3 392aa, >CNH02960... at 68%
1 576aa, >CNE05320... at 68%						>Family A44 : Glucosidase						4 400aa, >CNK02880... at 97%
>Family D46: AAT family amino acid transporter						0 622aa, >CNAG_00897... *						>Family A86-D23 :Short-chain dehydrogenases/reductases (SDR)
0 572aa, >CNE00270... at 81%						1 619aa, >CNAG_00914... at 69%						0 386aa, >CNAG_00012... *
1 575aa, >CNM00800... *						>Family A45 : TPR repeat-containing protein						1 384aa, >CNAG_06529... at 92%
>Family D47: D-lactate dehydrogenase						0 578aa, >CNAG_00005... at 90%						2 383aa, >CNC00020... at 93%
0 568aa, >CNB01750... *						1 620aa, >CNAG_02012... *						3 381aa, >CNF00010... at 90%
1 537aa, >CNK01540... at 60%						>Family A46 :efflux protein EncT						4 381aa, >CNF04900... at 92%
>Family D48 : MFS sugar transporter						0 610aa, >CNAG_03713... *						>Family A18-D89 : inositol oxygenase
0 559aa, >CNF04930... at 70%						1 537aa, >CNAG_03719... at 73%						0 315aa, >CNAG_03277... at 97%
1 565aa, >CNI03490... *						>Family A47 :glucosidase						1 311aa, >CNAG_05316... at 90%
>Family D49: MFS transporter, SP family						0 600aa, >CNAG_06832... *						2 315aa, >CNAG_06623... at 61%
0 563aa, >CNF00460... *						1 588aa, >CNAG_06835... at 67%						3 359aa, >CNG03010... *
1 563aa, >CNF00600... at 91%						>Family A48 : F-box-like protein						4 311aa, >CNH03170... at 90%
>Family D50: L-mandelate dehydrogenase						0 596aa, >CNAG_05450... *						>Family A25-D26 : ATP-binding cassette transporter
0 552aa, >CND03480... at 61%						1 424aa, >CNAG_05454... at 99%						0 1529aa, >CNAG_00869... at 81%
1 555aa, >CNH03150... *						>Family A49 : MFS monosaccharide transporter						1 1536aa, >CNAG_04098... *
>Family D51:MFS general substrate transporter						0 590aa, >CNAG_07641... at 80%						2 1536aa, >CNB05770... at 94%
0 551aa, >CNE02460... *						1 595aa, >CNAG_02733... *						3 1529aa, >CND00090... at 82%
1 518aa, >CNK02920... at 71%						>Family A50 :Gly-X carboxypeptidase						>Family A26-D27 : ATP-binding cassette transporter
>Family D52: MFS general substrate transporte						0 573aa, >CNAG_00308... at 67%						0 1420aa, >CNAG_06338... at 83%
0 547aa, >CNC00850... *						1 591aa, >CNAG_04141... *						1 1421aa, >CNAG_06348... *
1 544aa, >CNC06810... at 89%						>Family A51 :monosaccharide transporter						2 1420aa, >CNN00680... at 86%
>Family D53: MFS transporter, SHS family, lactate transporte						0 589aa, >CNAG_02479... at 92%						3 1421aa, >CNN00770... at 96%
0 533aa, >CNJ01350... at 96%						1 590aa, >CNAG_05340... *						> Family A4 DEAD-like helicases superfamily
1 542aa, >CNJ01360... *						>Family A52 :5-oxoprolinase						0 999aa, >CNAG_01996... at 72%
>Family D54: efflux protein EncT						0 582aa, >CNAG_01763... *						1 1087aa, >CNAG_04100... at 86%
0 529aa, >CNB02100... at 75%						1 576aa, >CNAG_06873... at 69%						2 1195aa, >CNAG_06954... *
1 538aa, >CNB02170... *						>Family A53 :AAT family amino acid transporter						3 1195aa, >CNAG_06958... at 100%
>Family D55 : MFS transporter						0 572aa, >CNAG_02539... at 81%						>Family D6 : Retrotransposable element slacs 132 kda protein
0 537aa, >CNH00110... *						1 575aa, >CNAG_07902... *						0 621aa, >CNE00100... at 65%
1 532aa, >CNK02660... at 87%						>Family A54 :allantoate transporter						1 938aa, >CNE05380... *
>Family D56 : aldehyde dehydrogenase (NAD )						0 548aa, >CNAG_05833... at 62%						3 888aa, >CNK03040... at 60%
0 535aa, >CNM00220... *						1 560aa, >CNAG_06561... *						>Family D13: Hypothetical protein cryptococcus specific
1 534aa, >CNM00290... at 79%						>Family A55 :hypothetical protein						0 849aa, >CNAG_06864... at 99%
>Family D57: hypothetical protein						0 540aa, >CNAG_01953... at 71%						1 535aa, >CND06430... at 82%
0 534aa, >CNI01540... *						1 556aa, >CNAG_02299... *						2 855aa, >CNE00080... *
1 534aa, >CNI01750... at 94%						>Family A56 : L-mandelate dehydrogenase						3 855aa, >CNE05210... at 100%
>Family D58 :high-affinity nicotinic acid transporter						0 552aa, >CNAG_01229... at 61%						>Family A29-D30 mitochondrial intermediate peptidase
0 523aa, >CNE00260... at 72%						1 555aa, >CNAG_05318... *						0 761aa, >CNAG_02741... at 63%
1 527aa, >CNM02030... *						>Family A57 : D-lactate dehydrogenase						1 823aa, >CNAG_03718... *
>Family D59: cytosine-purine permease						0 537aa, >CNAG_02664... *						2 823aa, >CNB02140... at 91%
0 523aa, >CNI04210... *						1 525aa, >CNAG_03676... at 60%						3 664aa, >CNC03660... at 67%
1 503aa, >CNL06330... at 90%						>Family A58 : MFS transporter						>Family A30-D31: prolyl endopeptidase
>Family D60: monosaccharide transporter						0 532aa, >CNAG_01925... at 87%						0 811aa, >CNAG_04596... *
0 515aa, >CNJ02100... *						1 537aa, >CNAG_07869... *						1 807aa, >CNAG_04619... at 64%
1 512aa, >CNJ02110... at 73%						>Family A59 :hypothetical protein						2 811aa, >CNJ00350... at 90%
>Family D61: capsule structure designer protein						0 536aa, >CNAG_04374... *						3 807aa, >CNJ00580... at 65%
0 481aa, >CNA06800... at 61%						1 536aa, >CNAG_04394... at 100%						>Family A31-D32: glycerol-3-phosphate dehydrogenase
1 507aa, >CNB01440... *						>Family A60 : aldehyde dehydrogenase (NAD )						0 798aa, >CNAG_02814... *
>Family D62: capsule structure designer protein						0 535aa, >CNAG_06010... *						1 668aa, >CNAG_02815... at 77%
0 498aa, >CNA05810... *						1 534aa, >CNAG_06018... at 78%						2 798aa, >CNC04310... at 98%
1 491aa, >CNC01850... at 77%						>Family A61: Hypothetical protein						3 668aa, >CNC04320... at 76%
>Family D63 :hydroxymethylglutaryl-CoA synthase						0 529aa, >CNAG_05327... *						>Family A35-D33: fungal transcription factor
0 498aa, >CNC05080... *						1 398aa, >CNAG_05989... at 97%						0 741aa, >CNAG_00841... at 92%
1 492aa, >CNG02670... at 82%						>Family A62 :high-affinity nicotinic acid transporter						1 742aa, >CNAG_06339... at 60%
>Family D64: transducin family protein						0 523aa, >CNAG_02540... *						2 789aa, >CNA08180... *
0 465aa, >CNA07310... *						1 515aa, >CNAG_06204... at 71%						3 742aa, >CNN00690... at 60%
1 465aa, >CNA07990... at 61%						>Family A63 :monosaccharide transporter						>Family A32-D36: transketolase
>Family D65: pyruvate dehydrogenase kinase						0 512aa, >CNAG_04784... at 74%						0 766aa, >CNAG_02552... *
0 462aa, >CNA00360... *						1 515aa, >CNAG_04783... *						1 724aa, >CNAG_06172... at 60%
1 446aa, >CNI04400... at 82%						>Family A64: capsule structure designer protein						2 720aa, >CNE00140... at 95%
>Family D66: aspartate aminotransferase						0 508aa, >CNAG_00701... *						3 725aa, >CNM01730... at 60%
0 413aa, >CNM00360... at 70%						1 500aa, >CNAG_03644... at 61%						>Family A33-D34: 5-oxoprolinase
1 453aa, >CNM00950... *						>Family A65 : hypothetical protein						0 762aa, >CNAG_01764... at 95%
>Family D67 :putative gtp binding protein						0 500aa, >CNAG_01635... at 78%						1 758aa, >CNAG_06872... at 64%
0 444aa, >CNA08190... at 74%						1 508aa, >CNAG_04225... *						2 763aa, >CNC02650... *
1 450aa, >CNE00960... *						>Family A66 :oxidoreductase						3 758aa, >CNE05310... at 64%
>Family D68: enolase						0 495aa, >CNAG_03874... at 63%						>Family A34-D35: regulation of carbohydrate metabolism-related protein
0 445aa, >CNE00040... *						1 507aa, >CNAG_07365... *						0 750aa, >CNAG_05767... *
1 445aa, >CNE05250... at 100%						>Family A67 nicotinic acid transporter						1 494aa, >CNAG_05768... at 63%
>Family D69: RhoGEF domain protein						0 496aa, >CNAG_04947... at 62%						2 493aa, >CNF02100... at 63%
0 429aa, >CNE01165... at 63%						1 505aa, >CNAG_06265... *						3 749aa, >CNF02110... at 91%
1 435aa, >CNE01370... *						>Family A68 :hydroxymethylglutaryl-CoA synthase						>Family A39-D40 :multiple drug resistance protein
>Family D70:phytanoyl-CoA dioxygenase						0 498aa, >CNAG_02896... *						0 642aa, >CNAG_03061... at 80%
0 394aa, >CNG03000... at 72%						1 490aa, >CNAG_03311... at 84%						1 638aa, >CNAG_03060... at 92%
1 433aa, >CNH03160... *						>Family A69: putative transcription factor						2 642aa, >CNC00270... at 79%
>Family D71: gag-pol polyprotein						0 413aa, >CNAG_01487... at 83%						3 643aa, >CNC00290... *
0 428aa, >CNB00970... *						1 492aa, >CNAG_01511... *						>Family A42-D41 : laccase
1 428aa, >CNB05780... at 96%						>Family A70: hypothetical protein						0 594aa, >CNAG_03464... at 75%
>Family D72: transposase						0 470aa, >CNAG_06953... *						1 624aa, >CNAG_03465... *
0 427aa, >CNB02520... *						1 470aa, >CNAG_06957... at 100%						2 624aa, >CNG01240... at 89%
1 427aa, >CND05890... at 99%						>Family A71: transducin family protein						3 507aa, >CNG01250... at 77%
>Family D73 : alcohol dehydrogenase						0 465aa, >CNAG_00752... *						>Family A46-D54 :efflux protein EncT
0 422aa, >CNG00600... *						1 464aa, >CNAG_00822... at 61%						0 610aa, >CNAG_03713... *
1 361aa, >CNE00710... at 79%						>Family A72 :pyruvate dehydrogenase kinase						1 537aa, >CNAG_03719... at 73%
>Family D74 :GDP-mannose transporter						0 456aa, >CNAG_00047... *						2 529aa, >CNB02100... at 94%
0 397aa, >CNF01620... at 63%						1 446aa, >CNAG_04108... at 81%						3 538aa, >CNB02170... at 72%
1 420aa, >CNG01600... *						>Family A73 :putative gtp binding protein						>Family A47-D42 :glucosidase
>Family D75: Putative nuclease						0 452aa, >CNAG_02463... *						0 600aa, >CNAG_06832... *
0 415aa, >CNE04055... at 82%						1 444aa, >CNAG_07386... at 75%						1 588aa, >CNAG_06835... at 67%
1 417aa, >CNM00420... *						>Family A74 :RhoGEF domain protein						2 599aa, >CND06130... at 87%
>Family D76 :acyl-CoA-dependent ceramide synthase						0 434aa, >CNAG_02420... *						3 588aa, >CND06160... at 66%
0 403aa, >CNE04480... at 69%						1 429aa, >CNAG_02441... at 61%						>Family A50-D43 :Gly-X carboxypeptidase
1 415aa, >CNE04490... *						>Family A75 : aspartate aminotransferase						0 573aa, >CNAG_00308... at 67%
>Family D77: putative transcription factor						0 413aa, >CNAG_06026... at 69%						1 591aa, >CNAG_04141... *
0 412aa, >CNC06700... at 97%						1 432aa, >CNAG_06088... *						2 573aa, >CNA02910... at 67%
1 413aa, >CNC06870... *						>Family A76 : alcohol dehydrogenase						3 591aa, >CNI02790... at 93%
>Family D78: alpha/beta-hydrolase						0 361aa, >CNAG_02489... at 78%						>Family A52-D45 :5-oxoprolinase
0 394aa, >CNM02450... at 61%						1 422aa, >CNAG_07745... *						0 582aa, >CNAG_01763... *
1 404aa, >CNM02560... *						>Family A77 :GDP-mannose transporter						1 576aa, >CNAG_06873... at 69%
>Family D79 :ATP-dependent RNA helicase eIF4A						0 421aa, >CNAG_03426... *						2 582aa, >CNC02640... at 97%
0 401aa, >CNA07620... *						1 397aa, >CNAG_05817... at 62%						3 576aa, >CNE05320... at 68%
1 396aa, >CNC06360... at 64%						>Family A78 :acyl-CoA-dependent ceramide synthase						>Family A53-D46 :AAT family amino acid transporter
>Family D80 : CMGC/MAPK protein kinase						0 413aa, >CNAG_02086... *						0 572aa, >CNAG_02539... at 81%
0 401aa, >CNE00350... *						1 404aa, >CNAG_02087... at 68%						1 575aa, >CNAG_07902... *
1 366aa, >CNE00520... at 62%						>Family A79 :ATP-dependent RNA helicase eIF4A						2 572aa, >CNE00270... at 81%
>Family D81 : flavonol synthase						0 401aa, >CNAG_00785... *						3 575aa, >CNM00800... at 97%
0 401aa, >CNK00880... *						1 396aa, >CNAG_01548... at 64%						>Family A127-D49 : MFS transporter, SP family
1 391aa, >CNN00580... at 63%						>Family A80 : flavonol synthase						0 563aa, >CNAG_05914... *
>Family D82: UDP-glucose 4-epimerase						0 401aa, >CNAG_02602... *						1 563aa, >CNAG_05929... at 96%
0 373aa, >CNA06760... at 67%						1 391aa, >CNAG_06330... at 63%						2 563aa, >CNF00460... at 90%
1 390aa, >CNM00600... *						>Family A81: L-arabinitol 4-dehydrogenase						3 563aa, >CNF00600... at 93%
>Family D83: protein serine/threonine phosphatase						0 400aa, >CNAG_01949... *						>Family A56-D50 : L-mandelate dehydrogenase
0 328aa, >CNB02030... at 60%						1 392aa, >CNAG_05658... at 70%						0 552aa, >CNAG_01229... at 61%
1 386aa, >CNB01720... *						>Family A82 : CMGC/MAPK protein kinase						1 555aa, >CNAG_05318... *
>Family D84: sure-like protein						0 366aa, >CNAG_02511... at 61%						2 552aa, >CND03480... at 61%
0 383aa, >CNA01340... at 66%						1 398aa, >CNAG_02531... *						3 555aa, >CNH03150... at 94%
1 386aa, >CNL06540... *						>Family A83: hypothetical protein						>Family A58-D55 : MFS transporter
>Family D85 : Myb/SANT-like DNA-binding domain protein						0 397aa, >CNAG_02047... *						0 532aa, >CNAG_01925... at 87%
0 355aa, >CNB02525... at 100%						1 397aa, >CNAG_02055... at 60%						1 537aa, >CNAG_07869... *
1 384aa, >CND05880... *						>Family A84 : hypothetical protein						2 537aa, >CNH00110... at 97%
>Family D86 : 3-dehydroshikimate dehydratase						0 394aa, >CNAG_00549... *						3 532aa, >CNK02660... at 87%
0 378aa, >CNG02985... *						1 371aa, >CNAG_02711... at 100%						>Family A59-D57 :hypothetical protein
1 375aa, >CNH00440... at 66%						>Family A85 :endo-1,3(4)-beta-glucanase						0 536aa, >CNAG_04374... *
>Family D87 :RTA1-like protein						0 381aa, >CNAG_04874... at 61%						1 536aa, >CNAG_04394... at 100%
0 302aa, >CNE00670... at 61%						1 387aa, >CNAG_04876... *						2 534aa, >CNI01540... at 90%
1 377aa, >CNG03985... *						>Family A86 :Short-chain dehydrogenases/reductases (SDR)						3 534aa, >CNI01750... at 89%
>Family D88 : aryl-alcohol dehydrogenase						0 386aa, >CNAG_00012... *						>Family A60-D56 : aldehyde dehydrogenase (NAD )
0 376aa, >CNC03450... *						1 384aa, >CNAG_06529... at 92%						0 535aa, >CNAG_06010... *
1 349aa, >CNK02910... at 77%						>Family A87 : 3-dehydroshikimate dehydratase						1 534aa, >CNAG_06018... at 78%
>Family D89 : inositol oxygenase						0 375aa, >CNAG_05376... at 60%						2 535aa, >CNM00220... at 94%
0 359aa, >CNG03010... *						1 381aa, >CNAG_05383... *						3 534aa, >CNM00290... at 80%
1 311aa, >CNH03170... at 90%						>Family A88 : NAD binding oxidoreductase						>Family A62-D58 :high-affinity nicotinic acid transporter
>Family D90 : aldo-keto reductase						0 366aa, >CNAG_05320... *						0 523aa, >CNAG_02540... at 71%
0 353aa, >CND03740... *						1 366aa, >CNAG_05321... at 63%						1 515aa, >CNAG_06204... at 94%
1 309aa, >CNE00820... at 64%						>Family A89 : enoyl reductase-like protein						2 523aa, >CNE00260... at 72%
>Family D91 :D-lactaldehyde dehydrogenase						0 360aa, >CNAG_04652... at 72%						3 527aa, >CNM02030... *
0 346aa, >CNE03540... *						1 364aa, >CNAG_06759... *						>Family A63-D60 :monosaccharide transporter
1 346aa, >CNE03550... at 76%						>Family A90 : glutathione S-transferase						0 512aa, >CNAG_04784... at 74%
>Family D92: HPP family protein						0 330aa, >CNAG_01889... at 69%						1 515aa, >CNAG_04783... *
0 344aa, >CNE00020... *						1 358aa, >CNAG_01893... *						2 515aa, >CNJ02100... at 95%
1 344aa, >CNE05260... at 100%						>Family A91 : aryl-alcohol dehydrogenase						3 512aa, >CNJ02110... at 73%
>Family D93: NAD(P)H:quinone oxidoreductase						0 350aa, >CNAG_01952... *						>Family A64-D62: capsule structure designer protein
0 211aa, >CNB04240... at 68%						1 349aa, >CNAG_02717... at 79%						0 508aa, >CNAG_00701... *
1 340aa, >CNB04350... *						>Family A92: NAD(P)H:quinone oxidoreductase						2 498aa, >CNA05810... at 96%
>Family D94 : glutathione S-transferase						0 211aa, >CNAG_03936... at 69%						3 491aa, >CNC01850... at 77%
0 330aa, >CNK02300... at 71%						1 338aa, >CNAG_03948... *						>Family A68-D63 :hydroxymethylglutaryl-CoA synthase
1 331aa, >CNK02340... *						>Family A93: hypothetical protein						0 498aa, >CNAG_02896... *
>Family D95 : delayed-type hypersensitivity antigen						0 325aa, >CNAG_04921... *						1 490aa, >CNAG_03311... at 84%
0 327aa, >CND04870... at 72%						1 302aa, >CNAG_06590... at 62%						2 498aa, >CNC05080... at 97%
1 328aa, >CNM00910... *						>Family A94 : aldo-keto reductase						3 492aa, >CNG02670... at 83%
>Family D96 :ADP,ATP carrier protein						0 321aa, >CNAG_01257... *						>Family A69-D77: putative transcription factor
0 313aa, >CNM01080... at 86%						1 309aa, >CNAG_02478... at 63%						0 413aa, >CNAG_01487... at 83%
1 319aa, >CNM01090... *						>Family A95 :ADP,ATP carrier protein						1 492aa, >CNAG_01511... *
>Family A97 : 4-nitrophenyl phosphatase						0 313aa, >CNAG_06101... at 85%						2 412aa, >CNC06700... at 72%
0 315aa, >CNB04360... *						1 319aa, >CNAG_06102... *						3 413aa, >CNC06870... at 72%
1 304aa, >CNB04450... at 65%						>Family A96 : 4-nitrophenyl phosphatase						>Family A71-A71-D65: pyruvate dehydrogenase kinase
>Family D98: NAD(P)-binding protein						0 315aa, >CNAG_03949... *						0 465aa, >CNAG_00752... *
0 309aa, >CNB04620... at 61%						1 304aa, >CNAG_03957... at 65%						1 464aa, >CNAG_00822... at 61%
1 311aa, >CNB04630... *						>Family A97 : hypothetical protein						0 456aa, >CNAG_00047... at 98%
>Family D99 :serine/threonine-protein phosphatase PP-X						0 315aa, >CNAG_05986... *						1 446aa, >CNAG_04108... at 82%
0 309aa, >CNA03970... *						1 262aa, >CNAG_07041... at 83%						2 462aa, >CNA00360... *
1 306aa, >CNE03610... at 61%						>Family A98 : translocation protein SEC62						3 446aa, >CNI04400... at 82%
>Family D100 : short-chain dehydrogenase						0 307aa, >CNAG_04540... at 61%						>Family A75-D66 : aspartate aminotransferase
0 304aa, >CNC03740... at 67%						1 312aa, >CNAG_04556... *						0 413aa, >CNAG_06026... at 70%
1 307aa, >CNM02600... *						>Family A99 :serine/threonine-protein phosphatase PP-X						1 432aa, >CNAG_06088... at 97%
>Family D101 : integral membrane protein						0 309aa, >CNAG_00408... *						2 413aa, >CNM00360... at 70%
0 305aa, >CNB02300... *						1 306aa, >CNAG_02177... at 61%						3 453aa, >CNM00950... *
1 262aa, >CNB02600... at 78%						>Family A100 : short-chain dehydrogenase						>Family A73-D67 :putative gtp binding protein
>Family D102: 3-beta hydroxysteroid dehydrogenase/isomerase						0 304aa, >CNAG_02752... at 67%						0 452aa, >CNAG_02463... *
0 297aa, >CNG00630... at 62%						1 307aa, >CNAG_04926... *						1 444aa, >CNAG_07386... at 75%
1 301aa, >CNG00640... *						>Family A101:3-beta hydroxysteroid dehydrogenase/isomerase						2 444aa, >CNA08190... at 75%
>Family D103: CIP1 protein family						0 301aa, >CNAG_03531... *						3 450aa, >CNE00960... at 94%
0 296aa, >CNB02160... *						1 297aa, >CNAG_03532... at 61%						>Family A74-D69 :RhoGEF domain protein
1 296aa, >CNB04110... at 65%						>Family A102 : sec14 cytosolic factor						0 434aa, >CNAG_02420... at 91%
>Family D104 :UDP-glucose 4-epimerase						0 289aa, >CNAG_00036... *						1 429aa, >CNAG_02441... at 61%
0 295aa, >CNA08350... *						1 244aa, >CNAG_03153... at 64%						2 429aa, >CNE01165... at 63%
1 295aa, >CNG04680... at 98%						>Family A103 :3-hydroxyacyl-CoA dehydrogenase						3 435aa, >CNE01370... *
>Family D105 : sec14 cytosolic factor						0 282aa, >CNAG_00861... *						>Family A76-D73 : alcohol dehydrogenase
0 289aa, >CNA00270... at 78%						1 281aa, >CNAG_05378... at 65%						0 361aa, >CNAG_02489... at 78%
1 290aa, >CNG04130... *						>Family A104: Haloacid dehalogenase-like hydrolase						1 422aa, >CNAG_07745... *
>Family D106 :3-hydroxyacyl-CoA dehydrogenase						0 262aa, >CNAG_02798... at 64%						2 422aa, >CNG00600... at 93%
0 281aa, >CNG02990... *						1 282aa, >CNAG_05906... *						3 361aa, >CNE00710... at 78%
1 281aa, >CNH00460... at 72%						>Family A105: putative HNH endonuclease						>Family A77-D74 :GDP-mannose transporter
>Family D107: Haloacid dehalogenase-like hydrolase						0 282aa, >CNAG_06801... *						0 421aa, >CNAG_03426... *
0 262aa, >CNC04170... *						1 282aa, >CNAG_07000... at 85%						1 397aa, >CNAG_05817... at 62%
1 242aa, >CNF00655... at 71%						> Family A106 hypthetical protein						2 397aa, >CNF01620... at 63%
>Family D108: allergen protein						0 200aa, >CNAG_07026... at 97%						3 420aa, >CNG01600... at 97%
0 234aa, >CNF04420... *						1 282aa, >CNAG_07043... *						>Family A78-D76 :acyl-CoA-dependent ceramide synthase
1 234aa, >CNM02200... at 61%						>Family A107 : integral membrane protein						0 413aa, >CNAG_02086... at 95%
>Family D109 : Cytosine/adenosine deaminases						0 278aa, >CNAG_03732... *						1 404aa, >CNAG_02087... at 69%
0 224aa, >CNI04200... *						1 262aa, >CNAG_03764... at 74%						2 403aa, >CNE04480... at 69%
1 224aa, >CNL06320... at 98%						> Family A108 hypthetical protein Cryptococcus specific						3 415aa, >CNE04490... *
>Family D110: translation machinery-associated protein						0 267aa, >CNAG_05668... *						>Family A79-D79 :ATP-dependent RNA helicase eIF4A
0 213aa, >CNE00070... *						1 228aa, >CNAG_07396... at 86%						0 401aa, >CNAG_00785... *
1 213aa, >CNE05220... at 100%						> Family A109 hypthetical protein Cryptococcus specific						1 396aa, >CNAG_01548... at 64%
>Family D111: hypothetical protein						0 190aa, >CNAG_01968... at 95%						2 401aa, >CNA07620... at 99%
0 197aa, >CND00650... *						1 265aa, >CNAG_07447... *						3 396aa, >CNC06360... at 64%
1 195aa, >CNF02440... at 60%						> Family A110 hypthetical protein Cryptococcus specific						>Family A80-D81: flavonol synthase
> Family D112: hypthetical protein Cryptococcus specific						0 226aa, >CNAG_07394... *						0 401aa, >CNAG_02602... *
0 183aa, >CNA02900... *						1 226aa, >CNAG_07653... at 100%						1 391aa, >CNAG_06330... at 63%
1 129aa, >CNH01140... at 79%						> Family A111 hypthetical protein Cryptococcus specific						2 401aa, >CNK00880... at 97%
> Family D113: ADP-ribosylation factor						0 207aa, >CNAG_06523... *						3 391aa, >CNN00580... at 62%
0 182aa, >CNG03220... *						1 207aa, >CNAG_07790... at 100%						>Family D8 : Hypothetical protein Cryptococcus specific
1 182aa, >CNL06630... at 68%						> Family A112 hypthetical protein Cryptococcus specific						0 401aa, >CNA02510... *
> Family D114 :peptidyl-prolyl cis-trans isomerase						0 176aa, >CNAG_03231... at 72%						1 366aa, >CNG02335... at 100%
0 175aa, >CNB01230... *						1 193aa, >CNAG_07575... *						2 366aa, >CNL04200... at 100%
1 162aa, >CNB01290... at 93%						> Family A113 hypthetical protein Cryptococcus specific						3 247aa, >CNM02130... at 97%
>Family D115: hydrogen ion transporter						0 183aa, >CNAG_00306... *						>Family A82-D80 : CMGC/MAPK protein kinase
0 164aa, >CNA02690... at 60%						1 122aa, >CNAG_05449... at 79%						0 366aa, >CNAG_02511... at 62%
1 167aa, >CNK03340... *						> Family A114: ADP-ribosylation factor						1 398aa, >CNAG_02531... at 97%
>Family D116: hypothetical protein						0 182aa, >CNAG_03251... *						2 401aa, >CNE00350... *
0 131aa, >CNA05135... at 61%						1 182aa, >CNAG_04952... at 67%						3 366aa, >CNE00520... at 62%
1 147aa, >CND00170... *						> Family A115 hypthetical protein Cryptococcus specific						>Family D82: UDP-glucose 4-epimerase
> Family D117: yippee-like protein						0 176aa, >CNAG_05988... *						0 373aa, >CNAG_00697... at 67%
0 134aa, >CNG03390... *						1 156aa, >CNAG_07945... at 85%						1 399aa, >CNAG_06050... *
1 132aa, >CNG03440... at 92%						> Family A116 :peptidyl-prolyl cis-trans isomerase						2 373aa, >CNA06760... at 66%
>Family D118: hypothetical protein						0 175aa, >CNAG_03621... *						3 390aa, >CNM00600... at 92%
0 125aa, >CNA05520... *						1 162aa, >CNAG_03627... at 93%						>Family A83: hypothetical protein
1 118aa, >CNC06230... at 88%						> Family A117 hypthetical protein						0 397aa, >CNAG_02047... *
>Family D119 : Histone H4						0 175aa, >CNAG_07876... *						1 397aa, >CNAG_02055... at 60%
0 103aa, >CNC01610... *						1 175aa, >CNAG_07877... at 100%						2 397aa, >CNE04790... at 60%
1 103aa, >CNL05670... at 100%						> Family A118 hypthetical protein						3 397aa, >CNE04880... at 95%
>Family D120 : G-protein gamma subunit						0 148aa, >CNAG_06802... at 68%						>Family A91-D88 : aryl-alcohol dehydrogenase
0 87aa, >CNF00825... *						1 173aa, >CNAG_07784... *						0 350aa, >CNAG_01952... at 78%
1 81aa, >CNH00935... at 60%						> Family A119: endoribonuclease L-PSP						1 349aa, >CNAG_02717... at 94%
> Family D121 : Hypothetical protein						0 148aa, >CNAG_03084... *						2 376aa, >CNC03450... *
0 72aa, >CNE00060... *						1 138aa, >CNAG_06589... at 84%						3 349aa, >CNK02910... at 77%
1 72aa, >CNE05230... at 100%						> Family A120: yippee-like protein						> Family A6 : Hypothetical protein Cryptoccocus specific
> Family D122 : Hypothetical protein						0 132aa, >CNAG_03230... at 96%						0 222aa, >CNAG_00789... at 88%
0 561aa, >CNH03670... *						1 134aa, >CNAG_03233... *						1 226aa, >CNAG_00980... at 86%
1 561aa, >CNL03670... at 99%						> Family A121: Stress responsive A/B Barrel Domain protein						2 359aa, >CNAG_03477... *
						0 109aa, >CNAG_01822... *						3 341aa, >CNAG_05911... at 97%
						1 70aa, >CNAG_06245... at 65%						>Family A90-D94 glutathione S-transferase
						>Family A122 : Helix-turn-helix domain protein						0 330aa, >CNAG_01889... at 69%
						0 70aa, >CNAG_02241... at 68%						1 358aa, >CNAG_01893... *
						1 105aa, >CNAG_05453... *						2 330aa, >CNK02300... at 70%
						>Family A123 : Histone H4						3 331aa, >CNK02340... at 96%
						0 103aa, >CNAG_01648... *						>Family A94-D90 : aldo-keto reductase
						1 103aa, >CNAG_07807... at 100%						0 321aa, >CNAG_01257... at 98%
						> Family A124: Heat shock protein HSP12						1 309aa, >CNAG_02478... at 63%
						0 70aa, >CNAG_01446... at 64%						2 353aa, >CND03740... *
						1 83aa, >CNAG_03143... *						3 309aa, >CNE00820... at 64%
						> Family A125 : hypothetical protein Cryptococcus specific						>Family A92-D93: NAD(P)H:quinone oxidoreductase
						0 66aa, >CNAG_07042... *						0 211aa, >CNAG_03936... at 68%
						1 66aa, >CNAG_07894... at 100%						1 338aa, >CNAG_03948... at 90%
						>Family A126 : amino acid transporter						2 211aa, >CNB04240... at 68%
						0 563aa, >CNAG_00597... *						3 340aa, >CNB04350... *
						1 563aa, >CNAG_07367... at 89%						>Family D95 : delayed-type hypersensitivity antigen
						>Family A127 : MFS transporter, SP family						0 317aa, >CNAG_06082... at 89%
						0 563aa, >CNAG_05914... *						1 327aa, >CNAG_07422... at 71%
						1 563aa, >CNAG_05929... at 96%						2 327aa, >CND04870... at 72%
						>Family A128: phytanoyl-CoA dioxygenase family protein						3 328aa, >CNM00910... *
						0 272aa, >CNAG_02556... at 92%						>Family A95-D96 :ADP,ATP carrier protein
						1 327aa, >CNAG_04564... *						0 313aa, >CNAG_06101... at 85%
						>Family A129 :hypothetical protein						1 319aa, >CNAG_06102... *
						0 314aa, >CNAG_07620... *						2 313aa, >CNM01080... at 86%
						1 314aa, >CNAG_07789... at 100%						3 319aa, >CNM01090... at 97%
												>Family A96-D97 : 4-nitrophenyl phosphatase
												0 315aa, >CNAG_03949... *
												1 304aa, >CNAG_03957... at 65%
												2 315aa, >CNB04360... at 96%
												3 304aa, >CNB04450... at 65%
												> Family A7 : Hypothetical protein Cryptoccocus specific
												0 234aa, >CNAG_06522... at 66%
												1 315aa, >CNAG_07621... *
												2 229aa, >CNAG_07791... at 68%
												3 313aa, >CNAG_07919... at 65%
												>Family A99-D99 :serine/threonine-protein phosphatase PP-X
												0 309aa, >CNAG_00408... *
												1 306aa, >CNAG_02177... at 61%
												2 309aa, >CNA03970... at 99%
												3 306aa, >CNE03610... at 61%
												>Family A100-D100 : short-chain dehydrogenase
												0 304aa, >CNAG_02752... at 67%
												1 307aa, >CNAG_04926... *
												2 304aa, >CNC03740... at 66%
												3 307aa, >CNM02600... at 97%
												>Family A107-D101 : integral membrane protein
												0 278aa, >CNAG_03732... at 89%
												1 262aa, >CNAG_03764... at 74%
												2 305aa, >CNB02300... *
												3 262aa, >CNB02600... at 78%
												>Family A101-D102 : 3-beta hydroxysteroid dehydrogenase/isomerase
												0 301aa, >CNAG_03531... *
												1 297aa, >CNAG_03532... at 61%
												2 297aa, >CNG00630... at 61%
												3 301aa, >CNG00640... at 89%
												>Family A102-D105 : sec14 cytosolic factor
												0 289aa, >CNAG_00036... at 77%
												1 244aa, >CNAG_03153... at 82%
												2 289aa, >CNA00270... at 78%
												3 290aa, >CNG04130... *
												>Family A19 : Hypothetical protein Cryptococcus specific
												0 287aa, >CNAG_05937... *
												1 280aa, >CNAG_05941... at 88%
												2 287aa, >CNAG_07703... at 92%
												3 279aa, >CNM00270... at 89%
												>Family A103-D112 :3-hydroxyacyl-CoA dehydrogenase
												0 282aa, >CNAG_00861... *
												1 281aa, >CNAG_05378... at 65%
												2 281aa, >CNG02990... at 63%
												3 281aa, >CNH00460... at 66%
												>Family A104-D107: Haloacid dehalogenase-like hydrolase
												0 262aa, >CNAG_02798... at 64%
												1 282aa, >CNAG_05906... *
												2 262aa, >CNC04170... at 64%
												3 242aa, >CNF00655... at 94%
												> Family A9 : Hypothetical protein Cryptoccocus specific
												0 185aa, >CNAG_07276... at 82%
												1 180aa, >CNAG_07395... at 69%
												2 196aa, >CNAG_07584... *
												3 167aa, >CNAG_07586... at 94%
												> Family A113-D112 hypthetical protein Cryptococcus specific
												0 183aa, >CNAG_00306... *
												1 122aa, >CNAG_05449... at 79%
												2 183aa, >CNA02900... at 90%
												3 129aa, >CNH01140... at 79%
												> Family A114-D113 : ADP-ribosylation factor
												0 182aa, >CNAG_03251... *
												1 182aa, >CNAG_04952... at 67%
												2 182aa, >CNG03220... at 100%
												3 182aa, >CNL06630... at 68%
												> Family A116-D114 :peptidyl-prolyl cis-trans isomerase
												0 175aa, >CNAG_03621... *
												1 162aa, >CNAG_03627... at 93%
												2 175aa, >CNB01230... at 97%
												3 162aa, >CNB01290... at 92%
												> Family A120-D117 : yippee-like protein
												0 132aa, >CNAG_03230... at 96%
												1 134aa, >CNAG_03233... *
												2 134aa, >CNG03390... at 98%
												3 132aa, >CNG03440... at 93%
												>Family A123-D125 : Histone H4
												0 103aa, >CNAG_01648... *
												1 103aa, >CNAG_07807... at 100%
												2 103aa, >CNC01610... at 100%
												3 103aa, >CNL05670... at 100%
												>Family D25 : pheromone alpha
												0 38aa, >CNAG_07407... *
												1 38aa, >CND05680... at 86%
												2 38aa, >CND05690... at 84%
												3 38aa, >CND05750... at 86%
												>Family D29: Protein argonaute
												0 927aa, >CNAG_04609... *
												1 925aa, >CNJ00490... at 98%
												2 906aa, >CNJ00610... at 71%
												>Family D39: hypothetical protein
												0 535aa, >CNAG_06867... at 99%
												1 682aa, >CNE00050... *
												2 682aa, >CNE05240... at 100%
												>Family A10 : flavin-containing monooxygenase
												0 647aa, >CNAG_00863... at 62%
												1 647aa, >CNAG_07389... at 62%
												2 648aa, >CNC03590... *
												>Family A38 : transketolase
												0 646aa, >CNAG_00866... *
												1 646aa, >CNAG_03040... at 97%
												2 646aa, >CND00040... at 97%
												>Family A41 :proline dehydrogenase
												0 639aa, >CNAG_02048... *
												1 616aa, >CNAG_02049... at 67%
												2 603aa, >CNE04870... at 92%
												>Family A45 : TPR repeat-containing protein
												0 578aa, >CNAG_00005... at 90%
												1 620aa, >CNAG_02012... *
												2 576aa, >CNK03470... at 97%
												>Cluster 111
												0 615aa, >CNAG_07708... *
												1 581aa, >CNH00060... at 63%
												2 438aa, >CNB00010... at 65%
												>Family A48 : F-box-like protein
												0 596aa, >CNAG_05450... *
												1 424aa, >CNAG_05454... at 99%
												2 595aa, >CNH01150... at 92%
												>Family A51 :monosaccharide transporter
												0 589aa, >CNAG_02479... at 92%
												1 590aa, >CNAG_05340... *
												2 590aa, >CNH00070... at 93%
												>Family D52: MFS general substrate transporter
												0 585aa, >CNAG_01499... *
												1 547aa, >CNC00850... at 94%
												2 544aa, >CNC06810... at 86%
												>Family A126 : amino acid transporter
												0 563aa, >CNAG_00597... *
												1 563aa, >CNAG_07367... at 89%
												2 563aa, >CNA05800... at 96%
												>Famility D53: MFS transporter, SHS family, lactate transporter
												0 542aa, >CNAG_04704... *
												1 533aa, >CNJ01350... at 91%
												2 542aa, >CNJ01360... at 94%
												>Cluster 120
												0 523aa, >CNAG_01354... at 60%
												1 534aa, >CNAG_01384... at 95%
												2 535aa, >CND04960... *
												>Family A65 : hypothetical protein
												0 500aa, >CNAG_01635... at 94%
												1 508aa, >CNAG_04225... at 77%
												2 510aa, >CNC01480... *
												>Family D68: enolase
												0 331aa, >CNAG_06868... at 99%
												1 445aa, >CNE00040... *
												2 445aa, >CNE05250... at 100%
												>Family D70: phytanoyl-CoA dioxygenase
												0 441aa, >CNAG_05317... *
												1 394aa, >CNG03000... at 71%
												2 433aa, >CNH03160... at 96%
												>Family D78: alpha/beta-hydrolase
												0 404aa, >CNAG_07009... *
												1 394aa, >CNM02450... at 61%
												2 404aa, >CNM02560... at 95%
												>Family D92: HPP family protein
												0 402aa, >CNAG_06869... *
												1 344aa, >CNE00020... at 98%
												2 344aa, >CNE05260... at 98%
												>Family D84: sure-like protein
												0 383aa, >CNAG_00146... at 66%
												1 383aa, >CNA01340... at 66%
												2 386aa, >CNL06540... *
												>Family A87-D86 : 3-dehydroshikimate dehydratase
												0 375aa, >CNAG_05376... at 67%
												1 378aa, >CNG02985... *
												2 375aa, >CNH00440... at 66%
												>Family D87 :RTA1-like protein
												0 305aa, >CNAG_02493... at 60%
												1 302aa, >CNE00670... at 61%
												2 377aa, >CNG03985... *
												>Family A17: Hypothetical protein Cryptococcus specific
												0 349aa, >CNAG_01787... at 79%
												1 360aa, >CNAG_05987... *
												2 346aa, >CNAG_07946... at 90%
												>Family D91 :D-lactaldehyde dehydrogenase
												0 346aa, >CNAG_02182... *
												1 346aa, >CNE03540... at 94%
												2 346aa, >CNE03550... at 75%
												>Family A128: phytanoyl-CoA dioxygenase family protein
												0 272aa, >CNAG_02556... at 92%
												1 327aa, >CNAG_04564... *
												2 327aa, >CNI00020... at 95%
												>Family A129 :hypothetical protein
												0 314aa, >CNAG_07620... *
												1 314aa, >CNAG_07789... at 100%
												2 285aa, >CNC00450... at 71%
												>Family A98 : translocation protein SEC62
												0 307aa, >CNAG_04540... at 61%
												1 312aa, >CNAG_04556... *
												2 305aa, >CNI00140... at 60%
												>Family D98: NAD(P)-binding protein
												0 309aa, >CNAG_03974... at 60%
												1 309aa, >CNB04620... at 61%
												2 311aa, >CNB04630... *
												>Family D103: CIP1 protein family
												0 296aa, >CNAG_03922... *
												1 296aa, >CNB02160... at 65%
												2 296aa, >CNB04110... at 89%
												>Family D104 :UDP-glucose 4-epimerase
												0 295aa, >CNAG_03096... *
												1 295aa, >CNA08350... at 92%
												2 295aa, >CNG04680... at 92%
												> Family A106 hypthetical protein
												0 200aa, >CNAG_07026... at 97%
												1 282aa, >CNAG_07043... *
												2 279aa, >CNJ03179... at 87%
												>Family A20: Hypothetical protein Cryptococcus specific
												0 199aa, >CNAG_01781... at 75%
												1 212aa, >CNAG_07613... at 87%
												2 227aa, >CNAG_07950... *
												>Family D109: Cytosine/adenosine deaminases
												0 224aa, >CNAG_04983... *
												1 224aa, >CNI04200... at 96%
												2 224aa, >CNL06320... at 97%
												>Family D110: translation machinery-associated protein
												0 213aa, >CNAG_06865... *
												1 213aa, >CNE00070... at 99%
												2 213aa, >CNE05220... at 99%
												> Family A115 hypthetical protein Cryptococcus specific
												0 176aa, >CNAG_05988... at 84%
												1 156aa, >CNAG_07945... at 75%
												2 193aa, >CNA02120... *
												> Family A121: Stress responsive A/B Barrel Domain protein
												0 109aa, >CNAG_01822... *
												1 70aa, >CNAG_06245... at 65%
												2 109aa, >CNC03100... at 94%
												>Family A22 : Hypothetical protein Cryptococcus specific
												0 108aa, >CNAG_00001... at 98%
												1 95aa, >CNAG_06938... at 98%
												2 109aa, >CNAG_07497... *
												> Family A124: Heat shock protein HSP12
												0 70aa, >CNAG_01446... at 64%
												1 83aa, >CNAG_03143... *
												2 70aa, >CND05600... at 60%
												> Family D121 : Hypothetical protein
												0 72aa, >CNAG_06866... *
												1 72aa, >CNE00060... at 100%
												2 72aa, >CNE05230... at 100%
												>Family A24 : Dead box Helicase
												0 1659aa, >CNAG_04548... *
												1 1133aa, >CNAG_04551... at 93%
												Family A27 : hypothetical protein
												0 1160aa, >CNAG_00814... *
												1 895aa, >CNAG_01367... at 99%
												>Family D28 :retrotransposable element slacs 132 kda protein
												0 1059aa, >CNE05190... *
												1 990aa, >CNJ03440... at 87%
												>Family A36 : hypothetical protein
												0 613aa, >CNAG_00014... at 92%
												1 739aa, >CNAG_07312... *
												>Family A43 :hypothetical protein
												0 573aa, >CNAG_00813... at 97%
												1 623aa, >CNAG_01368... *
												>Family D44: major facilitator superfamily transporter
												0 529aa, >CNF01220... at 86%
												1 586aa, >CNI03510... *
												> Family D122 : Hypothetical protein
												0 561aa, >CNH03670... *
												1 561aa, >CNL03670... at 99%
												Family A61 : hypothetical protein
												0 529aa, >CNAG_05327... *
												1 398aa, >CNAG_05989... at 97%
												>Family D59: cytosine-purine permease
												0 523aa, >CNI04210... *
												1 503aa, >CNL06330... at 90%
												>Family A70: hypothetical protein
												0 470aa, >CNAG_06953... *
												1 470aa, >CNAG_06957... at 100%
												>Family D71: gag-pol polyprotein
												0 428aa, >CNB00970... *
												1 428aa, >CNB05780... at 96%
												>Family D72: transposase
												0 427aa, >CNB02520... *
												1 427aa, >CND05890... at 99%
												>Family D75: Putative nuclease
												0 415aa, >CNE04055... at 82%
												1 417aa, >CNM00420... *
												>Family A84 : hypothetical protein
												0 394aa, >CNAG_00549... *
												1 371aa, >CNAG_02711... at 100%
												>Family D85 : Myb/SANT-like DNA-binding domain protein
												0 355aa, >CNB02525... at 100%
												1 384aa, >CND05880... *
												>Family A93: hypothetical protein
												0 325aa, >CNAG_04921... *
												1 302aa, >CNAG_06590... at 62%
												>Family A97 : hypothetical protein
												0 315aa, >CNAG_05986... *
												1 262aa, >CNAG_07041... at 83%
												>Family A105: putative HNH endonuclease
												0 282aa, >CNAG_06801... *
												1 282aa, >CNAG_07000... at 85%
												>Family A108 hypthetical protein Cryptococcus specific
												0 267aa, >CNAG_05668... *
												1 228aa, >CNAG_07396... at 86%
												>Family A109 hypthetical protein Cryptococcus specific
												0 190aa, >CNAG_01968... at 95%
												1 265aa, >CNAG_07447... *
												>Family A110 hypthetical protein Cryptococcus specific
												0 226aa, >CNAG_07394... *
												1 226aa, >CNAG_07653... at 100%
												>Family A112 hypthetical protein Cryptococcus specific
												0 176aa, >CNAG_03231... at 72%
												1 193aa, >CNAG_07575... *
												> Family A117 hypthetical protein
												0 175aa, >CNAG_07876... *
												1 175aa, >CNAG_07877... at 100%
												> Family A119: endoribonuclease L-PSP
												0 148aa, >CNAG_03084... *
												1 138aa, >CNAG_06589... at 84%
												>Family D116: hypothetical protein
												0 131aa, >CNA05135... at 61%
												1 147aa, >CND00170... *
												>Family D118: hypothetical protein
												0 125aa, >CNA05520... *
												1 118aa, >CNC06230... at 88%
												>Family A122 : Helix-turn-helix domain protein
												0 70aa, >CNAG_02241... at 68%
												1 105aa, >CNAG_05453... *
												> Family A125 : hypothetical protein Cryptococcus specific
												0 66aa, >CNAG_07042... *
												1 66aa, >CNAG_07894... at 100%
