# Supplementary material for: Intron retention-dependent gene regulation in Cryptococcus neoformans
Source: Sci Rep. 2016 Aug 31;6:32252. doi: 10.1038/srep32252 (PMC5006051; doi:10.1038/srep32252)
Supplement: Table S4 [file srep32252-s5.xls]

## Sheet: Feuil1
Table S4. List of orthologues between the two varieties of C. neoformans.
var. grubii	var. neoformans
CNAG_01397	CND05080
CNAG_07825	CNH03545
CNAG_05539	CNH01890
CNAG_03635	CNB01365
CNAG_06621	CNF03970
CNAG_00830	CNA08090
CNAG_07556	CNK01100
CNAG_06796	CNB00060
CNAG_06009	CNM00180
CNAG_03522	CNG00710
CNAG_00445	CNA04270
CNAG_06557	CNF04600
CNAG_07440	CND02590
CNAG_01907	CNK02500
CNAG_03578	CNG00290
CNAG_04724	CNJ01540
CNAG_05176	CNL04500
CNAG_01965	CNK03030
CNAG_04368	CNI01810
CNAG_05793	CNF01850
CNAG_02064	CNE04710
CNAG_06825	CND06070
CNAG_03226	CNG03480
CNAG_02166	CNE03720
CNAG_02578	CNK00690
CNAG_02054	CNE04800
CNAG_03525	CNG00690
CNAG_01718	CNC02220
CNAG_05105	CNL05160
CNAG_07322	CNA01910
CNAG_05527	CNH01780
CNAG_00716	CNA06950
CNAG_07926	CNN00080
CNAG_01334	CND04500
CNAG_03300	CNG02770
CNAG_01592	CNC01050
CNAG_04456	CNI01010
CNAG_03503	CNG00900
CNAG_02174	CNE03630
CNAG_06493	CNN02180
CNAG_05838	CNF01350
CNAG_03482	CNG01100
CNAG_00825	CNA08040
CNAG_06405	CNN01310
CNAG_06178	CNM01790
CNAG_01146	CND02710
CNAG_03872	CNB03620
CNAG_05299	CNH03320
CNAG_02951	CNC05600
CNAG_03432	CNG01540
CNAG_01309	CND04290
CNAG_02287	CNE02580
CNAG_07978	CND06370
CNAG_03332	CNG02470
CNAG_01186	CND03110
CNAG_03465	CNG01240
CNAG_00337	CNA03180
CNAG_02784	CNC04020
CNAG_01739	CNC02430
CNAG_05089	CNL05300
CNAG_00973	CND01020
CNAG_03135	CNG04290
CNAG_04246	CNM00200
CNAG_04657	CNJ00930
CNAG_03989	CNB04760
CNAG_02960	CNC05710
CNAG_01235	CND03540
CNAG_04090	CNB05690
CNAG_07667	CNF02940
CNAG_06827	CND06090
CNAG_03364	CNG02173
CNAG_01598	CNC01110
CNAG_00127	CNM00490
CNAG_02386	CNE01645
CNAG_00648	CNA06280
CNAG_06671	CNF03480
CNAG_05313	CNH03200
CNAG_07498	CNC00043
CNAG_04062	CNB05450
CNAG_03732	CNB02300
CNAG_00607	CNA05900
CNAG_00345	CNA03580
CNAG_01335	CND04510
CNAG_03419	CNG01650
CNAG_01125	CND02480
CNAG_06253	CNM02540
CNAG_00059	CNA00485
CNAG_03777	CNB02720
CNAG_02941	CNC05510
CNAG_01216	CND03390
CNAG_06900	CNK00280
CNAG_02263	CNE02830
CNAG_00016	CNA00090
CNAG_07749	CNG00270
CNAG_06362	CNN00890
CNAG_00330	CNA03120
CNAG_06728	CNB00740
CNAG_07848	CNJ02080
CNAG_03331	CNG02480
CNAG_01129	CND02520
CNAG_02536	CNE00290
CNAG_03679	CNB01775
CNAG_05224	CNL04050
CNAG_00502	CNA04850
CNAG_06585	CNF04330
CNAG_04693	CNJ01240
CNAG_04688	CNJ01190
CNAG_01649	CNC01620
CNAG_03531	CNG00640
CNAG_02229	CNE03110
CNAG_03261	CNG03150
CNAG_03393	CNG01920
CNAG_03711	CNB02080
CNAG_03316	CNG02620
CNAG_02480	CNE00810
CNAG_02786	CNC04040
CNAG_03034	CNC00500
CNAG_04273	CNI04120
CNAG_01252	CND03690
CNAG_05099	CNL05220
CNAG_01938	CNK02740
CNAG_05061	CNL05580
CNAG_04283	CNI02660
CNAG_06620	CNF03990
CNAG_01912	CNK02550
CNAG_00192	CNA01810
CNAG_05872	CNF01000
CNAG_04666	CNJ01000
CNAG_04741	CNJ01720
CNAG_05936	CNF00390
CNAG_07463	CNB00660
CNAG_00313	CNA02960
CNAG_01852	CNC03360
CNAG_00576	CNA05610
CNAG_03338	CNG02410
CNAG_05740	CNF02370
CNAG_05988	CNA02120
CNAG_02489	CNE00710
CNAG_02477	CNE00830
CNAG_04044	CNB05270
CNAG_04232	CNI03730
CNAG_00906	CND00460
CNAG_06659	CNF03620
CNAG_05000	CNL06150
CNAG_06389	CNN01165
CNAG_05748	CNF02300
CNAG_02911	CNC05210
CNAG_03553	CNG00490
CNAG_01551	CNC06330
CNAG_00173	CNA01610
CNAG_05795	CNF01830
CNAG_04526	CNI00290
CNAG_01561	CNC06240
CNAG_01627	CNC01400
CNAG_07839	CNJ03370
CNAG_04439	CNI01180
CNAG_00403	CNA03910
CNAG_05747	CNF02310
CNAG_01177	CND03025
CNAG_04141	CNI02790
CNAG_02726	CNC03540
CNAG_00528	CNA05100
CNAG_06616	CNF04030
CNAG_03893	CNB03810
CNAG_07770	CNI01220
CNAG_07507	CNC05800
CNAG_00543	CNA05270
CNAG_01730	CNC02350
CNAG_05515	CNH01670
CNAG_04486	CNI00705
CNAG_00006	CNA00070
CNAG_03366	CNG02160
CNAG_03980	CNB04685
CNAG_03110	CNG04530
CNAG_01953	CNK02920
CNAG_04567	CNJ00070
CNAG_01604	CNC01170
CNAG_04272	CNI04110
CNAG_03751	CNB02460
CNAG_06839	CND06200
CNAG_03276	CNG03015
CNAG_05340	CNH00070
CNAG_01740	CNC02440
CNAG_03286	CNG02890
CNAG_07688	CNF00270
CNAG_04328	CNI02210
CNAG_05154	CNL04690
CNAG_03849	CNB03390
CNAG_06595	CNF04230
CNAG_05813	CNF01660
CNAG_05302	CNH03290
CNAG_06416	CNN01410
CNAG_00990	CND01180
CNAG_05993	CNM00010
CNAG_02204	CNE03360
CNAG_01024	CND01540
CNAG_07952	CNA04695
CNAG_02775	CNC03950
CNAG_00562	CNA05440
CNAG_05011	CNL06050
CNAG_06358	CNN00845
CNAG_03406	CNG01770
CNAG_03693	CNB01910
CNAG_01908	CNK02510
CNAG_01856	CNC03400
CNAG_01274	CND03940
CNAG_02967	CNC05770
CNAG_06770	CNB00300
CNAG_02328	CNE02190
CNAG_04226	CNI03670
CNAG_02268	CNE02760
CNAG_06747	CNB00550
CNAG_00999	CND01270
CNAG_05351	CNH00170
CNAG_02361	CNE01880
CNAG_03809	CNB03005
CNAG_05616	CNH02570
CNAG_01364	CND04800
CNAG_00845	CNA08220
CNAG_07331	CNA02015
CNAG_00366	CNA03370
CNAG_04036	CNB05180
CNAG_02167	CNE03710
CNAG_01963	CNK03010
CNAG_05541	CNH01910
CNAG_04617	CNJ00560
CNAG_06132	CNM01370
CNAG_04870	CNJ02980
CNAG_01640	CNC01530
CNAG_03932	CNB04200
CNAG_05218	CNL04110
CNAG_00894	CND00340
CNAG_06399	CNN01250
CNAG_07309	CNA00930
CNAG_04515	CNI00400
CNAG_02192	CNE03463
CNAG_03119	CNG04425
CNAG_05721	CNF02530
CNAG_07876	CNH01135
CNAG_04851	CNJ02750
CNAG_01668	CNC01790
CNAG_05505	CNH01590
CNAG_01572	CNC00870
CNAG_03230	CNG03440
CNAG_02111	CNE04260
CNAG_04237	CNI03780
CNAG_00664	CNA06425
CNAG_06318	CNN00480
CNAG_07043	CNJ03179
CNAG_06250	CNM02510
CNAG_01390	CND05020
CNAG_02926	CNC05345
CNAG_04409	CNI01390
CNAG_04819	CNJ02435
CNAG_04351	CNI01990
CNAG_00062	CNA00530
CNAG_01246	CND03640
CNAG_00929	CND00690
CNAG_03706	CNB02030
CNAG_02220	CNE03200
CNAG_02347	CNE02025
CNAG_02185	CNE03520
CNAG_00397	CNA03850
CNAG_01119	CND02440
CNAG_05861	CNF01120
CNAG_03205	CNG03650
CNAG_04150	CNI02870
CNAG_06030	CNM00400
CNAG_02552	CNE00140
CNAG_05075	CNL05450
CNAG_02791	CNC04100
CNAG_03106	CNG04580
CNAG_00790	CNA07660
CNAG_04574	CNJ00150
CNAG_04959	CNL06560
CNAG_01245	CND03630
CNAG_03243	CNG03300
CNAG_04992	CNL06220
CNAG_04925	CNM02605
CNAG_00034	CNA00250
CNAG_01927	CNK02675
CNAG_01299	CND04190
CNAG_02317	CNE02290
CNAG_04353	CNI01970
CNAG_04072	CNB05550
CNAG_03161	CNG04055
CNAG_04632	CNJ00690
CNAG_06368	CNN00960
CNAG_02141	CNE03950
CNAG_04882	CNJ03100
CNAG_06403	CNN01290
CNAG_05886	CNF00870
CNAG_03739	CNB02360
CNAG_05484	CNH01420
CNAG_05553	CNH02020
CNAG_02736	CNC03610
CNAG_04398	CNI01500
CNAG_06350	CNN00790
CNAG_04461	CNI00970
CNAG_01381	CND04940
CNAG_00799	CNA07770
CNAG_05807	CNF01720
CNAG_05842	CNF01310
CNAG_03686	CNB01840
CNAG_04814	CNJ02390
CNAG_00571	CNA05560
CNAG_06545	CNF04720
CNAG_07990	CNF03185
CNAG_07638	CNE02700
CNAG_01441	CND05550
CNAG_06072	CNM00820
CNAG_03375	CNG02080
CNAG_02236	CNE03050
CNAG_07859	CNJ00200
CNAG_06232	CNM02330
CNAG_01322	CND04420
CNAG_02989	CNC05970
CNAG_03545	CNG00520
CNAG_00015	CNA00080
CNAG_05485	CNH01430
CNAG_05641	CNH02815
CNAG_05451	CNH01165
CNAG_03952	CNB04400
CNAG_03227	CNG03470
CNAG_02417	CNE01400
CNAG_05197	CNL04280
CNAG_04592	CNJ00320
CNAG_05582	CNH02275
CNAG_06460	CNN01830
CNAG_06276	CNN00100
CNAG_06348	CNN00770
CNAG_06203	CNM02020
CNAG_07884	CNH01600
CNAG_04473	CNI00840
CNAG_02604	CNK00900
CNAG_03412	CNG01720
CNAG_04465	CNI00920
CNAG_04294	CNI02545
CNAG_04400	CNI01480
CNAG_04161	CNI02970
CNAG_07015	CND05860
CNAG_05659	CNH02965
CNAG_05440	CNH01070
CNAG_03423	CNG01620
CNAG_03440	CNG01460
CNAG_04067	CNB05505
CNAG_01376	CND04890
CNAG_01633	CNC01460
CNAG_05146	CNL04765
CNAG_06335	CNN00650
CNAG_06445	CNN01700
CNAG_00865	CND00030
CNAG_01610	CNC01230
CNAG_01800	CNC02910
CNAG_02446	CNE01120
CNAG_05690	CNF02840
CNAG_02437	CNE01200
CNAG_02153	CNE03830
CNAG_06687	CNF03270
CNAG_02704	CNK01920
CNAG_04512	CNI00430
CNAG_00888	CND00260
CNAG_07763	CNI03890
CNAG_00940	CND00800
CNAG_07522	CNC04260
CNAG_05383	CNH00500
CNAG_03049	CNC00390
CNAG_06063	CNM00720
CNAG_07377	CNA06110
CNAG_06564	CNF04530
CNAG_00273	CNA02620
CNAG_04312	CNI02370
CNAG_00532	CNA05140
CNAG_02211	CNE03300
CNAG_03767	CNB02640
CNAG_04179	CNI03160
CNAG_07940	CNN01670
CNAG_01266	CND03865
CNAG_06917	CNK00130
CNAG_04168	CNI03050
CNAG_00586	CNA05700
CNAG_02982	CNC05910
CNAG_02408	CNE01470
CNAG_00408	CNA03970
CNAG_06906	CNK00210
CNAG_05007	CNL06080
CNAG_01082	CND02100
CNAG_02466	CNE00930
CNAG_05363	CNH00300
CNAG_05290	CNH03410
CNAG_04342	CNI02080
CNAG_03459	CNG01290
CNAG_07677	CNF01230
CNAG_02012	CNK03470
CNAG_07365	CNA05000
CNAG_06237	CNM02370
CNAG_03057	CNC00320
CNAG_01760	CNC02610
CNAG_01987	CNK03190
CNAG_03445	CNG01420
CNAG_04846	CNJ02710
CNAG_05429	CNH00950
CNAG_05977	CNF00080
CNAG_04502	CNI00550
CNAG_05915	CNF00590
CNAG_06191	CNM01900
CNAG_00156	CNA01450
CNAG_07487	CNB04580
CNAG_07776	CNI00670
CNAG_05595	CNH02380
CNAG_02581	CNK00730
CNAG_01224	CND03460
CNAG_04114	CNI04340
CNAG_04458	CNI01000
CNAG_05256	CNH03740
CNAG_04466	CNI00910
CNAG_05069	CNL05510
CNAG_05843	CNF01300
CNAG_06107	CNM01130
CNAG_02699	CNK01870
CNAG_00028	CNA00210
CNAG_03762	CNB02570
CNAG_06535	CNF04820
CNAG_01465	CNC07150
CNAG_06594	CNF04240
CNAG_00625	CNA06050
CNAG_01373	CND04860
CNAG_07641	CNE02730
CNAG_03228	CNG03460
CNAG_01869	CNK02090
CNAG_03160	CNG04070
CNAG_05969	CNF00150
CNAG_04377	CNI01700
CNAG_01414	CND05250
CNAG_02295	CNE02490
CNAG_04185	CNI03220
CNAG_00035	CNA00260
CNAG_06204	CNM02030
CNAG_03020	CNC00650
CNAG_04895	CNJ03190
CNAG_00286	CNA02740
CNAG_01699	CNC02060
CNAG_02861	CNC04790
CNAG_02147	CNE03890
CNAG_03864	CNB03530
CNAG_00734	CNA07120
CNAG_05147	CNL04760
CNAG_03810	CNB03010
CNAG_01017	CND01470
CNAG_05192	CNL04355
CNAG_02854	CNC04710
CNAG_03937	CNB04245
CNAG_01609	CNC01220
CNAG_00670	CNA06480
CNAG_00850	CNA08260
CNAG_06378	CNN01040
CNAG_04177	CNI03140
CNAG_07357	CNJ01555
CNAG_03489	CNG01030
CNAG_01010	CND01400
CNAG_00417	CNA04050
CNAG_05899	CNF00740
CNAG_03323	CNG02550
CNAG_01986	CNK03185
CNAG_02873	CNC04860
CNAG_03851	CNB03410
CNAG_05829	CNF01510
CNAG_07545	CNK01250
CNAG_03703	CNB02005
CNAG_00312	CNA02950
CNAG_02889	CNC05020
CNAG_02257	CNE02890
CNAG_03079	CNC00120
CNAG_00728	CNA07070
CNAG_00707	CNA06860
CNAG_07531	CNK01400
CNAG_07505	CNC00560
CNAG_01892	CNK02330
CNAG_06119	CNM01250
CNAG_02203	CNE03370
CNAG_05405	CNH00730
CNAG_03061	CNC00270
CNAG_02996	CNC06050
CNAG_01928	CNK02680
CNAG_01691	CNC01995
CNAG_01422	CND05340
CNAG_00421	CNA04070
CNAG_06327	CNN00550
CNAG_03499	CNG00940
CNAG_06149	CNM01510
CNAG_03517	CNG00750
CNAG_01340	CND04550
CNAG_02293	CNE02510
CNAG_01962	CNK03000
CNAG_02038	CNE04970
CNAG_07479	CNB02530
CNAG_00473	CNA04550
CNAG_02692	CNK01800
CNAG_03298	CNG02790
CNAG_05437	CNH01040
CNAG_03589	CNG00160
CNAG_06231	CNM02320
CNAG_03600	CNB01030
CNAG_05703	CNF02710
CNAG_02756	CNC03780
CNAG_05459	CNH01210
CNAG_06096	CNM01030
CNAG_04863	CNJ02915
CNAG_02684	CNK01720
CNAG_01741	CNC02445
CNAG_05334	CNH00010
CNAG_01455	CND05700
CNAG_06713	CNB00900
CNAG_00462	CNA04420
CNAG_06740	CNB00620
CNAG_05980	CNF00040
CNAG_03342	CNG02370
CNAG_00039	CNA00290
CNAG_05279	CNH03490
CNAG_00721	CNA07000
CNAG_01045	CND01750
CNAG_06227	CNM02280
CNAG_05303	CNH03280
CNAG_01717	CNC02210
CNAG_07637	CNE02690
CNAG_01190	CND03150
CNAG_06777	CNB00220
CNAG_02670	CNK01580
CNAG_03385	CNG01990
CNAG_03951	CNB04380
CNAG_01709	CNC02150
CNAG_05783	CNF01950
CNAG_02843	CNC04590
CNAG_01341	CND04560
CNAG_06024	CNM00350
CNAG_05285	CNH03440
CNAG_06161	CNM01630
CNAG_03018	CNC00670
CNAG_00545	CNA05290
CNAG_05678	CNF02960
CNAG_01429	CND05410
CNAG_01275	CND03950
CNAG_03187	CNG03820
CNAG_02904	CNC05145
CNAG_05504	CNH01580
CNAG_04699	CNJ01290
CNAG_01794	CNC02850
CNAG_03001	CNC06110
CNAG_04210	CNI03490
CNAG_03743	CNB02390
CNAG_07344	CNA02350
CNAG_03644	CNB01440
CNAG_05900	CNF00730
CNAG_00679	CNA06570
CNAG_06818	CND05990
CNAG_05868	CNF01050
CNAG_02659	CNK01490
CNAG_05722	CNF02520
CNAG_05223	CNL04060
CNAG_07665	CNF03370
CNAG_00142	CNA01290
CNAG_00561	CNA05430
CNAG_01620	CNC01340
CNAG_01118	CND02430
CNAG_04028	CNB05110
CNAG_05080	CNL05400
CNAG_06317	CNN00470
CNAG_07904	CNM01210
CNAG_02815	CNC04320
CNAG_06417	CNN01420
CNAG_01314	CND04340
CNAG_03963	CNB04520
CNAG_02193	CNE03460
CNAG_04254	CNI03920
CNAG_03169	CNG03985
CNAG_00935	CND00750
CNAG_00126	CNA01160
CNAG_05712	CNF02630
CNAG_05875	CNF00970
CNAG_05569	CNH02165
CNAG_05764	CNF02140
CNAG_00930	CND00700
CNAG_00744	CNA07230
CNAG_04194	CNI03320
CNAG_06897	CNK00320
CNAG_06503	CNN02280
CNAG_01866	CNK02060
CNAG_00370	CNA03330
CNAG_06669	CNF03500
CNAG_04397	CNI01510
CNAG_03929	CNB04180
CNAG_04265	CNI04040
CNAG_05853	CNF01190
CNAG_05020	CNL05970
CNAG_01823	CNC03110
CNAG_03048	CNC00400
CNAG_04744	CNJ01750
CNAG_02129	CNE04080
CNAG_05642	CNH02820
CNAG_05907	CNF00650
CNAG_04628	CNJ00650
CNAG_01097	CND02230
CNAG_01292	CND04120
CNAG_02025	CNE05090
CNAG_00290	CNA02780
CNAG_04692	CNJ01230
CNAG_07796	CNL06740
CNAG_06764	CNB00370
CNAG_00466	CNA04470
CNAG_00688	CNA06665
CNAG_03807	CNB02995
CNAG_00231	CNA02210
CNAG_05602	CNH02450
CNAG_03609	CNB01120
CNAG_06895	CNK00340
CNAG_03011	CNC06220
CNAG_03723	CNB02210
CNAG_05619	CNH02600
CNAG_00574	CNA05590
CNAG_06122	CNM01280
CNAG_06667	CNF03520
CNAG_06694	CNF03210
CNAG_01736	CNC02405
CNAG_00557	CNA05400
CNAG_03881	CNB03710
CNAG_01286	CND04060
CNAG_07780	CNI00090
CNAG_05029	CNL05870
CNAG_00643	CNA06230
CNAG_06949	CND03770
CNAG_07806	CNL05680
CNAG_04953	CNL06620
CNAG_00501	CNA04840
CNAG_06485	CNN02090
CNAG_03007	CNC06180
CNAG_01442	CND05560
CNAG_06868	CNE00040
CNAG_04973	CNL06420
CNAG_05166	CNL04590
CNAG_06029	CNM00390
CNAG_00428	CNA04130
CNAG_05812	CNF01670
CNAG_02302	CNE02435
CNAG_07005	CND05830
CNAG_02825	CNC04420
CNAG_05757	CNF02210
CNAG_05059	CNL05600
CNAG_02705	CNK01935
CNAG_07409	CND05820
CNAG_04539	CNI00150
CNAG_03193	CNG03755
CNAG_01474	CNC07050
CNAG_07464	CNB00820
CNAG_04441	CNI01160
CNAG_05574	CNH02210
CNAG_00592	CNA05740
CNAG_00383	CNA03720
CNAG_01170	CND02960
CNAG_05555	CNH02040
CNAG_07699	CNF00230
CNAG_02958	CNC05690
CNAG_02867	CNC04820
CNAG_06322	CNN00500
CNAG_04911	CNJ03340
CNAG_01806	CNC02950
CNAG_02053	CNE04810
CNAG_06051	CNM00610
CNAG_07966	CNB03575
CNAG_00879	CND00180
CNAG_04271	CNI04100
CNAG_04332	CNI02170
CNAG_05665	CNH03013
CNAG_04356	CNI01940
CNAG_04642	CNJ00820
CNAG_00580	CNA05630
CNAG_06185	CNM01850
CNAG_06968	CNG00020
CNAG_00007	CNA00060
CNAG_03915	CNB04040
CNAG_07551	CNK01190
CNAG_00118	CNA01080
CNAG_01954	CNK02930
CNAG_02520	CNE00450
CNAG_02093	CNE04420
CNAG_00969	CND00980
CNAG_05312	CNH03220
CNAG_05380	CNH00480
CNAG_01673	CNC01840
CNAG_04637	CNJ00750
CNAG_00820	CNA07970
CNAG_06200	CNM01990
CNAG_06471	CNN01910
CNAG_00422	CNA04080
CNAG_04898	CNJ03220
CNAG_03885	CNB03740
CNAG_07670	CNF02600
CNAG_07511	CNC05560
CNAG_08029	CNH02670
CNAG_01632	CNC01450
CNAG_01896	CNK02370
CNAG_00257	CNA02460
CNAG_02066	CNE04695
CNAG_06168	CNM01690
CNAG_03575	CNG00310
CNAG_01054	CND01850
CNAG_01873	CNK02130
CNAG_00533	CNA05150
CNAG_01076	CND02040
CNAG_07612	CNK02270
CNAG_05012	CNL06040
CNAG_00391	CNA03795
CNAG_00072	CNA00620
CNAG_06140	CNM01420
CNAG_00615	CNA05970
CNAG_04446	CNI01110
CNAG_03054	CNC00340
CNAG_02898	CNC05100
CNAG_07520	CNC04480
CNAG_04498	CNI00600
CNAG_05432	CNH01020
CNAG_00450	CNA04310
CNAG_07824	CNH03550
CNAG_05579	CNH02260
CNAG_07725	CNG02110
CNAG_02458	CNE01000
CNAG_03871	CNB03600
CNAG_06330	CNN00580
CNAG_03819	CNB03100
CNAG_01603	CNC01160
CNAG_03664	CNB01630
CNAG_04201	CNI03400
CNAG_03714	CNB02110
CNAG_03906	CNB03945
CNAG_05499	CNH01545
CNAG_07718	CNG03635
CNAG_02918	CNC05280
CNAG_07325	CNA01940
CNAG_06508	CNN02320
CNAG_06901	CNK00270
CNAG_03770	CNB02665
CNAG_02080	CNE04560
CNAG_01665	CNC01760
CNAG_05200	CNL04250
CNAG_02425	CNE01320
CNAG_07310	CNA00940
CNAG_00981	CND01090
CNAG_04317	CNI02320
CNAG_03123	CNG04390
CNAG_07681	CNF00900
CNAG_05266	CNH03640
CNAG_06215	CNM02150
CNAG_07668	CNF02930
CNAG_05377	CNH00450
CNAG_00627	CNA06070
CNAG_00527	CNA05090
CNAG_03250	CNG03230
CNAG_01347	CND04620
CNAG_03659	CNB01590
CNAG_07801	CNL06190
CNAG_03833	CNB03215
CNAG_02121	CNE04160
CNAG_06012	CNM00240
CNAG_04415	CNI01340
CNAG_01495	CNC06850
CNAG_06283	CNN00200
CNAG_02494	CNE00660
CNAG_00492	CNA04715
CNAG_01234	CND03530
CNAG_07319	CNA01880
CNAG_00434	CNA04170
CNAG_04530	CNI00250
CNAG_00988	CND01160
CNAG_04788	CNJ02150
CNAG_00076	CNA00660
CNAG_04118	CNI04290
CNAG_02107	CNE04300
CNAG_07589	CNC06670
CNAG_03175	CNG03930
CNAG_07703	CNM00270
CNAG_04016	CNB04980
CNAG_06156	CNM01580
CNAG_05409	CNH00770
CNAG_00717	CNA06960
CNAG_02133	CNE04030
CNAG_05237	CNL03915
CNAG_05928	CNF00470
CNAG_04961	CNL06550
CNAG_00189	CNA01780
CNAG_04373	CNI01760
CNAG_01436	CND05500
CNAG_01151	CND02770
CNAG_04825	CNJ02510
CNAG_07008	CNM02555
CNAG_01940	CNK02760
CNAG_03712	CNB02090
CNAG_05389	CNH00560
CNAG_02385	CNE01650
CNAG_04742	CNJ01730
CNAG_07510	CNC05660
CNAG_01628	CNC01410
CNAG_04197	CNI03350
CNAG_01970	CNK03050
CNAG_02228	CNE03120
CNAG_02776	CNA07680
CNAG_03628	CNB01300
CNAG_00923	CND00640
CNAG_02227	CNE03130
CNAG_03047	CNC00410
CNAG_01851	CNC03350
CNAG_06193	CNM01920
CNAG_06641	CNF03750
CNAG_04667	CNJ01010
CNAG_00191	CNA01800
CNAG_00084	CNA00740
CNAG_05225	CNL04040
CNAG_02476	CNE00840
CNAG_05060	CNL05590
CNAG_04330	CNI02190
CNAG_06377	CNN01030
CNAG_05741	CNF02360
CNAG_01811	CNC03000
CNAG_03981	CNB04690
CNAG_00174	CNA01620
CNAG_07448	CND00530
CNAG_02912	CNC05220
CNAG_02785	CNC04030
CNAG_02399	CNE01560
CNAG_06617	CNF04020
CNAG_00097	CNA00880
CNAG_03544	CNG00530
CNAG_01911	CNK02540
CNAG_02488	CNE00720
CNAG_06251	CNM02520
CNAG_02444	CNE01140
CNAG_06969	CNG00015
CNAG_03339	CNG02400
CNAG_05039	CNL05780
CNAG_01552	CNC06320
CNAG_02092	CNE04430
CNAG_04284	CNI02650
CNAG_00599	CNA05820
CNAG_07724	CNG02270
CNAG_01918	CNK02600
CNAG_03398	CNG01860
CNAG_01025	CND01550
CNAG_04575	CNJ00160
CNAG_04513	CNI00420
CNAG_03146	CNG04200
CNAG_05291	CNH03400
CNAG_07951	CNA03780
CNAG_00974	CND01030
CNAG_00991	CND01190
CNAG_06284	CNN00210
CNAG_02599	CNK00850
CNAG_02196	CNE03430
CNAG_00967	CND00960
CNAG_03752	CNB02470
CNAG_06415	CNN01400
CNAG_02333	CNE02140
CNAG_03262	CNG03140
CNAG_01069	CND02010
CNAG_05615	CNH02560
CNAG_05679	CNF02950
CNAG_06359	CNN00850
CNAG_02890	CNC05030
CNAG_06985	CNE05170
CNAG_01930	CNK02700
CNAG_05514	CNH01665
CNAG_06470	CNN01900
CNAG_05352	CNH00180
CNAG_01285	CND04050
CNAG_00751	CNA07295
CNAG_01183	CND03080
CNAG_02467	CNE00920
CNAG_01526	CNC06560
CNAG_03692	CNB01900
CNAG_05467	CNH01277
CNAG_01363	CND04790
CNAG_02483	CNE00780
CNAG_06432	CNN01560
CNAG_03184	CNG03850
CNAG_04619	CNJ00580
CNAG_07676	CNF01240
CNAG_03242	CNG03310
CNAG_00285	CNA02730
CNAG_07965	CNB02690
CNAG_02375	CNE01740
CNAG_01855	CNC03390
CNAG_03582	CNG00250
CNAG_06797	CNB00050
CNAG_00155	CNA01430
CNAG_03179	CNG03890
CNAG_04367	CNI01820
CNAG_01917	CNK02595
CNAG_06622	CNF03960
CNAG_00727	CNA07060
CNAG_05179	CNL04470
CNAG_06729	CNB00730
CNAG_00409	CNA03990
CNAG_04670	CNJ01040
CNAG_02063	CNE04720
CNAG_02070	CNE04660
CNAG_05610	CNH02515
CNAG_01949	CNK02880
CNAG_03504	CNG00890
CNAG_01761	CNC02620
CNAG_03924	CNB04130
CNAG_01293	CND04130
CNAG_04889	CNJ03153
CNAG_01826	CNC03130
CNAG_02512	CNE00510
CNAG_04723	CNJ01530
CNAG_01126	CND02490
CNAG_03239	CNG03335
CNAG_04478	CNI00790
CNAG_02993	CNC06010
CNAG_02950	CNC05590
CNAG_07330	CNA02010
CNAG_04035	CNB05160
CNAG_01145	CND02700
CNAG_05811	CNF01680
CNAG_03570	CNF03170
CNAG_07925	CNN00070
CNAG_05412	CNH00795
CNAG_01875	CNK02150
CNAG_05400	CNH00690
CNAG_03523	CNG00705
CNAG_00708	CNA06890
CNAG_03006	CNC06170
CNAG_01591	CNC01040
CNAG_02301	CNE02440
CNAG_01590	CNC01030
CNAG_00010	CNA00030
CNAG_00307	CNA02905
CNAG_06556	CNF04610
CNAG_03786	CNB02800
CNAG_02210	CNE03310
CNAG_03438	CNG01480
CNAG_04760	CNJ01900
CNAG_07164	CNE02780
CNAG_04451	CNI01060
CNAG_03333	CNG02460
CNAG_00017	CNA00100
CNAG_04245	CNI03860
CNAG_03607	CNB01100
CNAG_04082	CNB05640
CNAG_01440	CND05540
CNAG_06674	CNF03450
CNAG_05372	CNH00400
CNAG_04320	CNI02290
CNAG_01056	CND01870
CNAG_03676	CNB01750
CNAG_05688	CNF02860
CNAG_02866	CNC04810
CNAG_00344	CNA03590
CNAG_06170	CNM01720
CNAG_00606	CNA05890
CNAG_07550	CNK01200
CNAG_02703	CNK01910
CNAG_05524	CNH01760
CNAG_06260	CNN00140
CNAG_03289	CNG02860
CNAG_00161	CNA01490
CNAG_06785	CNB00140
CNAG_01546	CNC06380
CNAG_03134	CNG04300
CNAG_05862	CNF01110
CNAG_00649	CNA06290
CNAG_00486	CNA04680
CNAG_04038	CNB05200
CNAG_01597	CNC01100
CNAG_01621	CNC01350
CNAG_04414	CNI01350
CNAG_02165	CNE03730
CNAG_04606	CNJ00470
CNAG_07592	CNC01215
CNAG_07027	CNA02130
CNAG_03850	CNB03400
CNAG_00503	CNA04860
CNAG_00741	CNA07200
CNAG_02783	CNC04010
CNAG_04379	CNI01680
CNAG_07323	CNA01920
CNAG_03225	CNG03490
CNAG_01832	CNC03190
CNAG_04113	CNI04350
CNAG_06846	CND06260
CNAG_05357	CNH00235
CNAG_06143	CNM01450
CNAG_04209	CNI03480
CNAG_01492	CNC06880
CNAG_05705	CNF02690
CNAG_00187	CNA01760
CNAG_06363	CNN00910
CNAG_03294	CNG02825
CNAG_04612	CNJ00510
CNAG_05583	CNH02280
CNAG_07712	CNG04320
CNAG_03422	CNG01630
CNAG_03744	CNB02400
CNAG_00659	CNA06380
CNAG_04750	CNJ01800
CNAG_02802	CNC04210
CNAG_07519	CNC04510
CNAG_04594	CNJ00330
CNAG_04133	CNI02730
CNAG_05496	CNH01520
CNAG_05374	CNH00420
CNAG_00355	CNA03490
CNAG_01463	CNC07170
CNAG_01105	CND02310
CNAG_05265	CNH03650
CNAG_02682	CNK01700
CNAG_00544	CNA05280
CNAG_05196	CNL04290
CNAG_02445	CNE01130
CNAG_03962	CNB04510
CNAG_00746	CNA07250
CNAG_05739	CNF02380
CNAG_01510	CNC06710
CNAG_06766	CNB00340
CNAG_00673	CNA06510
CNAG_07960	CNA07410
CNAG_01035	CND01660
CNAG_01435	CND05490
CNAG_00464	CNA04430
CNAG_01501	CNC06790
CNAG_03306	CNG02710
CNAG_00806	CNA07830
CNAG_03124	CNG04380
CNAG_06395	CNN01200
CNAG_06875	CNE05340
CNAG_05441	CNH01080
CNAG_07339	CNA02150
CNAG_00272	CNA02610
CNAG_03411	CNG01730
CNAG_04327	CNI02220
CNAG_01939	CNK02750
CNAG_02471	CNE00885
CNAG_07435	CND03290
CNAG_00585	CNA05690
CNAG_00531	CNA05130
CNAG_04276	CNI04150
CNAG_04178	CNI03150
CNAG_03238	CNG03340
CNAG_00788	CNA07650
CNAG_02286	CNE02590
CNAG_02968	CNC05780
CNAG_06424	CNN01480
CNAG_04252	CNI03900
CNAG_03481	CNG01105
CNAG_01731	CNC02360
CNAG_06742	CNB00600
CNAG_02492	CNE00680
CNAG_02438	CNE01185
CNAG_07381	CNA07030
CNAG_04809	CNJ02350
CNAG_06688	CNF03260
CNAG_04051	CNB05350
CNAG_00889	CND00280
CNAG_05452	CNH01160
CNAG_06852	CND06310
CNAG_04505	CNI00520
CNAG_04474	CNI00830
CNAG_05034	CNL05830
CNAG_02154	CNE03820
CNAG_05696	CNF02760
CNAG_00384	CNA03725
CNAG_04311	CNI02380
CNAG_02678	CNK01660
CNAG_07797	CNL06510
CNAG_03448	CNG01390
CNAG_06752	CNB00510
CNAG_06826	CND06080
CNAG_05134	CNL04880
CNAG_03268	CNG03085
CNAG_00470	CNA04510
CNAG_04712	CNJ01430
CNAG_01984	CNK03170
CNAG_03913	CNB04025
CNAG_02389	CNE01630
CNAG_07851	CNJ02060
CNAG_05914	CNF00600
CNAG_05896	CNF00770
CNAG_00444	CNA04265
CNAG_01372	CND04850
CNAG_00400	CNA03880
CNAG_00624	CNA06040
CNAG_07883	CNH01595
CNAG_01325	CND04450
CNAG_04540	CNI00140
CNAG_05978	CNF00070
CNAG_00652	CNA06320
CNAG_06192	CNM01910
CNAG_06108	CNM01135
CNAG_02654	CNK01430
CNAG_00938	CND00780
CNAG_04495	CNI00625
CNAG_01000	CND01280
CNAG_03822	CNB03130
CNAG_00367	CNA03360
CNAG_00140	CNA01270
CNAG_00772	CNA07500
CNAG_07639	CNE02710
CNAG_06828	CND06100
CNAG_01273	CND03930
CNAG_02660	CNK01500
CNAG_06233	CNM02340
CNAG_02362	CNE01870
CNAG_03324	CNG02540
CNAG_03705	CNB02020
CNAG_04694	CNJ01250
CNAG_02348	CNE02020
CNAG_02032	CNE05030
CNAG_02184	CNE03525
CNAG_04818	CNJ02430
CNAG_04235	CNI03760
CNAG_03931	CNB04190
CNAG_04709	CNJ01410
CNAG_01792	CNC02830
CNAG_03251	CNG03220
CNAG_00826	CNA08050
CNAG_04306	CNI02440
CNAG_00267	CNA02560
CNAG_01584	CNC00970
CNAG_04156	CNI02930
CNAG_06369	CNN00970
CNAG_06450	CNN01750
CNAG_07523	CNA07690
CNAG_05887	CNF00860
CNAG_04951	CNL06640
CNAG_06351	CNN00800
CNAG_00883	CND00200
CNAG_00818	CNA07950
CNAG_05109	CNL05140
CNAG_02801	CNC04200
CNAG_06816	CND05970
CNAG_07308	CNA00310
CNAG_05554	CNH02030
CNAG_04052	CNB05360
CNAG_04151	CNI02880
CNAG_05424	CNH00910
CNAG_04408	CNI01400
CNAG_02010	CNK03450
CNAG_04674	CNJ01070
CNAG_02845	CNC04610
CNAG_04978	CNL06370
CNAG_01210	CND03335
CNAG_04958	CNL06570
CNAG_03876	CNB03660
CNAG_00686	CNA06650
CNAG_01692	CNC02000
CNAG_05074	CNL05460
CNAG_02202	CNE03380
CNAG_06520	CNN02413
CNAG_05233	CNL03950
CNAG_07364	CNA04730
CNAG_00678	CNA06560
CNAG_03909	CNB03970
CNAG_03258	CNG03180
CNAG_05129	CNL04915
CNAG_05049	CNL05700
CNAG_02509	CNE00535
CNAG_01046	CND01760
CNAG_06021	CNM00320
CNAG_00665	CNA06430
CNAG_01109	CND02350
CNAG_02730	CNC03560
CNAG_00779	CNA07570
CNAG_02735	CNC03605
CNAG_05115	CNL05050
CNAG_04238	CNI03790
CNAG_06064	CNM00730
CNAG_00895	CND00350
CNAG_02416	CNE01405
CNAG_06468	CNN01880
CNAG_04944	CNL06720
CNAG_03418	CNG01660
CNAG_01321	CND04410
CNAG_03560	CNG00430
CNAG_04413	CNI01355
CNAG_00329	CNA03110
CNAG_00798	CNA07755
CNAG_06587	CNF04310
CNAG_02593	CNK00800
CNAG_00793	CNA07710
CNAG_04993	CNL06210
CNAG_01518	CNC06640
CNAG_03067	CNC00210
CNAG_02978	CNC05870
CNAG_01333	CND04490
CNAG_00572	CNA05570
CNAG_05672	CNF03010
CNAG_02792	CNC04110
CNAG_00472	CNA04540
CNAG_02235	CNE03055
CNAG_03372	CNG02100
CNAG_04462	CNI00960
CNAG_05930	CNF00450
CNAG_03689	CNB01870
CNAG_05044	CNL05740
CNAG_06869	CNE00020
CNAG_00564	CNA05460
CNAG_01386	CND04980
CNAG_07671	CNF02245
CNAG_06226	CNM02270
CNAG_02170	CNE03670
CNAG_00838	CNA08150
CNAG_04218	CNI03600
CNAG_06074	CNM00830
CNAG_00243	CNA02340
CNAG_04681	CNJ01130
CNAG_05413	CNH00800
CNAG_02886	CNC04990
CNAG_01402	CND05140
CNAG_02933	CNC05420
CNAG_01666	CNC01770
CNAG_00141	CNA01280
CNAG_06121	CNM01270
CNAG_02072	CNE04640
CNAG_05830	CNF01500
CNAG_01117	CND02420
CNAG_02603	CNK00890
CNAG_01091	CND02170
CNAG_01202	CND03260
CNAG_04901	CNJ03245
CNAG_04919	CNJ03390
CNAG_05658	CNH02960
CNAG_06776	CNB00230
CNAG_04872	CNJ02990
CNAG_04027	CNB05100
CNAG_06765	CNB00360
CNAG_02766	CNC03880
CNAG_01060	CND01910
CNAG_03012	CNC00730
CNAG_06347	CNN00760
CNAG_05442	CNH01090
CNAG_04447	CNI01100
CNAG_05869	CNF01040
CNAG_05906	CNF00655
CNAG_06815	CND05960
CNAG_00815	CNA07920
CNAG_00311	CNA02940
CNAG_03900	CNB03880
CNAG_05081	CNL05390
CNAG_05636	CNH02770
CNAG_06402	CNN01280
CNAG_03377	CNG02060
CNAG_06236	CNM02360
CNAG_03979	CNB04680
CNAG_06896	CNK00330
CNAG_06414	CNN01390
CNAG_00467	CNA04480
CNAG_02470	CNE00890
CNAG_03834	CNB03230
CNAG_04736	CNJ01660
CNAG_01773	CNC02730
CNAG_05425	CNH00920
CNAG_00733	CNA07110
CNAG_03926	CNB04150
CNAG_01601	CNC01140
CNAG_07781	CNI00080
CNAG_05765	CNF02130
CNAG_05852	CNF01200
CNAG_02122	CNE04150
CNAG_04537	CNI00170
CNAG_01319	CND04390
CNAG_07735	CNG01210
CNAG_00846	CNA08230
CNAG_04293	CNI02550
CNAG_02043	CNE04915
CNAG_03899	CNB03870
CNAG_02671	CNK01590
CNAG_01253	CND03700
CNAG_07445	CND00940
CNAG_02688	CNK01760
CNAG_01877	CNK02180
CNAG_04202	CNI03410
CNAG_00458	CNA04380
CNAG_03645	CNB01450
CNAG_00689	CNA06670
CNAG_07316	CNA01850
CNAG_02082	CNE04540
CNAG_02353	CNE01970
CNAG_05752	CNF02260
CNAG_06737	CNB00650
CNAG_02022	CNE05120
CNAG_00293	CNA02810
CNAG_06668	CNF03510
CNAG_06948	CND03780
CNAG_03761	CNB02560
CNAG_00481	CNA04630
CNAG_01468	CNC07120
CNAG_05114	CNL05060
CNAG_03999	CNB04830
CNAG_02039	CNE04960
CNAG_03863	CNB03520
CNAG_03028	CNC00565
CNAG_05255	CNH03750
CNAG_05473	CNH01340
CNAG_01106	CND02320
CNAG_03176	CNG03920
CNAG_03608	CNB01110
CNAG_05068	CNL05520
CNAG_02294	CNE02500
CNAG_06593	CNF04250
CNAG_02531	CNE00350
CNAG_06864	CNE00080
CNAG_01708	CNC02140
CNAG_01415	CND05260
CNAG_05968	CNF00160
CNAG_00416	CNA04040
CNAG_05704	CNF02700
CNAG_02925	CNC05340
CNAG_07486	CNB04340
CNAG_00360	CNA03430
CNAG_04757	CNJ01870
CNAG_06661	CNF03590
CNAG_02683	CNK01710
CNAG_04905	CNJ03280
CNAG_06052	CNM00620
CNAG_03473	CNG01190
CNAG_06654	CNF03670
CNAG_07537	CNK01340
CNAG_05828	CNF01520
CNAG_05008	CNL06075
CNAG_05296	CNH03360
CNAG_02860	CNC04770
CNAG_06730	CNB00720
CNAG_00747	CNA07260
CNAG_02292	CNE02520
CNAG_06898	CNK00300
CNAG_06748	CNB00540
CNAG_06423	CNN01475
CNAG_01018	CND01480
CNAG_00029	CNA00220
CNAG_06534	CNF04830
CNAG_01659	CNC01720
CNAG_07004	CND05840
CNAG_07740	CNG00790
CNAG_04184	CNI03210
CNAG_06000	CNM00090
CNAG_01891	CNK02320
CNAG_03212	CNG03610
CNAG_03148	CNG04180
CNAG_01750	CNC02520
CNAG_04374	CNI01540
CNAG_00588	CNA05720
CNAG_06321	CNN00495
CNAG_03297	CNG02800
CNAG_01533	CNC06490
CNAG_03343	CNG02360
CNAG_04631	CNJ00680
CNAG_00101	CNA00920
CNAG_03033	CNC00510
CNAG_06061	CNM00700
CNAG_02814	CNC04310
CNAG_03071	CNC00170
CNAG_06186	CNM01860
CNAG_00332	CNA03140
CNAG_00038	CNA00280
CNAG_03910	CNB03980
CNAG_02209	CNE03320
CNAG_05278	CNH03500
CNAG_04864	CNJ02920
CNAG_00065	CNA00560
CNAG_03000	CNC06100
CNAG_04385	CNI01620
CNAG_00354	CNA03500
CNAG_02139	CNE03970
CNAG_07542	CNK01280
CNAG_02755	CNC03770
CNAG_07775	CNI00680
CNAG_05406	CNH00740
CNAG_03479	CNG01140
CNAG_06712	CNB00910
CNAG_00020	CNA00130
CNAG_02031	CNE03780
CNAG_06095	CNM01020
CNAG_05053	CNL05650
CNAG_00452	CNA04330
CNAG_06741	CNB00610
CNAG_02006	CNK03410
CNAG_06148	CNM01500
CNAG_03152	CNG04140
CNAG_00559	CNA05415
CNAG_04713	CNJ01440
CNAG_01788	CNC02800
CNAG_03651	CNB01520
CNAG_00465	CNA04460
CNAG_07903	CNM01160
CNAG_06555	CNF04620
CNAG_02693	CNK01810
CNAG_07647	CNE03790
CNAG_00150	CNA01380
CNAG_07530	CNK01410
CNAG_04675	CNJ01075
CNAG_03552	CNG00500
CNAG_00423	CNA04090
CNAG_02004	CNK03385
CNAG_03019	CNC00660
CNAG_05438	CNH01050
CNAG_01055	CND01860
CNAG_01423	CND05350
CNAG_02281	CNE02650
CNAG_01874	CNK02140
CNAG_03576	CNG00305
CNAG_05390	CNH00570
CNAG_04479	CNI00780
CNAG_02426	CNE01310
CNAG_01648	CNC01610
CNAG_01153	CND02790
CNAG_04045	CNB05280
CNAG_01217	CND03400
CNAG_05808	CNF01710
CNAG_00807	CNA07840
CNAG_05972	CNF00125
CNAG_03818	CNB03090
CNAG_06007	CNM00160
CNAG_01424	CND05360
CNAG_03894	CNB03820
CNAG_04879	CNJ03090
CNAG_00308	CNA02910
CNAG_00117	CNA01070
CNAG_07996	CNG00210
CNAG_04641	CNJ00810
CNAG_01579	CNC00940
CNAG_00139	CNA01260
CNAG_00982	CND01100
CNAG_04538	CNI00160
CNAG_07680	CNF00905
CNAG_00451	CNA04320
CNAG_02081	CNE04550
CNAG_00698	CNA06770
CNAG_01657	CNC01700
CNAG_03665	CNB01640
CNAG_03713	CNB02100
CNAG_05201	CNL04240
CNAG_03401	CNG01820
CNAG_00914	CND00550
CNAG_07719	CNG03550
CNAG_04960	CNL06555
CNAG_03730	CNB02280
CNAG_06080	CNM00890
CNAG_04916	CNJ03365
CNAG_06497	CNN02220
CNAG_05687	CNF02870
CNAG_00095	CNA00860
CNAG_02495	CNE00650
CNAG_03982	CNB04700
CNAG_03811	CNB03020
CNAG_05874	CNF00980
CNAG_00626	CNA06060
CNAG_07311	CNA01030
CNAG_01611	CNC01240
CNAG_06823	CND06050
CNAG_02119	CNE04180
CNAG_04384	CNI01630
CNAG_04826	CNJ02520
CNAG_03092	CNA08335
CNAG_04378	CNI01690
CNAG_01349	CND04640
CNAG_04890	CNJ03155
CNAG_02459	CNE00990
CNAG_00073	CNA00630
CNAG_06631	CNF03870
CNAG_04119	CNI04280
CNAG_01493	CNC06875
CNAG_05167	CNL04580
CNAG_01895	CNK02360
CNAG_03646	CNB01460
CNAG_00390	CNA03790
CNAG_01906	CNK02480
CNAG_07702	CNF00200
CNAG_05271	CNH03590
CNAG_07521	CNC04415
CNAG_02712	CNK01970
CNAG_01585	CNC00980
CNAG_02108	CNE04290
CNAG_03658	CNB01585
CNAG_01348	CND04630
CNAG_01152	CND02780
CNAG_02134	CNE04020
CNAG_01909	CNK02520
CNAG_02872	CNC04855
CNAG_06169	CNM01710
CNAG_03724	CNB02220
CNAG_04268	CNI04070
CNAG_04566	CNJ00060
CNAG_01077	CND02050
CNAG_06157	CNM01590
CNAG_03460	CNG01280
CNAG_07253	CNA03525
CNAG_01454	CND05810
CNAG_03634	CNB01360
CNAG_05348	CNH00140
CNAG_00591	CNA05735
CNAG_00989	CND01170
CNAG_04127	CNI04230
CNAG_00232	CNA02220
CNAG_04131	CNI02710
CNAG_04789	CNJ02160
CNAG_06832	CND06130
CNAG_05775	CNF02030
CNAG_02579	CNK00710
CNAG_05546	CNH01940
CNAG_00181	CNA01700
CNAG_00640	CNA06200
CNAG_01081	CND02090
CNAG_05025	CNL05910
CNAG_04952	CNL06630
CNAG_02824	CNC04410
CNAG_06576	CNF04420
CNAG_03192	CNG03760
CNAG_00096	CNA00870
CNAG_06486	CNN02100
CNAG_05388	CNH00550
CNAG_04650	CNJ00880
CNAG_01959	CNK02970
CNAG_00516	CNA04980
CNAG_00429	CNA04140
CNAG_04433	CNI01240
CNAG_06194	CNM01930
CNAG_00077	CNA00670
CNAG_03431	CNG01550
CNAG_02725	CNC03530
CNAG_05837	CNF01420
CNAG_05230	CNL03980
CNAG_05711	CNF02640
CNAG_05573	CNH02200
CNAG_02547	CNE00190
CNAG_06546	CNF04710
CNAG_04176	CNI03130
CNAG_03021	CNC00640
CNAG_01569	CNC00840
CNAG_06280	CNN00180
CNAG_01384	CND04960
CNAG_02316	CNE02300
CNAG_05979	CNF00050
CNAG_04897	CNJ03210
CNAG_07597	CNC01945
CNAG_03167	CNG04000
CNAG_03949	CNB04360
CNAG_03944	CNB04310
CNAG_02855	CNC04720
CNAG_04625	CNJ00620
CNAG_06691	CNF03230
CNAG_01803	CNC02930
CNAG_01660	CNC01730
CNAG_03283	CNG02920
CNAG_06472	CNN01920
CNAG_00720	CNA06990
CNAG_05311	CNH03230
CNAG_02596	CNK00825
CNAG_03886	CNB03750
CNAG_01799	CNC02900
CNAG_07345	CNA02680
CNAG_05673	CNF03000
CNAG_05191	CNL04360
CNAG_02902	CNC05130
CNAG_02903	CNC05140
CNAG_01793	CNC02840
CNAG_03382	CNG02020
CNAG_02334	CNE02135
CNAG_06874	CNE05330
CNAG_05284	CNH03450
CNAG_03882	CNB03720
CNAG_00693	CNA06710
CNAG_01562	CNC00760
CNAG_00377	CNA03600
CNAG_05468	CNH01280
CNAG_03249	CNG03240
CNAG_02842	CNC04580
CNAG_00904	CND00440
CNAG_06775	CNB00240
CNAG_07968	CNC00705
CNAG_04230	CNI03710
CNAG_00666	CNA06440
CNAG_01324	CND04440
CNAG_00163	CNA01510
CNAG_04484	CNI00720
CNAG_00554	CNA05370
CNAG_01948	CNK02870
CNAG_02188	CNE03490
CNAG_01064	CND01950
CNAG_00832	CNA08110
CNAG_06112	CNM01170
CNAG_04236	CNI03770
CNAG_00233	CNA02230
CNAG_00892	CND00310
CNAG_02037	CNE04980
CNAG_00266	CNA02555
CNAG_06790	CNB00110
CNAG_00796	CNA07730
CNAG_01258	CND03750
CNAG_07847	CNJ02365
CNAG_01037	CND01680
CNAG_00783	CNA07605
CNAG_02738	CNC03630
CNAG_06431	CNN01550
CNAG_05925	CNF00500
CNAG_02973	CNC05820
CNAG_02564	CNK00570
CNAG_04523	CNI00320
CNAG_04467	CNI00900
CNAG_06699	CNF03160
CNAG_04888	CNJ03140
CNAG_00641	CNA06210
CNAG_00841	CNA08180
CNAG_06065	CNM00740
CNAG_00847	CNA08240
CNAG_04407	CNI01410
CNAG_04022	CNB05040
CNAG_04261	CNI03990
CNAG_03510	CNG00830
CNAG_03974	CNB04620
CNAG_00154	CNA01420
CNAG_01108	CND02340
CNAG_03299	CNG02780
CNAG_04074	CNB05570
CNAG_03785	CNB02790
CNAG_05402	CNH00710
CNAG_04853	CNJ02765
CNAG_04938	CNL06780
CNAG_03064	CNC00240
CNAG_05737	CNF02390
CNAG_03318	CNG02600
CNAG_02793	CNC04120
CNAG_03954	CNB04420
CNAG_02398	CNE01570
CNAG_06610	CNF04090
CNAG_06692	CNF03220
CNAG_06004	CNM00130
CNAG_03103	CNG04610
CNAG_06795	CNB00065
CNAG_03303	CNG02740
CNAG_04943	CNL06730
CNAG_01642	CNC01550
CNAG_04206	CNI03450
CNAG_00867	CND00070
CNAG_00352	CNA03520
CNAG_03684	CNB01820
CNAG_04412	CNI01360
CNAG_02584	CNK00750
CNAG_01443	CND05570
CNAG_00509	CNA04920
CNAG_06467	CNN01875
CNAG_03875	CNB03650
CNAG_02681	CNK01690
CNAG_02838	CNC04540
CNAG_04671	CNJ01050
CNAG_01745	CNC02480
CNAG_07560	CNK01060
CNAG_01316	CND04360
CNAG_00555	CNA05380
CNAG_07028	CNA02100
CNAG_00044	CNA00330
CNAG_00633	CNA06130
CNAG_00246	CNA02360
CNAG_03452	CNG01350
CNAG_06487	CNN02110
CNAG_04880	CNJ03095
CNAG_04771	CNJ02000
CNAG_03373	CNG02095
CNAG_02522	CNE00440
CNAG_03104	CNG04600
CNAG_00068	CNA00590
CNAG_01626	CNC01390
CNAG_02422	CNE01350
CNAG_04717	CNJ01480
CNAG_06751	CNB00520
CNAG_01925	CNK02660
CNAG_04136	CNI02750
CNAG_03627	CNB01290
CNAG_06986	CNE05180
CNAG_00490	CNA04700
CNAG_07694	CNF00320
CNAG_00749	CNA07280
CNAG_02001	CNK03360
CNAG_06899	CNK00290
CNAG_00675	CNA06530
CNAG_01104	CND02300
CNAG_07593	CNC01310
CNAG_02213	CNE03280
CNAG_02891	CNC05040
CNAG_05274	CNH03560
CNAG_00419	CNA04063
CNAG_02987	CNC05955
CNAG_00926	CND00660
CNAG_04296	CNI02530
CNAG_05381	CNH00990
CNAG_05620	CNH02610
CNAG_05695	CNF02770
CNAG_06376	CNN01020
CNAG_05030	CNL05865
CNAG_01723	CNC02270
CNAG_07880	CNH01350
CNAG_04595	CNJ00340
CNAG_02857	CNC04740
CNAG_06100	CNM01070
CNAG_04097	CNB05760
CNAG_01267	CND03870
CNAG_07679	CNF01160
CNAG_00364	CNA03390
CNAG_04303	CNI02470
CNAG_04340	CNI02100
CNAG_03728	CNB02260
CNAG_04500	CNI00570
CNAG_04876	CNJ03040
CNAG_04997	CNL06170
CNAG_04329	CNI02200
CNAG_05106	CNL05155
CNAG_01036	CND01670
CNAG_03390	CNG01950
CNAG_03232	CNG03400
CNAG_01089	CND02160
CNAG_05416	CNH00830
CNAG_01228	CND03475
CNAG_03857	CNB03470
CNAG_01795	CNC02860
CNAG_00756	CNA07350
CNAG_07481	CNB02730
CNAG_02698	CNK01860
CNAG_00840	CNA08170
CNAG_07936	CNN01220
CNAG_05577	CNH02240
CNAG_03670	CNB01690
CNAG_04609	CNJ00490
CNAG_04050	CNB05340
CNAG_03444	CNG01430
CNAG_04310	CNI02390
CNAG_03241	CNG03320
CNAG_04541	CNI00130
CNAG_00471	CNA04520
CNAG_01880	CNK02210
CNAG_03233	CNG03390
CNAG_03267	CNG03090
CNAG_05009	CNL06070
CNAG_02924	CNC05330
CNAG_06342	CNN00720
CNAG_06685	CNF03310
CNAG_06627	CNF03910
CNAG_06337	CNN00670
CNAG_04095	CNB05740
CNAG_05369	CNH00370
CNAG_07382	CNA07040
CNAG_03410	CNG01740
CNAG_02194	CNE03450
CNAG_01294	CND04140
CNAG_02999	CNC06090
CNAG_01631	CNC01440
CNAG_05462	CNH01240
CNAG_04180	CNI03170
CNAG_00510	CNA04930
CNAG_00651	CNA06310
CNAG_01497	CNC06830
CNAG_01001	CND01290
CNAG_05033	CNL05840
CNAG_04576	CNJ00170
CNAG_02319	CNE02260
CNAG_02383	CNE01660
CNAG_02435	CNE01220
CNAG_01654	CNC01670
CNAG_02980	CNC05890
CNAG_00886	CND00240
CNAG_00534	CNA05160
CNAG_02291	CNE02525
CNAG_04867	CNJ02950
CNAG_05810	CNF01690
CNAG_00992	CND01200
CNAG_06241	CNM02420
CNAG_07745	CNG00600
CNAG_02534	CNE00310
CNAG_06166	CNM01670
CNAG_05023	CNL05940
CNAG_01276	CND03960
CNAG_06829	CND06110
CNAG_03325	CNG02530
CNAG_08026	CNB05780
CNAG_01371	CND04840
CNAG_01207	CND03310
CNAG_01716	CNC02200
CNAG_03716	CNB02130
CNAG_04270	CNI04090
CNAG_02261	CNE02850
CNAG_00672	CNA06500
CNAG_06678	CNF03420
CNAG_05718	CNF02560
CNAG_04796	CNJ02230
CNAG_05517	CNH01690
CNAG_02875	CNC04880
CNAG_06109	CNM01150
CNAG_03959	CNB04470
CNAG_00658	CNA06370
CNAG_03520	CNG00730
CNAG_06201	CNM02000
CNAG_00993	CND01210
CNAG_00086	CNA00760
CNAG_02363	CNE01860
CNAG_03769	CNB02660
CNAG_05878	CNF00940
CNAG_01127	CND02500
CNAG_06711	CNB00920
CNAG_02378	CNE01710
CNAG_03519	CNH00230
CNAG_02598	CNK00840
CNAG_01180	CND03050
CNAG_06295	CNN00310
CNAG_03484	CNG01080
CNAG_03939	CNB04260
CNAG_05395	CNH00630
CNAG_05537	CNH01875
CNAG_02266	CNE02800
CNAG_07778	CNI00230
CNAG_06364	CNN00920
CNAG_04758	CNJ01880
CNAG_01916	CNK02590
CNAG_00608	CNA05910
CNAG_00823	CNA08000
CNAG_06813	CND05940
CNAG_05976	CNF00090
CNAG_03137	CNG04270
CNAG_04726	CNJ01560
CNAG_03901	CNB03890
CNAG_06139	CNM01410
CNAG_05087	CNL05320
CNAG_04524	CNI00310
CNAG_05258	CNH03730
CNAG_06511	CNN02360
CNAG_00819	CNA07960
CNAG_05686	CNF02875
CNAG_03309	CNG02690
CNAG_00162	CNA01500
CNAG_04784	CNJ02110
CNAG_02310	CNE02360
CNAG_00057	CNA00470
CNAG_03779	CNB02740
CNAG_02770	CNC03910
CNAG_05163	CNL04620
CNAG_04112	CNI04360
CNAG_06563	CNF04540
CNAG_04791	CNJ02180
CNAG_06259	CNN00150
CNAG_07976	CNH03820
CNAG_05931	CNF00440
CNAG_04691	CNJ01220
CNAG_03853	CNB03430
CNAG_00602	CNA05850
CNAG_00773	CNA07510
CNAG_00021	CNA00140
CNAG_07817	CNL04520
CNAG_01144	CND02690
CNAG_04795	CNJ02220
CNAG_01043	CND01730
CNAG_00190	CNA01790
CNAG_00321	CNA03060
CNAG_04163	CNI02990
CNAG_04339	CNI02110
CNAG_04240	CNI03810
CNAG_05525	CNH01770
CNAG_07999	CNJ01055
CNAG_05358	CNH00260
CNAG_00320	CNA03050
CNAG_03662	CNB01610
CNAG_06726	CNB00770
CNAG_01332	CND04480
CNAG_01819	CNC03070
CNAG_06366	CNN00940
CNAG_00427	CNA04120
CNAG_07864	CNJ00090
CNAG_02527	CNE00390
CNAG_05293	CNH03380
CNAG_07814	CNL04920
CNAG_01395	CND05060
CNAG_04655	CNJ00920
CNAG_02788	CNC04060
CNAG_01596	CNC01090
CNAG_03280	CNG02950
CNAG_05890	CNF00825
CNAG_04263	CNI04020
CNAG_05097	CNL05250
CNAG_00401	CNA03890
CNAG_00347	CNA03560
CNAG_02969	CNC05790
CNAG_01179	CND03040
CNAG_04914	CNJ03360
CNAG_01009	CND01380
CNAG_02073	CNE04630
CNAG_07794	CNL06760
CNAG_02592	CNK00790
CNAG_01848	CNC03330
CNAG_03311	CNG02670
CNAG_05706	CNF02680
CNAG_02197	CNE03420
CNAG_04830	CNJ02550
CNAG_07203	CNB02545
CNAG_02906	CNC05160
CNAG_05090	CNL05290
CNAG_07346	CNA02700
CNAG_01737	CNC02410
CNAG_07517	CNC04530
CNAG_00049	CNA00380
CNAG_05001	CNL06140
CNAG_05742	CNF02350
CNAG_02728	CNC03550
CNAG_00760	CNA07390
CNAG_00569	CNA05500
CNAG_01419	CND05310
CNAG_03633	CNB01350
CNAG_06724	CNB00790
CNAG_00526	CNA05080
CNAG_02330	CNE02170
CNAG_01910	CNK02530
CNAG_02309	CNE02370
CNAG_02841	CNC04570
CNAG_06758	CNB00430
CNAG_00837	CNA08140
CNAG_02088	CNE04470
CNAG_05655	CNH02930
CNAG_01553	CNC06310
CNAG_03168	CNG03990
CNAG_02443	CNE01150
CNAG_04288	CNI02610
CNAG_07400	CND06300
CNAG_07320	CNA01890
CNAG_05002	CNL06125
CNAG_06870	CNE05290
CNAG_03435	CNG01500
CNAG_02177	CNE03610
CNAG_02114	CNE04230
CNAG_01123	CND02470
CNAG_06394	CNN01195
CNAG_01284	CND04040
CNAG_00368	CNA03350
CNAG_06382	CNN01080
CNAG_00647	CNA06270
CNAG_07449	CND00510
CNAG_07423	CND04683
CNAG_01504	CNC06760
CNAG_06425	CNN01490
CNAG_03700	CNB01980
CNAG_02354	CNE01960
CNAG_06413	CNN01385
CNAG_01544	CNC06400
CNAG_04762	CNJ01920
CNAG_05995	CNM00040
CNAG_07660	CNF04450
CNAG_06808	CND05800
CNAG_07480	CNB02540
CNAG_05226	CNL04030
CNAG_03695	CNB01930
CNAG_07772	CNI00760
CNAG_07337	CNA02060
CNAG_01858	CNK01980
CNAG_06902	CNK00250
CNAG_03059	CNC00300
CNAG_01955	CNK02940
CNAG_05287	CNH03433
CNAG_04199	CNI03380
CNAG_06588	CNF04290
CNAG_03139	CNG04250
CNAG_06640	CNF03760
CNAG_00175	CNA01630
CNAG_01464	CNC07160
CNAG_06962	CNC00080
CNAG_03263	CNG03130
CNAG_00110	CNA01010
CNAG_00092	CNA00830
CNAG_00316	CNA03000
CNAG_00271	CNA02600
CNAG_04837	CNJ02620
CNAG_00961	CND00910
CNAG_00443	CNA04260
CNAG_02482	CNE00790
CNAG_04361	CNI01890
CNAG_03096	CNG04680
CNAG_07093	CND05053
CNAG_04979	CNL06360
CNAG_00515	CNA04970
CNAG_04203	CNI03420
CNAG_01008	CND01370
CNAG_07878	CNH01320
CNAG_04948	CNL06670
CNAG_00183	CNA01720
CNAG_04967	CNL06480
CNAG_01413	CND05240
CNAG_03194	CNG03750
CNAG_04215	CNI03560
CNAG_02214	CNE03270
CNAG_02007	CNK03420
CNAG_01187	CND03120
CNAG_04730	CNJ01600
CNAG_00303	CNA02880
CNAG_03130	CNG04330
CNAG_06130	CNM01350
CNAG_04615	CNJ00540
CNAG_01520	CNC06620
CNAG_00761	CNA07395
[truncated: 4,343 more rows]
