# Supplementary material for: Intron retention-dependent gene regulation in Cryptococcus neoformans
Source: Sci Rep. 2016 Aug 31;6:32252. doi: 10.1038/srep32252 (PMC5006051; doi:10.1038/srep32252)
Supplement: Table S5 [file srep32252-s6.xls]

## Sheet: IR 30-37°C
Table S5. List of AS events regulated by the environment.
Regulated IR between 30°C and 37°C
intron	Gene	Start	End	Type	IR30a	IR30b	IR30c	IR37a	IR37b	IR30c	ratio 30/37	p value
Ic9-339	CNI00655	161215	161282	inCDS	0.893744	0.385518	2.14006	6.58436	18.1174	13.5593	0.0893681	0.0267297
Ic10-548	CNJ00970	287280	287332	inCDS	1.07474	0.823045	0.53748	6.95652	11.3288	6.86917	0.0968123	0.00690692
Ic1-2214	CNA04030	1082219	1082273	inCDS	1.5089	1.06667	2.07539	17.9099	12.4932	17.2973	0.0975035	0.00117224
Ic9-2086	CNI03830	1026499	1026565	inCDS	1.92521	2.3595	1.30671	13.5043	12.4775	25.2059	0.109234	0.0206075
Ic5-3037	CNE05090	1432888	1432933	inCDS	2.18254	0.862069	1.22032	14.951	8.68056	10.8986	0.123513	0.00579571
Ic14-814	CNN01370	408245	408331	inCDS	2.17363	2.67853	2.03566	16.8774	15.2315	23.4131	0.124056	0.00294209
Ic2-2451	CNB04150	1215374	1215463	inCDS	0.785649	1.49891	0.949681	7.39137	7.23541	11.305	0.124721	0.00496035
Ic4-37	CND00090	26480	26531	inCDS	0.083022	2.22505	1.96078	10.7438	10.7226	9.69697	0.136983	0.000292033
Ic6-1321	CNF02260	657599	657645	inCDS	1.76723	0.326797	1.85383	11.7647	7.94913	8.84093	0.138256	0.00282557
Ic6-704	CNF01270	380510	380575	inCDS	3.97033	2.94118	0.585229	15.2778	13.2252	22.342	0.147443	0.00793359
Ic14-862	CNN01470	427289	427441	inCDS	2.21579	1.82612	1.69736	10.3416	12.5834	15.4484	0.149564	0.00185312
Ic11-1509	CNK02775	821206	821265	inCDS	9.04991	11.5171	7.93615	67.9365	63.8095	55	0.152631	0.000183484
Ic1-1130	CNA02210	581052	581118	inCDS	1.6241	0.92525	0.653616	7.66212	7.20721	5.8802	0.154363	0.000651574
Ic13-68	CNM00110	25108	25190	inCDS	4.4404	3.1216	3.13308	20.3267	19.0966	29.4186	0.155357	0.00412529
Ic9-1717	CNI03090	837722	837779	inCDS	2.57296	6.91244	10.2087	47.9675	19.7568	50.0861	0.167168	0.0309894
Ic1-4061	CNA07120	1943573	1943672	inCDS	1.63106	2.03745	2.48336	11.6432	8.23328	16.2315	0.170374	0.0127959
Ic1-4695	CNA08230	2261903	2261963	inCDS	1.41878	0.26799	1.10161	5.41647	5.80645	5.06912	0.171149	0.000368895
Ic5-651	CNE01090	307252	307372	inCDS	1.3838	0.795007	1.97941	8.75589	6.65376	8.63446	0.172941	0.000963188
Ic2-554	CNB01050	323350	323555	in5UTR	3.77346	5.51993	10.6959	42.3286	24.4844	48.6834	0.173073	0.0134271
Ic13-1192	CNM02020	623255	623685	in5UTR	1.78315	3.02814	1.85104	13.1786	7.21411	17.2604	0.17694	0.0247203
Ic9-1949	CNI03610	972162	972344	inCDS	3.02503	3.31594	4.32409	18.9906	16.4227	24.6742	0.177492	0.00262409
Ic5-443	CNE00810	215359	215430	in3UTR	1.32275	9.52381	0.793651	22.8423	28.9116	13.2404	0.179096	0.0295416
Ic12-113	CNL03840	51121	51199	inCDS	1.14905	1.52419	2.46359	9.73279	7.01146	11.6431	0.180955	0.00519887
Ic8-2098	CNH00350	1092289	1092465	inCDS	2.20834	2.76277	2.06652	12.2313	7.87932	18.7019	0.181324	0.028277
Ic7-462	CNG00810	229239	229304	inCDS	3.88713	4.25604	2.41762	17.8332	14.2388	26.0611	0.181666	0.0110355
Ic5-2531	CNE04140	1162834	1162890	inCDS	4.15771	1.06383	0.385	15.5367	7.68432	7.53586	0.182285	0.0439203
Ic2-732	CNB01370	412015	412064	in3UTR	4.28571	2.08333	8.09942	25.2027	34.4681	17.8261	0.186697	0.0148615
Ic3-4202	CNC06970	2038421	2038466	inCDS	1.76002	1.4953	1.7798	9.8229	9.02778	7.34509	0.192211	0.000662983
Ic14-1008	CNN01660	485153	485194	inCDS	1.44509	1.4	1.19796	5.90551	7.72727	7.31266	0.193028	0.000535808
Ic6-1689	CNF02840	814655	814835	inCDS	1.72684	2.73547	1.73771	8.4426	10.087	13.4689	0.193759	0.00477499
Ic4-2299	CND04120	1144801	1144871	inCDS	0.743738	2.737	0.332594	5.15148	7.35772	6.50407	0.200562	0.00669423
Ic4-2895	CND05200	1421762	1421816	inCDS	0.547368	1.83486	2.31674	5.88506	6.61538	10.8085	0.201595	0.0187195
Ic2-2210	CNB03680	1088918	1088969	inCDS	1.57303	2.46681	1.09944	9.78421	5.8644	9.46349	0.204654	0.00724329
Ic2-494	CNB01000	301863	301913	inCDS	1.01827	1.60302	1.81205	6.91923	7.69078	6.72897	0.207758	0.000117944
Ic4-1768	CND03270	882592	882671	inCDS	1.53425	1	1.72372	6.35294	6.05525	7.95556	0.209096	0.00103184
Ic2-2300	CNB03850	1140810	1140858	inCDS	0.469769	2.13306	1.43226	6.1243	7.41751	5.70273	0.209675	0.00199294
Ic7-1929	CNG03270	925000	925037	inCDS	2.97271	3.57143	3.53982	18.3357	12.2449	17.0254	0.211821	0.0025531
Ic1-937	CNA01800	480267	480324	inCDS	4.7619	7.8869	21.6028	54.0915	52.7211	54.273	0.21263	0.00124053
Ic1-3659	CNA06550	1780327	1780462	in3UTR	30.3338	21.9437	17.5931	119.497	102.282	106.688	0.212717	0.000173119
Ic10-1094	CNJ01970	571660	571712	inCDS	2.55993	3.1097	3.01477	12.1778	14.8635	13.4252	0.214608	0.000182693
Ic7-1930	CNG03270	925290	925328	inCDS	5.47368	1.35685	2.43056	13.72	15.7407	12.0151	0.223289	0.00279318
Ic6-402	CNF00720	233747	233798	inCDS	1.5544	1.96704	2.57802	9.89541	7.90514	9.50758	0.223357	0.000477496
Ic13-474	CNM00930	279210	279261	inCDS	2.52303	1.66396	1.14613	8.68107	8.66477	6.51621	0.223498	0.0016904
Ic13-102	CNM00200	44999	45070	inCDS	7.82967	9.52381	17.6519	50.1391	46.0388	58.8897	0.225743	0.00117941
Ic1-400	CNA00740	216554	216784	inCDS	1.63286	3.83289	1.9393	9.99032	7.10015	15.5995	0.226524	0.0311842
Ic1-1132	CNA02210	581656	581713	inCDS	3.95095	5.51794	4.91661	18.2044	21.6738	23.6218	0.226544	0.000577545
Ic3-2251	CNC03490	1105417	1105480	inCDS	2.28537	1.31765	1.10988	6.88155	5.59115	8.09662	0.229123	0.00283552
Ic1-2062	CNA03780	1018063	1018115	inCDS	0.625	1.81159	1.37149	5.19849	5.11987	5.805	0.236184	0.000550959
Ic1-3299	CNA05950	1594054	1594252	inCDS	4.24824	3.94523	5.15838	17.0657	16.2091	22.0508	0.241332	0.00166351
Ic11-1313	CNK02410	698599	698689	in5UTR	1.88867	1.45805	2.03691	5.20603	5.73032	11.2123	0.243068	0.0442178
Ic2-2276	CNB03780	1124395	1124524	inCDS	2.42105	2.0566	3.45802	11.1744	7.9738	13.0777	0.246251	0.00636991
Ic2-2639	CNB04470	1291492	1291556	in3UTR	15.4018	17.0576	10.9978	71.4286	62.8571	41.0714	0.247821	0.00883235
Ic8-1884	CNH00710	988823	988880	inCDS	3.01982	3.17313	3.71436	14.5689	10.4956	14.743	0.24888	0.00207751
Ic1-2211	CNA04030	1081119	1081184	inCDS	1.72736	2.6936	3.25823	7.65529	15.2494	7.63889	0.251417	0.0414791
Ic4-2407	CND04300	1196051	1196116	inCDS	2.96251	3.36134	1.23709	12.5212	7.07885	10.1832	0.253866	0.012227
Ic6-1730	CNF02930	833586	833639	inCDS	2.34778	3.71622	3.78505	14.8383	7.40741	16.0675	0.257066	0.0259125
Ic4-89	CND00150	52507	52585	inCDS	1.27065	2.83287	1.75117	8.03487	6.8074	7.92284	0.257178	0.000742153
Ic2-257	CNB00600	169847	169906	inCDS	1.26772	16.4912	0.933203	20.1418	29.8413	22.4	0.258239	0.0388253
Ic5-2066	CNE03370	960943	961015	inCDS	3.02038	1.19339	2.62075	7.79112	12.766	5.83721	0.25894	0.0379285
Ic2-787	CNB01450	436550	436748	inCDS	6.04882	6.98925	10.9884	25.5994	26.2065	40.7348	0.259632	0.0115617
Ic3-2025	CNC03150	1002592	1002636	inCDS	3.20567	5.75022	3.84397	19.4191	11.5646	17.9747	0.261444	0.00890186
Ic14-303	CNN00500	169242	169288	inCDS	2.89728	5.7971	1.90985	11.9216	19.3959	9.21569	0.261619	0.0376568
Ic1-3601	CNA06450	1755339	1755669	inCDS	3.84245	2.85296	4.38451	17.777	9.44938	14.4957	0.265565	0.0142962
Ic3-325	CNC00520	148939	148995	inCDS	2.14404	1.79163	0.987654	5.00643	8.07474	5.40669	0.2663	0.0114739
Ic1-2385	CNA04320	1160843	1160901	inCDS	0.745573	4.24119	4.14627	8.5957	14.996	10.4493	0.268295	0.0201789
Ic7-1133	CNG02020	567575	567637	inCDS	1.86047	1.14943	2.56353	6.34866	6.77831	7.12822	0.27516	0.000466073
Ic13-70	CNM00110	25652	25754	inCDS	2.25682	3.24579	3.11315	7.19064	9.0411	15.0411	0.275503	0.0341669
Ic5-1643	CNE02760	733376	733435	inCDS	2.68116	0.941176	2.52233	8.6643	5.65657	7.89644	0.276571	0.00719743
Ic2-1246	CNB02120	620029	620072	inCDS	1.94286	1.86335	2.11792	5.94115	7.58929	7.82123	0.277455	0.000995788
Ic8-1433	CNH01430	765394	765430	inCDS	1.1325	4.29836	2.41449	10.2857	8.00728	9.90148	0.278258	0.0042407
Ic1-1375	CNA02625	689754	689800	inCDS	2.08513	2.18515	2.83523	10.3306	6.56109	8.58985	0.278849	0.00533882
Ic8-693	CNH02710	360296	360376	inCDS	3.07171	1.96078	1.32789	6.61984	9.10314	6.65755	0.284193	0.00524703
Ic8-806	CNH02520	415895	415956	inCDS	2.87932	1.3245	2.73765	9.10326	7.79221	7.37847	0.285964	0.00130026
Ic5-1210	CNE02040	550909	550967	inCDS	6.15232	2.66963	0.956938	13.4301	13.41	7.22496	0.287065	0.0344825
Ic12-488	CNL04490	248172	248234	inCDS	5.17195	3.94593	4.02912	20.5034	16.0859	9.06651	0.28796	0.0319297
Ic11-1137	CNK02090	625219	625281	inCDS	8.09122	7.91027	5.08571	22.9413	25.7576	24.4817	0.288153	0.0001651
Ic4-248	CND00490	144737	145777	inCDS	16.9324	17.5174	17.9458	63.1766	39.3306	78.2562	0.289857	0.0195217
Ic3-1984	CNC03120	989194	989258	inCDS	1.73639	2.91729	3.56143	5.71429	11.1111	11.0714	0.294482	0.0247232
Ic6-2193	CNF03820	1119028	1119235	inCDS	2.06924	2.91083	2.60499	8.46181	6.23743	10.8228	0.297197	0.0113312
Ic1-4128	CNA07240	1978324	1979050	inCDS	5.93454	4.99271	4.07878	15.4963	12.8731	22.1068	0.297289	0.0134308
Ic11-1046	CNK01910	572115	572169	inCDS	5.56098	5.18519	2.79245	14.7478	16.6923	14.0766	0.297443	0.000802897
Ic3-3495	CNC05790	1716625	1716677	inCDS	3.54835	3.66384	3.81712	14.0388	9.82287	13.1125	0.298298	0.00251377
Ic6-1884	CNF03280	978682	978789	inCDS	1.99261	3.10103	2.3753	10.4709	5.56036	8.99845	0.298403	0.0171533
Ic9-306	CNI00600	140988	141084	inCDS	5.77057	2.82658	2.51018	13.3371	12.0808	11.7164	0.299112	0.00164468
Ic4-2252	CND04030	1124753	1124803	inCDS	1.90203	1.11921	2.86606	7.65208	6.97074	5.04435	0.299346	0.00782309
Ic10-484	CNJ00880	253793	253849	inCDS	0.94217	2.99866	1.48835	5.93034	5.50807	6.66007	0.29998	0.00382618
Ic6-2479	CNF04390	1273533	1275633	inCDS	20.165	19.6614	23.5434	66.0408	70.3729	74.2593	0.300797	5.13087e-05
Ic7-290	CNG00550	146464	146519	inCDS	2.0403	6.91661	2.13633	10.8184	13.4072	12.3775	0.303068	0.00874007
Ic10-337	CNJ00630	182830	182889	inCDS	9.09091	2.08333	12.9915	32.4444	22.2222	25	0.303335	0.0138079
Ic6-79	CNF00150	45595	45656	inCDS	7.89474	8.55	13.8477	36.9949	37.0711	25.7649	0.303437	0.00527322
Ic3-1027	CNC01720	477681	477742	inCDS	3.26786	1.23175	2.17962	5.7598	10.0917	6.13705	0.303759	0.0275162
Ic7-965	CNG01680	484082	484155	in3UTR	3.42487	8.67769	4.26716	13.0981	19.7757	20.8176	0.304885	0.0129834
Ic5-2784	CNE04595	1286476	1286625	inCDS	1.68977	1.76263	3.96825	9.87032	7.44019	7.01305	0.305081	0.00835218
Ic3-257	CNC00410	118077	118272	inCDS	4.61723	5.99575	3.98825	13.8771	16.0241	17.7184	0.306622	0.0009454
Ic11-96	CNK00190	58563	58621	inCDS	5.67872	5.7554	3.13181	15.1229	17.9728	14.3524	0.306986	0.00143081
Ic10-1520	CNJ02670	772570	773349	in5UTR	3.68221	3.01709	7.40324	13.4493	12.8533	19.3263	0.30907	0.0132125
Ic6-2048	CNF03610	1060954	1061059	inCDS	2.83401	2.13816	1.00097	6.13735	5.32895	7.74854	0.310861	0.00769346
Ic4-66	CND00110	40041	40100	inCDS	8.5034	7.71536	13.374	33.1909	39.6117	21.9938	0.312172	0.016227
Ic1-2901	CNA05320	1417807	1417884	in3UTR	5.36723	3.88889	4.7089	20.7097	9.90143	13.5676	0.316103	0.0346732
Ic10-748	CNJ01390	407173	407234	inCDS	5.88137	6.53238	6.84028	23.1395	13.6924	23.9892	0.316568	0.0138772
Ic3-2305	CNC03570	1130097	1130734	inCDS	4.87044	3.01665	4.57878	11.7021	15.3276	12.0296	0.319152	0.00236933
Ic1-1735	CNA03130	823174	823241	inCDS	1.8797	4.35648	3.43779	10.6158	7.93735	11.6244	0.320568	0.00655262
Ic8-346	CNH03260	182947	183056	inCDS	2.96005	1.7028	2.13401	7.04042	8.64448	5.49513	0.320909	0.00812289
Ic8-1131	CNH01970	573827	573883	inCDS	1.4245	1.84332	2.24669	6.4109	5	5.7689	0.320988	0.00118279
Ic12-1462	CNL06110	690129	690205	inCDS	4.48644	4.75012	2.26718	11.9105	12.5205	11.2966	0.321985	0.000726743
Ic7-2610	CNG04650	1326495	1326700	inCDS	1.77349	5.28656	5.19091	14.9359	15.3548	7.69774	0.322492	0.0351838
Ic2-788	CNB01450	436785	436982	inCDS	8.9845	10.1812	19.6247	38.0832	27.727	53.6659	0.324671	0.0311423
Ic12-545	CNL04560	269270	269335	inCDS	2.84993	4.01581	4.58446	12.0279	10.6416	12.2967	0.327465	0.000411974
Ic8-1737	CNH01050	887488	887589	inCDS	5.00679	2.12781	2.82146	7.3703	11.7571	10.6084	0.334817	0.0138192
Ic8-18	CNH03840	11793	11871	inCDS	2.2509	4.06629	2.33947	10.4995	6.47653	8.80427	0.335786	0.0120035
Ic8-147	CNH03620	68950	69020	inCDS	1.57173	3.15454	2.42122	6.15428	6.51142	8.58985	0.336264	0.00606618
Ic1-1631	CNA02950	776093	776191	inCDS	6.33948	4.9141	4.71014	12.5002	13.4601	21.0613	0.339497	0.0198366
Ic14-510	CNN00840	274970	275025	inCDS	3.48949	7.47196	6.33735	17.2262	16.0619	17.3878	0.341361	0.000897056
Ic2-2590	CNB04380	1276976	1277118	inCDS	4.88982	5.10256	5.63755	16.4843	13.2689	15.8775	0.342531	0.000586491
Ic14-240	CNN00390	130623	130725	inCDS	2.40327	3.42018	1.43747	6.00632	9.54753	5.62232	0.342881	0.0279066
Ic6-1815	CNF03185	948050	948106	inCDS	5.32038	6.97451	4.21652	15.7306	14.1965	18.0617	0.344068	0.00160648
Ic14-861	CNN01470	426992	427120	inCDS	1.56733	2.38928	1.55249	5.38866	5.31524	5.15025	0.347486	0.000268884
Ic4-3039	CND05530	1499244	1499282	inCDS	3.58209	2.22965	2.90269	7.0088	10.9127	6.9161	0.350856	0.0173582
Ic12-1717	CNL06520	815204	815705	in5UTR	12.017	12.4185	9.44909	29.375	26.886	40.2982	0.35092	0.00777591
Ic4-3135	CND05760	1557312	1557377	inCDS	6.80223	4.9969	4.36421	14.9563	13.2326	17.6192	0.352849	0.00255187
Ic4-2847	CND05070	1384953	1385179	inCDS	3.5546	3.76492	3.19631	10.3556	6.02859	13.3421	0.353754	0.0396661
Ic2-3155	CNB05510	1547525	1547991	inCDS	3.44077	2.90712	3.19566	10.0337	7.31363	9.60443	0.354098	0.00249604
Ic3-2027	CNC03150	1003016	1003072	inCDS	1.67379	3.17203	3.289	9.40833	6.84427	6.65411	0.355128	0.00874585
Ic1-2407	CNA04340	1166812	1167123	in3UTR	9.7677	11.536	9.4523	28.7508	25.0895	32.6732	0.355506	0.00124007
Ic2-2197	CNB03660	1083408	1084725	in5UTR	5.92954	5.82566	5.79713	14.6116	15.6403	19.0212	0.356225	0.00136564
Ic7-1735	CNG03015	837253	837304	inCDS	8.63301	8.47705	10.0288	22.7928	28.1864	24.8464	0.357911	0.00059539
Ic6-683	CNF01240	373364	373752	inCDS	3.44093	3.38637	3.47271	9.28774	6.55265	12.9213	0.358115	0.0289458
Ic3-3368	CNC05590	1667331	1669308	inCDS	5.87536	6.2481	5.42459	15.8561	13.5217	19.5205	0.358869	0.00405092
Ic2-2885	CNB04890	1391206	1391633	in5UTR	8.20251	7.83452	8.2806	20.4531	21.8593	25.3787	0.359244	0.000601404
Ic14-1240	CNN02115	660864	660925	inCDS	4.01786	4.5406	3.8162	8.75315	14.4531	11.1194	0.360507	0.0117974
Ic7-1247	CNG02175	618816	618864	inCDS	4.14872	4.25011	6.98256	12.6066	17.1518	12.6271	0.362893	0.00710856
Ic10-1720	CNJ03040	944553	944727	inCDS	4.1323	6.8514	6.75604	16.985	16.4996	15.338	0.363351	0.000521113
Ic5-1681	CNE02810	745024	745092	inCDS	2.36746	4.48508	2.64726	11.2063	8.85304	5.96478	0.365038	0.0291477
Ic3-4071	CNC06755	1978774	1978973	inCDS	3.18712	3.15763	2.59387	6.87141	7.36141	10.2061	0.365754	0.0081216
Ic3-2375	CNC03680	1164655	1164716	inCDS	2.70744	5.76044	4.20644	11.0731	12.3853	11.1626	0.366088	0.00170627
Ic11-913	CNK01700	500807	500868	inCDS	2.68617	0.583333	3.96013	5.68986	7.30932	6.72468	0.366542	0.0189042
Ic8-1391	CNH01545	697212	697249	inCDS	1.11738	2.30061	2.40343	5.16804	5.08744	5.57738	0.36768	0.00161538
Ic4-1738	CND03200	868743	868785	inCDS	6.60092	3.42236	6.394	17.5786	11.9732	14.984	0.36863	0.00811582
Ic4-2475	CND04420	1219691	1219739	inCDS	3.02589	2.15372	2.78361	8.42105	6.64499	6.51424	0.369005	0.00244518
Ic5-291	CNE00540	147301	147387	inCDS	6.00149	4.43118	5.36826	11.266	13.1288	18.2988	0.3701	0.0140943
Ic12-954	CNL05190	454642	454692	inCDS	3.28698	3.10326	1.60966	8.79507	6.41822	6.39881	0.370158	0.00901401
Ic1-945	CNA01810	484152	484218	inCDS	4.7619	0.900901	6.26341	11.7262	12.6126	7.7762	0.371359	0.0367813
Ic8-2219	CNH00100	1159262	1159484	inCDS	6.1379	6.21762	8.43819	18.9559	15.0587	21.8098	0.372485	0.00509375
Ic9-2358	CNI04320	1154986	1155100	in5UTR	4.66149	4.97833	9.07397	16.1538	17.2253	16.8229	0.372769	0.00195757
Ic11-465	CNK00930	291002	291053	inCDS	1.94805	4.00616	2.72421	9.50216	5.73123	7.78916	0.376953	0.0184204
Ic7-2251	CNG03970	1123426	1123481	inCDS	3.02019	0.910332	3.08679	6.78851	5.16432	6.53319	0.379601	0.0119602
Ic6-1744	CNF02950	839984	840114	inCDS	2.84982	2.81783	2.1265	5.82631	6.26037	8.44214	0.379669	0.00730704
Ic4-2232	CND04010	1115785	1115933	inCDS	1.95867	3.15324	2.61194	7.12481	6.89558	6.30252	0.380056	0.000580115
Ic5-1132	CNE01900	514736	514800	inCDS	3.60272	2.66484	2.49103	5.87513	10.3796	6.77289	0.380352	0.0285257
Ic12-492	CNL04510	251973	252045	inCDS	3.17868	23.588	26.615	43.0565	43.314	53.8462	0.380709	0.0239807
Ic7-1926	CNG03270	924383	924418	inCDS	2.69966	3.02564	2.37015	8.44298	6.16845	6.50038	0.383456	0.0041038
Ic5-2473	CNE03990	1132656	1132732	inCDS	4.72699	6.53366	4.61041	14.1489	18.5955	8.57886	0.384071	0.0458078
Ic5-2084	CNE03400	966789	966836	inCDS	5.12821	13.5021	16.4596	26.8951	35.097	29.2969	0.384383	0.0109433
Ic3-3766	CNC06320	1843933	1844032	inCDS	8.09478	8.867	9.18647	23.4615	15.1154	29.2078	0.385754	0.0277386
Ic4-3080	CND05640	1522183	1522586	inCDS	12.4999	15.9036	37.7474	51.5115	54.5962	64.0429	0.388778	0.0167283
Ic8-253	CNH03430	122203	122319	inCDS	4.52849	2.29439	1.484	6.41199	6.40021	8.51787	0.389444	0.0195644
Ic5-1532	CNE02525	682070	682132	inCDS	3.48692	5.77348	5.24023	10.9256	11.1321	15.1402	0.389824	0.00789404
Ic10-125	CNJ00280	72817	72900	in5UTR	7.41774	7.55218	9.08391	18.6733	17.238	25.6	0.391047	0.00906325
Ic10-358	CNJ00650	189804	189893	in3UTR	3.41761	2.69121	3.02926	7.2476	5.91743	10.0901	0.392949	0.019615
Ic7-1928	CNG03270	924835	924873	inCDS	8.68486	9.37398	8.93516	25.6887	19.9864	22.9206	0.393522	0.00111904
Ic5-1244	CNE02090	568212	568620	inCDS	5.13151	6.75404	9.07582	15.038	20.5237	17.5932	0.394345	0.00536574
Ic10-1760	CNJ03100	964464	964547	inCDS	4.79863	4.05332	3.51942	9.83108	9.01235	12.516	0.394503	0.00485037
Ic5-2588	CNE04260	1185447	1185838	inCDS	3.93173	4.81572	4.03929	10.3524	9.05619	12.7266	0.397904	0.00436879
Ic1-3534	CNA06330	1720079	1720411	in5UTR	13.2502	24.2574	40.1815	48.2625	83.6342	63.107	0.398398	0.0386806
Ic4-2509	CND04490	1231304	1231359	inCDS	3.58709	5.44872	3.34809	11.8132	11.9403	7.28957	0.398926	0.0202935
Ic3-951	CNC01550	436435	436505	inCDS	10.6144	8.71651	6.93301	18.3396	25.013	22.4274	0.39927	0.00400753
Ic3-2311	CNC03570	1132176	1132236	inCDS	4.1484	3.77993	3.28504	10.4336	9.91482	7.66432	0.400295	0.00320574
Ic11-1743	CNK03160	935098	936005	in5UTR	4.34749	4.56565	8.82247	13.7288	16.6881	13.8596	0.400565	0.00716753
Ic12-280	CNL04120	123796	123844	inCDS	4.03764	4.24237	4.15756	10.4467	7.49149	13.048	0.401391	0.0183126
Ic4-500	CND01000	305198	305249	inCDS	7.31707	1.5625	3.23636	11.2216	7.69231	11.172	0.402712	0.0444034
Ic4-351	CND00700	195682	195737	inCDS	2.17402	1.80349	3.86115	6.41978	5.90051	7.13191	0.40297	0.00598281
Ic13-998	CNM01690	511749	511923	inCDS	5.27601	5.76858	6.5106	14.2352	12.2292	17.046	0.403472	0.00388579
Ic9-719	CNI01310	394594	394648	inCDS	5.17992	6.80492	5.28802	17.6276	15.1412	9.97447	0.404106	0.021416
Ic4-3384	CND06200	1712623	1712692	inCDS	3.59518	3.57185	5.21437	11.2741	9.64511	9.53895	0.406505	0.00152357
Ic7-1955	CNG03310	933569	933623	inCDS	8.36923	5.13939	9.47727	18.7472	20.2247	17.5028	0.407013	0.00183295
Ic6-1056	CNF01760	513764	513815	inCDS	2.9044	4.12625	2.32615	6.35294	7.94148	8.48581	0.410743	0.00575688
Ic4-974	CND01910	512827	513289	inCDS	4.43157	4.04076	3.1865	6.76994	8.93807	12.623	0.411522	0.0335318
Ic7-308	CNG00580	152217	152290	inCDS	4.91092	7.87402	3.89365	15.7001	13.3229	11.4697	0.411892	0.00972034
Ic1-904	CNA01720	463054	464051	in5UTR	3.4585	3.95359	4.38983	9.2466	7.2167	11.9827	0.414888	0.0169077
Ic8-1068	CNH02090	540591	540643	inCDS	4.96308	2.68522	4.61639	10.8781	10.83	7.76489	0.416133	0.0101171
Ic4-964	CND01880	508968	509020	inCDS	1.19528	2.23831	3.72606	5.23428	5.43759	6.42469	0.418777	0.0156888
Ic11-1571	CNK02870	845439	845488	inCDS	5.51587	11.9048	12.0189	19.8544	23.0476	26.6474	0.42329	0.0100722
Ic3-1820	CNC02810	915202	915273	inCDS	4.88162	4.34582	1.90962	7.12237	9.66724	9.41822	0.424951	0.014707
Ic2-1964	CNB03250	982295	982338	in3UTR	23.5479	10	20.9524	39.1653	48.4127	40.6133	0.425148	0.00824319
Ic2-1259	CNB02150	628782	628853	inCDS	2.55102	2.75409	3.35988	6.57427	7.02179	6.78095	0.425233	0.000143417
Ic10-1597	CNJ02760	797055	797115	inCDS	4.31756	7.0793	4.23752	9.50298	15.1772	12.0566	0.425579	0.0203744
Ic9-1637	CNI02940	798828	798881	inCDS	4.43122	2.27577	3.07954	9.24242	5.83756	7.91098	0.425668	0.0199293
Ic8-911	CNH02375	456334	456382	inCDS	4.47761	1.50376	6.30819	8.97576	8.19378	11.6959	0.425753	0.0346762
Ic3-2558	CNC03950	1228740	1228801	in3UTR	4.00449	6.13354	13.0594	20.402	17.0359	16.8548	0.427266	0.0250401
Ic1-1622	CNA02930	771872	771922	inCDS	2.48447	2.75255	2.67335	6.87208	6.07424	5.46584	0.429627	0.00108044
Ic2-2784	CNB04740	1352203	1352355	inCDS	3.03869	3.08526	4.32857	6.94851	9.24895	8.10997	0.430014	0.00421207
Ic3-2764	CNC04400	1332967	1333051	inCDS	6.2928	5.78294	3.04012	8.9743	11.8835	14.2315	0.430782	0.0218231
Ic1-2800	CNA05140	1367923	1367971	inCDS	2.69997	2.86691	2.06579	5.34427	6.6416	5.71688	0.431157	0.00181992
Ic10-14	CNJ00060	12953	13012	in3UTR	2.49158	7.45814	4.31153	12.4399	7.81609	12.7913	0.431541	0.0442773
Ic4-3220	CND05850	1597832	1597966	inCDS	18.5845	21.0845	23.1869	46.1767	50.6016	47.5579	0.435483	0.000129293
Ic3-3866	CNC06480	1888258	1888318	inCDS	5.57088	5.41342	6.62161	11.9282	18.4332	9.89766	0.437316	0.0440362
Ic11-1340	CNK02460	715887	715937	inCDS	20.2091	22.5108	12.0083	31.0476	45.3782	48.4594	0.438228	0.0199871
Ic14-517	CNN00860	278510	278628	inCDS	18.1496	24.8648	29.0271	53.8744	58.2388	51.528	0.44024	0.00121205
Ic3-1897	CNC02970	956205	956289	inCDS	2.57356	2.25197	2.14216	5.47265	5.07252	5.24612	0.441237	7.13347e-05
Ic9-2402	CNI04410	1175652	1175726	inCDS	1.83575	3.99668	2.80845	7.47826	5.82583	6.17502	0.443597	0.0107854
Ic10-1596	CNJ02760	796932	796996	inCDS	4.8606	5.67016	5.5515	14.9443	7.82468	13.4268	0.444314	0.0370814
Ic14-1158	CNN01940	562118	562528	inCDS	4.36032	5.58624	6.09697	11.2465	9.05262	15.697	0.445701	0.0302086
Ic4-350	CND00700	195186	195592	in5UTR	53.6335	61.356	129.779	138.19	179.404	231.149	0.446052	0.0487682
Ic6-344	CNF00620	206591	206666	inCDS	13.1972	12.7153	12.3902	27.9926	27.035	30.7573	0.446498	0.000156215
Ic3-430	CNC00705	200961	201058	inCDS	3.40184	3.68745	2.68865	6.16637	6.59229	9.13133	0.446685	0.0142192
Ic9-338	CNI00655	160953	161061	inCDS	5.75802	5.36574	6.40858	13.7109	12.4281	13.1098	0.446698	0.000112084
Ic10-1389	CNJ02420	708112	708222	inCDS	2.59142	2.37057	3.78019	7.26413	5.2329	7.01957	0.447936	0.0098013
Ic3-221	CNC00350	103387	103448	in5UTR	16.2162	33.5337	21.6755	44.7917	57.1429	57.1429	0.448998	0.0112335
Ic4-1328	CND02490	682108	682157	inCDS	4.71248	4.38669	2.19368	8.33652	7.45455	9.33333	0.449478	0.0086065
Ic3-4259	CNC07070	2071711	2071770	inCDS	4.02402	1.61943	4.98698	9.31373	8.55346	5.70048	0.45106	0.0441496
Ic8-370	CNH03230	199467	199533	in5UTR	10.5112	10.6431	7.32142	19.6658	17.3932	25.6617	0.454008	0.0133059
Ic1-2904	CNA05320	1418540	1418589	inCDS	7.85714	12.3364	8.60537	23.1522	18.6926	21.5619	0.454195	0.00373996
Ic1-770	CNA01470	397990	398057	inCDS	6.14705	4.18789	6.621	11.8207	11.1732	14.3304	0.454287	0.00506407
Ic9-2125	CNI03870	1046782	1046843	inCDS	4.77941	5.35256	3.06944	9.97253	10.0636	8.99203	0.45478	0.00233845
Ic13-1274	CNM02190	675696	675780	inCDS	7.60628	6.19594	7.23381	17.6956	15.5041	12.8356	0.456955	0.00474315
Ic9-1077	CNI02000	552663	552740	in5UTR	25.9615	34.632	36.8301	66.9186	66.365	79.8949	0.457005	0.00221455
Ic1-1730	CNA03120	821083	821202	inCDS	4.65473	6.63781	4.70907	11.1403	10.2548	13.5111	0.458417	0.00575567
Ic3-2529	CNC03925	1217581	1217678	inCDS	7.99465	8.1262	9.40641	20.287	14.2593	20.9447	0.460025	0.0100823
Ic5-1752	CNE02870	763166	763221	inCDS	3.63622	4.76037	6.11195	11.5907	10.7794	9.11522	0.460804	0.00518768
Ic12-177	CNL03960	87051	87097	in5UTR	2.78246	2.76968	3.13758	6.20823	5.26834	7.37732	0.460898	0.00551115
Ic11-207	CNK00410	123527	123580	inCDS	2.24578	2.95166	2.621	5.56612	5.25402	6.09812	0.46213	0.000689766
Ic4-2281	CND04080	1138609	1138667	inCDS	2.42641	3.26162	3.61753	8.38527	5.32728	6.38731	0.462966	0.020219
Ic13-1473	CNM02555	775112	775250	inCDS	5.72541	5.84806	5.8423	12.4267	12.9186	12.224	0.463564	5.6976e-06
Ic8-691	CNH02710	359672	359760	inCDS	4.7314	5.23396	4.10583	9.99639	10.2192	10.0982	0.464184	8.33397e-05
Ic6-1308	CNF02240	651703	651747	inCDS	1.74174	3.87097	3.60743	6.68321	7.02128	5.89041	0.470538	0.00991495
Ic4-3121	CND05720	1546906	1546960	inCDS	4.80702	7.55245	4.07378	10.4824	13.633	10.7771	0.470968	0.0135236
Ic1-4056	CNA07110	1942238	1942291	inCDS	5.76803	4.8495	3.46984	9.64441	12.243	7.93721	0.47234	0.0208866
Ic4-990	CND01930	522364	522706	in5UTR	4.97683	6.44167	3.7497	10.4569	9.75011	11.7296	0.474947	0.00450011
Ic3-2399	CNC03710	1173358	1173415	inCDS	8.83062	11.4754	6.74603	22.4661	15.1139	19.3469	0.475207	0.0170633
Ic13-779	CNM01440	420828	420892	inCDS	6.94651	5.80357	4.58769	12.899	9.57143	13.9657	0.47584	0.0128729
Ic1-2665	CNA04880	1290956	1290999	inCDS	7.65306	7.4124	18.2877	23.1527	22.9965	23.622	0.478036	0.0277631
Ic1-97	CNA00180	57091	57165	inCDS	22.6005	57.5375	35.5095	76.2852	92.4444	72.7854	0.478842	0.0240723
Ic6-2205	CNF03840	1124138	1124285	inCDS	4.64821	4.36531	5.19738	7.35658	11.3778	10.7899	0.48133	0.0161896
Ic3-2559	CNC03950	1228877	1228941	in3UTR	34.116	27.1102	31.6807	62.0229	64.2134	66.6935	0.481558	0.000170726
Ic1-1257	CNA02460	639952	640004	inCDS	4.5977	2.05665	2.25723	5.46772	7.17318	5.77923	0.483796	0.0308255
Ic6-1555	CNF02640	757478	757527	inCDS	15.4644	16.6732	13.8172	26.4369	33.0601	35.3295	0.484621	0.0043063
Ic2-1958	CNB03240	979294	979698	inCDS	2.4349	3.38089	2.78385	7.08409	5.09281	5.48553	0.486888	0.0106756
Ic3-805	CNC01380	384633	384684	inCDS	5.27859	7.43802	8.12516	14.1968	15.9358	12.5955	0.487777	0.00482609
Ic6-619	CNF01150	348911	349006	inCDS	4.5929	5.37594	6.22047	12.2057	10.4998	10.4677	0.488023	0.00158365
Ic10-1757	CNJ03100	963701	963767	inCDS	12.9915	20.5322	14.3464	30.7672	28.3588	38.3595	0.491048	0.0121756
Ic1-2916	CNA05320	1420186	1420222	inCDS	4.40974	3.49104	3.43323	9.47261	8.54701	5.01567	0.492028	0.0489385
Ic7-2133	CNG03720	1045095	1045282	in5UTR	9.82799	13.6395	13.3671	24.8738	23.2263	26.6887	0.492515	0.00132989
Ic8-1821	CNH00800	959590	959663	inCDS	2.19156	3.3966	2.51586	5.91034	5.15873	5.37694	0.492765	0.00278651
Ic3-2577	CNC03980	1238207	1238262	inCDS	4.28316	3.9358	4.30824	10.078	7.51184	7.76699	0.494036	0.00658942
Ic9-1075	CNI02000	551835	552141	inCDS	3.1085	3.17024	3.66206	8.04129	6.29385	5.72315	0.495596	0.00937375
Ic10-1106	CNJ01980	578133	578247	in5UTR	33.4214	32.3235	37.8298	70.2599	80.2544	57.7399	0.497347	0.00657375
Ic12-1495	CNL06170	709185	709237	inCDS	6.4179	10.4096	6.98141	16.579	17.5167	13.5858	0.499332	0.00984714
Ic7-1845	CNG03120	870441	870504	inCDS	9.32434	8.91335	10.6038	18.645	17.723	21.2239	0.500791	0.00118971
Ic5-2613	CNE04290	1197768	1197852	inCDS	5.78076	5.06541	4.28813	10.5358	8.63189	11.0413	0.500986	0.00411338
Ic4-1184	CND02270	606025	606076	inCDS	10.83	8.66917	12.496	16.4983	22.9545	24.1919	0.502715	0.0159766
Ic7-1864	CNG03140	874814	874850	inCDS	7.62712	9.53751	7.05736	18.266	15.5908	14.2174	0.503846	0.00481321
Ic1-2356	CNA04260	1144771	1144843	inCDS	14.8078	35.1222	18.2839	40.8846	47.6163	46.7852	0.50422	0.0278715
Ic14-311	CNN00520	178140	178224	inCDS	6.54065	5.21789	4.90564	11.4698	10.3735	11.1569	0.504972	0.000806018
Ic7-2292	CNG04070	1149076	1149141	inCDS	25.2473	28.7071	20.527	46.3845	55.2288	45.8295	0.505155	0.00323995
Ic14-1403	CNN02413	744424	744472	inCDS	4.59865	2.41748	4.34033	6.20655	7.89474	8.37809	0.505194	0.0176351
Ic4-2491	CND04450	1223581	1223641	inCDS	5.52055	7.9743	3.02404	12.0122	10.4426	10.1491	0.506653	0.0253996
Ic6-1768	CNF02970	848898	848961	inCDS	9.35778	9.47423	5.22807	16.7202	16.1765	14.4417	0.508257	0.00756539
Ic7-158	CNG00280	67119	67180	inCDS	10.7363	14.3541	13.3652	30.6893	17.798	27.1087	0.508698	0.0361441
Ic4-1737	CND03200	868671	868717	inCDS	10.7228	7.46055	8.64067	16.3386	13.9196	22.409	0.509312	0.0331691
Ic14-141	CNN00200	84149	84217	inCDS	7.66065	8.47817	5.7068	17.8501	13.5143	11.5056	0.509578	0.0265968
Ic3-1819	CNC02810	915059	915113	inCDS	6.13543	4.58845	3.16332	10.7965	9.77215	6.53211	0.512428	0.0463937
Ic1-1099	CNA02125	562095	562148	in5UTR	4.12371	3.28638	4.28922	8.70462	5.42328	8.68474	0.512843	0.0308678
Ic3-265	CNC00410	119631	119692	inCDS	2.47274	4.66867	3.91149	6.87127	6.75761	7.72206	0.517678	0.00852778
Ic11-335	CNK00690	224036	224118	inCDS	3.11652	4.07734	2.52757	7.07657	5.88888	5.78195	0.518548	0.00801008
Ic7-1074	CNG01920	538833	538904	inCDS	6.78494	7.00782	6.38066	11.2039	14.9704	12.6738	0.519289	0.00498685
Ic12-1484	CNL06130	698893	698951	inCDS	4.04935	5.14279	2.87527	8.75292	6.37225	8.05855	0.520512	0.0183665
Ic5-1677	CNE02810	743542	743607	inCDS	2.92764	3.23499	2.81342	5.50759	6.14241	5.56602	0.521378	0.000324602
Ic4-1995	CND03645	1004780	1004827	inCDS	8.8411	10.2778	10.2269	16.9899	19.1416	20.0029	0.522777	0.000910636
Ic5-2036	CNE03330	949087	949169	in5UTR	5.15692	4.20525	4.4119	7.29841	7.81147	11.234	0.522856	0.0298566
Ic1-274	CNA00490	143347	143394	inCDS	6.70744	7.27216	6.99291	14.4033	12.3788	13.2514	0.523874	0.000475365
Ic1-275	CNA00490	143401	143461	inCDS	11.6464	11.1235	16.573	23.5438	28.7067	22.7121	0.524834	0.00968565
Ic2-1996	CNB03290	992078	992135	in3UTR	4.16667	7.5188	4.14916	10.5212	8.5034	11.0837	0.525921	0.0253408
Ic7-1083	CNG01930	542029	542098	inCDS	8.90777	6.62651	13.4564	19.1372	21.0909	14.6086	0.528673	0.0361669
Ic1-1124	CNA02180	573846	573893	inCDS	8.62925	11.0944	10.8427	21.7157	15.5288	20.2101	0.532009	0.0113741
Ic4-2043	CND03710	1027284	1027337	inCDS	4.19521	7.26073	6.4204	12.8546	9.16667	11.5776	0.532051	0.020822
Ic13-1088	CNM01800	548596	548666	inCDS	3.73726	5.06976	3.86396	10.2624	7.46895	6.01888	0.53351	0.0484673
Ic5-37	CNE00110	20529	20573	inCDS	40.0973	59.2908	33.2595	90.8213	76.9697	80.3252	0.534619	0.0121106
Ic4-2631	CND04670	1282041	1282095	inCDS	2.90446	5.02724	3.37677	8.8461	6.64457	5.65885	0.534691	0.045231
Ic6-2382	CNF04170	1213539	1214278	inCDS	9.94644	11.3416	12.3703	19.481	17.2151	26.1495	0.535573	0.024676
Ic3-1874	CNC02930	944628	944689	in3UTR	2.93311	2.76793	4.46749	7.8737	5.3778	5.65361	0.537872	0.0383546
Ic7-2425	CNG04270	1205921	1206012	inCDS	3.04968	6.30273	5.26936	10.156	7.38384	9.5996	0.538764	0.0310701
Ic6-482	CNF00825	272306	272369	in3UTR	10.3268	14.8693	17.934	27.2941	25.6863	27.0153	0.539155	0.0055949
Ic10-1624	CNJ02880	886406	886485	inCDS	5.44027	7.83229	6.27273	12.6095	11.3131	12.3071	0.539482	0.00228143
Ic7-1111	CNG01980	557505	557708	inCDS	7.02103	6.28588	5.472	13.2583	9.58624	11.9104	0.540325	0.0101614
Ic12-72	CNL03780	34797	34848	inCDS	3.75054	3.77248	2.13534	5.6991	6.00065	6.14102	0.541364	0.00809107
Ic13-805	CNM01470	428096	428150	inCDS	2.04651	4.52747	3.02622	5.19084	5.47368	7.01714	0.542947	0.0426136
Ic13-835	CNM01500	436990	437062	inCDS	8.9456	4.76618	4.85914	9.75054	13.7699	10.5383	0.545262	0.0490419
Ic1-1301	CNA02535	664028	664084	inCDS	7.01754	4.81135	6.89712	12.9864	10.3239	10.8272	0.548546	0.00910721
Ic10-791	CNJ01450	422682	422914	inCDS	17.8491	25.66	23.4271	35.7133	37.7041	48.487	0.549089	0.0163312
Ic5-1863	CNE03080	877969	878048	inCDS	6.88178	10.125	6.3707	15.1667	11.0685	16.2804	0.549857	0.0318782
Ic6-947	CNF01590	467830	467875	inCDS	7.58123	9.30233	10.6351	19.4944	16.6096	13.8542	0.550834	0.0156418
Ic1-2917	CNA05320	1420301	1420368	inCDS	5.57862	5.79986	5.94772	10.6426	9.29995	11.4952	0.551126	0.00191139
Ic6-1849	CNF03220	960524	960587	inCDS	3.30469	3.82775	3.83528	6.57702	5.47667	7.82464	0.551743	0.0132695
Ic4-1998	CND03645	1005337	1005439	inCDS	9.24658	11.2381	6.70555	16.0209	14.0353	19.2054	0.551957	0.0211264
Ic10-877	CNJ01580	462987	463039	inCDS	2.90834	2.61606	4.15516	6.82274	5.21739	5.46066	0.553093	0.0192064
Ic3-823	CNC01420	391798	391876	inCDS	4.86801	4.60071	2.77156	7.78321	6.88259	7.41821	0.55426	0.0098132
Ic5-1460	CNE02420	649925	649986	inCDS	8.48325	8.41963	7.54175	11.9705	18.5355	13.511	0.555344	0.0312718
Ic8-74	CNH03750	36329	36384	inCDS	49.0909	48.7783	52.124	84.9068	102.533	81.898	0.556897	0.0036581
Ic1-1065	CNA02055	550845	551046	inCDS	8.88785	12.3327	8.69504	16.9024	14.3774	22.4092	0.557201	0.0402967
Ic5-290	CNE00540	147089	147244	inCDS	7.61905	7.29329	4.23334	12.9025	9.22377	12.1833	0.558027	0.0315993
Ic7-1836	CNG03110	867229	867285	inCDS	3.30033	4.14026	2.43957	5.27278	6.41838	5.97837	0.559164	0.0119303
Ic2-1635	CNB02690	800661	801854	inCDS	4.20249	4.48271	3.59977	8.39469	5.38167	8.17529	0.559638	0.0326291
Ic11-1713	CNK03090	913297	913539	inCDS	3.09903	4.02642	3.96231	8.09342	6.37789	5.33389	0.559841	0.0276342
Ic1-3639	CNA06530	1774496	1774540	inCDS	5.9883	4.11494	4.95481	9.5064	8.88889	8.48204	0.560251	0.00310935
Ic6-1659	CNF02810	803572	803626	inCDS	6.0462	6.7957	6.52874	10.9442	9.82383	13.707	0.561875	0.0127813
Ic14-1399	CNN02410	743021	743428	inCDS	11.2075	9.75701	10.7975	18.9724	16.0141	21.4688	0.562603	0.0073039
Ic1-1910	CNA03470	903020	903079	inCDS	10.8842	9.71459	7.24041	18.023	13.8889	17.5214	0.563167	0.0130166
Ic6-1224	CNF02085	610432	610494	inCDS	11.8579	13.5881	10.6789	20.8348	23.4138	19.8399	0.563672	0.00236805
Ic9-1619	CNI02890	791536	791593	inCDS	5.15765	8.40336	4.78043	11.1212	12.5678	8.84189	0.563817	0.040247
Ic11-1025	CNK01900	565698	565749	inCDS	4.99854	2.76963	3.38983	5.23715	7.95455	6.55784	0.564975	0.0495134
Ic3-2628	CNC04110	1262276	1262331	inCDS	3.09102	3.68511	3.33602	6.22806	6.03512	5.61122	0.565733	0.000498067
Ic10-834	CNJ01530	446641	446692	inCDS	6.27942	3.42071	3.93025	7.58966	9.49316	6.99828	0.566019	0.0396433
Ic4-363	CND00740	201577	201619	inCDS	6.27828	4.5283	10.0642	12.7648	11.6625	12.381	0.567014	0.0332152
Ic6-2114	CNF03730	1087696	1087750	inCDS	4.30395	3.02757	4.8308	6.31193	8.82305	6.23827	0.569044	0.0377489
Ic4-2436	CND04340	1203657	1203710	inCDS	3.38542	3.19697	4.24167	6.32184	6.07966	6.59341	0.56984	0.00153618
Ic1-4186	CNA07340	2007993	2008051	inCDS	5.14668	5.66693	4.26497	11.3255	8.09595	7	0.570694	0.0499448
Ic3-3060	CNC04970	1500988	1501037	inCDS	8.04554	7.26542	6.45084	11.5317	14.1569	12.3585	0.57197	0.00382971
Ic14-1244	CNN02115	661354	661410	inCDS	5.7917	3.27006	3.367	8.09088	6.91685	6.67523	0.573204	0.0298149
Ic2-1670	CNB02740	817411	817462	inCDS	4.16422	3.60285	4.39318	6.07807	7.93724	7.15893	0.574295	0.00693297
Ic3-2500	CNC03910	1211356	1211409	inCDS	14.4388	10.5911	7.99123	17.6457	17.6667	21.5278	0.580947	0.0251033
Ic7-2303	CNG04100	1155206	1155272	inCDS	4.85739	4.59643	3.76028	8.83504	6.94981	6.89189	0.582716	0.0118084
Ic8-1123	CNH02000	568701	568752	inCDS	5.47737	7.78743	6.49912	11.3208	10.4075	12.1721	0.582999	0.00496941
Ic13-1291	CNM02250	687356	687417	inCDS	7.26648	9.89275	5.35064	10.1869	13.7784	14.5934	0.583781	0.0471968
Ic3-2571	CNC03960	1234520	1234569	inCDS	3.96973	4.35828	4.74771	8.96247	7.5614	5.86782	0.583954	0.0281362
Ic8-1065	CNH02090	540149	540197	inCDS	3.16278	3.35642	4.62299	5.94365	6.62768	6.38219	0.587869	0.00646812
Ic3-1911	CNC03000	960863	960926	inCDS	3.88759	4.67889	4.3133	7.37677	8.47103	6.04014	0.588442	0.0153187
Ic1-1624	CNA02930	772648	772696	inCDS	12.3866	8.58864	9.03607	17.1359	15.6611	18.1424	0.589157	0.00754968
Ic3-2007	CNC03140	998587	998642	in3UTR	11.1111	7.45192	7.13957	16.313	12.3077	14.9766	0.589546	0.0263637
Ic1-3441	CNA06200	1676690	1676840	inCDS	4.76409	4.21456	4.50826	7.26794	7.82788	7.65629	0.592776	0.000176199
Ic4-1997	CND03645	1005205	1005274	inCDS	7.83768	11.0709	8.44051	15.0205	14.2767	16.8049	0.593228	0.00736418
Ic1-3966	CNA06990	1899320	1899378	inCDS	4.9407	5.69123	6.62217	8.47261	10.3272	10.2484	0.593981	0.00716959
Ic13-1343	CNM02350	714081	714352	inCDS	4.85213	5.54192	3.75465	7.47148	8.68301	7.61859	0.595156	0.00764614
Ic1-17	CNA00040	14950	15007	inCDS	10.7595	7.8725	4.70287	13.7772	12.344	13.0171	0.596217	0.0427774
Ic8-452	CNH03110	232600	232641	inCDS	4.40678	6.51769	8.87021	11.5868	11.7978	9.66102	0.599013	0.0387522
Ic10-206	CNJ00480	125564	125749	inCDS	6.805	7.22645	5.82627	12.697	9.50925	10.7089	0.6033	0.0128879
Ic2-2373	CNB03980	1172051	1172101	inCDS	3.65815	3.98486	4.00666	6.96452	5.11651	7.22295	0.603485	0.0192303
Ic3-3454	CNC05720	1699753	1699800	in5UTR	12.4391	12.0931	12.6744	17.4347	21.1665	22.8702	0.605266	0.00742947
Ic9-762	CNI01400	415303	415357	inCDS	7.32128	6.72	5.66045	9.9845	11.3669	11.0148	0.608713	0.00271349
Ic5-1737	CNE02860	759064	759118	inCDS	10.0772	8.5804	4.57755	12.4158	13.8803	11.6857	0.611743	0.0494741
Ic6-2719	CNF04800	1397552	1397604	inCDS	6.05445	6.42063	5.84557	11.1909	9.00621	9.63126	0.614202	0.00463249
Ic4-667	CND01310	373086	373140	inCDS	11.0677	8.80576	7.72318	15.5844	13.6757	15.5307	0.616123	0.00800645
Ic11-781	CNK01500	441533	441580	inCDS	7.72947	6.6075	6.26748	11.5545	10.0766	11.7819	0.616658	0.00353123
Ic7-2179	CNG03830	1076255	1076517	inCDS	14.4991	13.2296	13.0005	21.5539	19.0835	25.3071	0.617628	0.0108328
Ic10-1620	CNJ02880	885901	885971	inCDS	12.2407	13.2362	11.9503	17.1603	24.7732	18.6475	0.617805	0.0308605
Ic4-3518	CND06400	1776217	1776291	inCDS	3.48278	4.38912	4.49311	7.56115	7.31284	5.10573	0.618878	0.0396203
Ic3-829	CNC01430	394241	394289	inCDS	5.7035	8.27377	7.05957	11.8153	13.0144	8.89881	0.623713	0.0416077
Ic8-1359	CNH01600	681893	682267	inCDS	12.7031	10.8725	8.94895	18.1042	13.9702	20.0053	0.624514	0.0353248
Ic11-963	CNK01820	531380	531440	in5UTR	35.023	35.2286	27.5426	43.4771	63.3148	49.2881	0.626565	0.038707
Ic1-1799	CNA03280	858325	858389	inCDS	16.1783	22.0348	12.4984	23.2392	30.0461	27.199	0.63008	0.0435407
Ic8-1247	CNH01780	620520	620581	in3UTR	9.90132	11.6146	10.3357	17.9589	15.253	17.336	0.630128	0.00297528
Ic4-2486	CND04440	1222369	1222441	inCDS	7.67811	7.01274	4.8561	10.9072	9.91055	10.1923	0.630343	0.0132989
Ic13-505	CNM00990	295144	295576	in5UTR	24.2789	21.317	34.1811	44.3411	41.1092	40.8865	0.631464	0.018533
Ic5-2953	CNE04950	1382654	1382768	inCDS	31.2157	19.3226	23.2799	37.4078	35.2036	43.9376	0.633366	0.0311144
Ic12-1483	CNL06130	698757	698816	inCDS	17.508	16.9583	18.6025	29.8413	23.6478	30.1374	0.634594	0.0093512
Ic4-88	CND00150	52130	52206	inCDS	8.3897	9.92908	8.84278	16.5974	12.2877	13.8404	0.635723	0.0179866
Ic9-59	CNI00080	26005	26058	inCDS	10.1744	13.3333	18.8534	23.6486	22.0037	20.6583	0.638829	0.0407647
Ic6-1184	CNF02010	585761	585822	inCDS	29.6383	34.3127	32.6482	51.1246	53.953	45.6456	0.640904	0.00296948
Ic13-273	CNM00580	183255	183298	inCDS	8.24889	6.40953	5.08038	9.69191	10.9524	10.1008	0.642015	0.0207844
Ic12-1881	CNL06810	895784	895874	inCDS	7.4408	7.5871	9.52034	11.8047	13.5593	12.8597	0.642225	0.00564244
Ic6-985	CNF01640	482962	483019	inCDS	11.5031	9.43683	8.55321	15.4529	14.064	16.1677	0.645582	0.00726732
Ic3-1815	CNC02800	912688	912737	inCDS	13.377	15.4361	16.0224	26.0812	19.7348	23.4597	0.647203	0.0153947
Ic14-1055	CNN01740	504027	504110	in5UTR	41.7874	43.0556	37.6132	52.5687	74.018	62.5573	0.647423	0.0256465
Ic13-328	CNM00680	208500	208537	inCDS	11.4837	15.3691	15.3901	22.2286	21.8	21.1728	0.647885	0.00457788
Ic2-731	CNB01370	411873	411939	in3UTR	38.3045	40.4633	38.2096	69.0382	51.6615	59.8045	0.648059	0.0139855
Ic3-3715	CNC06230	1816270	1816648	inCDS	104.226	93.4603	86.3156	136.147	164.095	136.065	0.650923	0.00895822
Ic9-774	CNI01410	418838	418891	inCDS	4.83402	6.23706	4.50092	7.13743	9.20139	7.37506	0.656662	0.0321205
Ic4-1031	CND02000	539941	539990	inCDS	14.6293	14.1756	16.2764	21.19	26.3441	21.0979	0.656856	0.0131634
Ic6-982	CNF01640	482678	482726	inCDS	7.52138	6.48472	5.52459	8.47953	11.5063	9.73328	0.657176	0.0318799
Ic10-450	CNJ00830	242156	242511	inCDS	7.20072	8.39823	6.33487	10.6853	10.7899	11.8539	0.658097	0.0057426
Ic14-941	CNN01610	468652	468740	inCDS	11.8519	8.02418	8.29527	14.1299	12.5835	16.054	0.658711	0.0376675
Ic4-2259	CND04040	1128275	1128318	inCDS	4.86063	5.28225	3.70834	7.82889	7.38423	5.75213	0.660675	0.039473
Ic7-1161	CNG02050	576249	576586	inCDS	4.31818	7.12444	6.29123	8.45129	8.2289	10.1599	0.660723	0.0422998
Ic12-355	CNL04250	184188	184250	inCDS	5.99284	4.66682	6.6494	10.3153	7.95649	7.81609	0.663489	0.0427988
Ic1-4572	CNA08000	2204041	2204094	inCDS	18.6409	23.7053	15.4088	29.741	30.1926	27.0301	0.664128	0.020254
Ic14-1343	CNN02310	711969	712083	inCDS	30.6567	28.5431	23.8637	37.8544	47.091	39.7822	0.66596	0.01588
Ic3-3694	CNC06190	1807860	1807938	in3UTR	66.9252	50.9637	49.0248	39.1335	40.868	31.2643	1.50013	0.0440905
Ic4-1350	CND02510	687833	687906	inCDS	8.48806	8.85278	7.98617	5.15625	5.97507	5.69807	1.50493	0.00123616
Ic12-336	CNL04240	181154	181201	inCDS	38.265	38.841	34.0226	24.8579	24.2746	24.6534	1.5061	0.00123826
Ic5-521	CNE00930	253397	253443	inCDS	18.8113	17.4292	15.0123	13.4454	12.4183	8.10617	1.50877	0.0434926
Ic1-3048	CNA05500	1477266	1477345	inCDS	11.0138	13.373	12.9109	9.76141	9.17647	5.75862	1.51024	0.0435446
Ic6-50	CNF00120	34617	34831	inCDS	10.8043	10.7049	11.0701	6.78294	5.4592	9.31254	1.51147	0.0317936
Ic3-2225	CNC03450	1091086	1091132	inCDS	18.5188	19.3983	16.3193	13.7409	12.1375	9.97509	1.51272	0.0126267
Ic9-349	CNI00700	167800	167850	inCDS	9.35961	11.3853	8.71969	7.24175	5.98007	6.2474	1.51339	0.0200871
Ic1-60	CNA00110	37508	37571	inCDS	15.1891	15.8804	14.2496	10.9941	11.8838	7.05083	1.51423	0.030165
Ic14-170	CNN00260	98733	98824	in5UTR	65.2419	57.8748	81.5036	46.8915	46.9941	41.1348	1.51548	0.032816
Ic10-157	CNJ00370	98634	98731	in3UTR	20.6232	25.4412	22.0081	14.665	18.5383	11.5896	1.51971	0.0347184
Ic3-3961	CNC06580	1926609	1926702	inCDS	10.4367	9.8162	9.05243	4.84224	6.90494	7.51246	1.52159	0.0205967
Ic6-2495	CNF04440	1287784	1287857	inCDS	23.2389	24.5109	19.488	14.1949	11.0277	18.8636	1.52514	0.0474965
Ic7-2377	CNG04210	1189297	1189355	inCDS	5.74041	5.92062	7.39212	4.56654	3.67334	4.24865	1.52565	0.0200893
Ic9-934	CNI01680	475294	475392	inCDS	6.10702	5.28027	6.13676	3.50715	4.36274	3.61622	1.52567	0.00661429
Ic7-1676	CNG02930	809334	809380	inCDS	30.1983	30.9311	24.2941	16.5069	19.2413	20.2132	1.52647	0.014452
Ic1-2959	CNA05360	1438399	1438449	inCDS	48.157	46.3006	46.8378	29.934	33.7194	28.6907	1.5301	0.000533166
Ic5-3067	CNE05160	1446411	1446503	inCDS	22.1474	20.0828	27.451	13.4921	15.9019	16.0233	1.53425	0.0260471
Ic1-2943	CNA05340	1428923	1428978	inCDS	38.4251	41.0483	33.5265	26.8426	20.327	26.402	1.53592	0.0124991
Ic2-447	CNB00920	258295	258347	inCDS	11.0663	9.3247	7.9269	7.57764	5.84275	5.01331	1.53621	0.0493536
Ic4-356	CND00710	197880	198103	inCDS	11.0664	10.2184	9.45627	7.47858	4.89877	7.61216	1.53786	0.0229409
Ic13-539	CNM01060	317333	317372	in5UTR	66.6667	69.4444	69.8246	52.1519	41.6667	40	1.53892	0.0036223
Ic11-246	CNK00480	141473	141513	in3UTR	53.5783	46.2121	45.8231	32.5487	27.1447	34.8724	1.53981	0.00751627
Ic1-251	CNA00460	133800	133857	inCDS	12.1294	12.7049	13.2474	10.2212	5.78512	8.68347	1.54241	0.0290669
Ic12-274	CNL04110	122912	122964	inCDS	7.97313	8.48152	8.98726	4.42189	6.87923	5.15861	1.54571	0.0188526
Ic12-1165	CNL05540	551782	551834	in3UTR	54.6207	47.1178	42.4388	37.4298	27.9503	27.823	1.54691	0.0234678
Ic1-1385	CNA02645	693666	693721	inCDS	17.3077	12.8728	12.2011	9.41776	9.82754	8.1448	1.54733	0.0409772
Ic4-1007	CND01950	530346	530405	inCDS	43.1523	44.3882	37.6673	32.7769	27.1084	21.0288	1.54741	0.0205152
Ic13-1004	CNM01710	516666	516728	in3UTR	82.9853	80.7244	72.3082	57.3611	41.0873	53.7527	1.5507	0.00910915
Ic1-3785	CNA06700	1827785	1827836	inCDS	8.58506	9.15415	11.1288	6.55691	6.16656	5.88235	1.55156	0.0126275
Ic1-380	CNA00690	203854	203897	in3UTR	28.3447	28.9817	32.6606	19.0476	23.1429	15.786	1.55213	0.0132842
Ic9-1872	CNI03460	937278	937330	inCDS	6.68783	7.25816	6.1815	4.53303	4.73481	3.69983	1.55213	0.00578262
Ic4-3021	CND05500	1491570	1491631	inCDS	6.98138	7.99036	7.83088	4.4114	3.6191	6.639	1.55442	0.0471656
Ic13-1165	CNM01950	598836	598885	inCDS	43.5725	46.361	35.0389	26.0183	28.8462	25.4746	1.55556	0.0139612
Ic2-2698	CNB04600	1316247	1316322	in5UTR	141.304	119.082	101.449	84.544	76.0312	71.9049	1.55642	0.023612
Ic9-1467	CNI02680	718775	718831	inCDS	8.47382	10.3538	7.52311	5.14736	5.12	6.65894	1.55679	0.0322003
Ic5-1197	CNE02025	545925	546097	inCDS	44.9563	44.8473	42.1861	30.7589	27.4392	26.5445	1.55754	0.000554803
Ic5-2199	CNE03590	1015436	1015481	inCDS	8.39695	10.75	8.4276	6.41026	4.44444	6.81818	1.56027	0.0367351
Ic14-962	CNN01650	476694	476776	inCDS	13.6156	17.0581	16.027	11.667	10.1217	8.1228	1.5613	0.0180181
Ic7-1256	CNG02200	626071	626124	inCDS	5.70402	7.9967	6.05139	4.78062	3.33333	4.521	1.56329	0.0477992
Ic12-161	CNL03920	77630	77669	inCDS	25.7418	31.4611	29.1601	18.5153	21.3514	15.3405	1.56434	0.0124307
Ic2-1748	CNB02870	850909	850955	in3UTR	67.209	75.8588	50.2231	40.0864	43.9628	39.4199	1.5655	0.0384894
Ic12-14	CNL03670	5490	5548	in3UTR	42.2902	31.5119	39.6077	27.9095	20.6897	23.8307	1.56579	0.0239444
Ic1-551	CNA01080	294599	294701	inCDS	9.60949	8.59007	7.14584	4.39548	7.00587	4.74573	1.56966	0.0477018
Ic12-1862	CNL06770	886039	886088	inCDS	28.7879	29.3333	28.7791	24.1463	19.4366	11.676	1.5726	0.0442345
Ic7-1978	CNG03360	948029	948073	inCDS	36.891	35.2294	30.5428	23.97	26.5693	14.6207	1.57555	0.0379481
Ic3-1598	CNC02530	727980	728042	in3UTR	64.5674	72.8751	64.81	38.2659	55.6873	34.3434	1.57644	0.0255877
Ic4-1885	CND03430	931794	931842	inCDS	25.1428	35.2333	25.0114	19.5011	19.025	15.5907	1.57784	0.044419
Ic6-1796	CNF03150	937397	937452	in5UTR	9.2	9.18702	8.99609	6.07034	4.2735	7.00157	1.57869	0.0140881
Ic12-1820	CNL06680	857623	857679	inCDS	41.7379	40.5698	47.719	22.6639	30.7307	28.8245	1.58146	0.008383
Ic3-3057	CNC04970	1500447	1500510	inCDS	16.2916	21.0277	14.5955	8.79834	11.7826	12.1535	1.58594	0.0437475
Ic12-778	CNL04930	389279	389332	inCDS	9.93217	7.54262	7.89788	5.78568	6.48998	3.71248	1.58697	0.0488625
Ic1-2931	CNA05330	1424096	1424132	inCDS	5.31503	7.37871	6.22366	3.34507	4.58389	3.98236	1.58819	0.0284342
Ic3-3148	CNC05145	1546622	1546694	inCDS	22.8241	25.179	20.5896	14.6263	13.5095	15.022	1.58935	0.00375507
Ic4-1349	CND02510	687670	687727	inCDS	11.0911	8.05026	10.9342	5.35928	7.62463	5.92095	1.59089	0.0361554
Ic12-1315	CNL05865	629863	629917	in3UTR	20.1546	19.5015	14.3924	11.8498	10.8889	11.2298	1.59114	0.0221348
Ic1-3005	CNA05430	1459470	1459516	inCDS	6.66044	7.85956	5.70194	4.66235	4.44763	3.58987	1.5923	0.0236489
Ic3-3146	CNC05145	1546364	1546435	inCDS	13.1073	9.32649	10.6624	6.71073	6.87317	7.10003	1.6001	0.0205041
Ic6-1472	CNF02510	727466	727529	inCDS	17.46	21.9723	15.017	12.3751	12.0473	9.58845	1.60094	0.0372814
Ic5-847	CNE01470	401622	401663	inCDS	11.8056	9.8817	10.9798	5.32258	8.33333	6.74603	1.60118	0.0166968
Ic7-101	CNG00160	40091	40161	inCDS	5.63532	5.18576	5.47893	3.22875	3.03744	3.90479	1.6026	0.00226005
Ic4-2588	CND04580	1264033	1264083	inCDS	15.3872	10.5474	12.5633	7.17994	10.0251	6.78334	1.60486	0.0494824
Ic12-1817	CNL06680	856715	856764	inCDS	45.3545	47.0871	39.8074	31.1888	31.9101	19.2881	1.60522	0.0231919
Ic6-639	CNF01170	357215	357267	inCDS	25.4323	24.5005	22.0946	12.5404	20.9918	11.2532	1.60828	0.0474909
Ic10-1551	CNJ02730	786620	786840	inCDS	6.0875	5.8828	6.85829	3.69413	3.53656	4.45903	1.6107	0.00444375
Ic7-2575	CNG04550	1294556	1294624	inCDS	15.373	13.7773	11.547	9.66238	10.0592	5.53909	1.61109	0.0476234
Ic11-777	CNK01490	440174	440257	inCDS	29.9474	24.3782	19.001	14.2932	16.2423	14.9319	1.61273	0.044502
Ic9-804	CNI01450	427151	427260	inCDS	63.7082	58.2151	55.0282	36.9423	37.3302	35.4267	1.61306	0.000995753
Ic3-4167	CNC06875	2014345	2014396	inCDS	9.66983	13.4689	9.45031	6.98287	7.75081	5.46632	1.61332	0.048072
Ic10-1652	CNJ02920	905177	905815	inCDS	46.5147	50.28	39.2749	30.7953	27.2527	26.2025	1.61506	0.00796666
Ic11-234	CNK00460	138514	138561	inCDS	6.90867	7.04144	7.07108	5.67697	2.6455	4.67391	1.61746	0.0401265
Ic2-3228	CNB05670	1592675	1592721	inCDS	16.8696	14.3223	10.9789	9.64154	8.30898	8.10573	1.61845	0.0387531
Ic9-1141	CNI02110	583411	583456	inCDS	6.99349	8.27815	6.22421	3.54331	4.87013	4.86618	1.61871	0.0212095
Ic11-1158	CNK02120	631310	631372	inCDS	8.96508	8.51635	7.47762	5.14686	5.88538	4.36033	1.6215	0.00688695
Ic3-3006	CNC04850	1470827	1470913	in3UTR	259.357	335.464	253.133	160.306	193.484	169.018	1.62192	0.0185556
Ic5-2009	CNE03260	933445	933514	inCDS	9.39089	10.6474	10.0289	5.62225	7.12274	5.77778	1.62325	0.00301366
Ic3-1348	CNC02175	617844	617905	inCDS	32.1605	38.2688	31.2108	20.4943	26.8073	15.1898	1.62647	0.031506
Ic5-848	CNE01470	401872	401934	inCDS	6.60419	7.15694	6.10948	3.55607	4.95521	3.68906	1.62869	0.00900319
Ic2-448	CNB00920	258578	258633	inCDS	14.1774	12.161	11.385	7.62202	8.28541	7.23915	1.62976	0.00539509
Ic13-764	CNM01400	415537	415582	in3UTR	84.3056	88.3065	80.1056	60.7143	46.1538	48.1209	1.63055	0.00317133
Ic8-1206	CNH01870	599184	599236	inCDS	10.6884	8.79419	9.2014	5.32122	5.86546	6.36768	1.63401	0.0046634
Ic7-2156	CNG03790	1064827	1064862	in5UTR	39.1133	33.1783	36.422	19.9607	27.4809	19.0476	1.63506	0.0114004
Ic9-1223	CNI02230	618953	619004	inCDS	31.8283	29.1617	31.8337	24.2285	14.0123	18.4909	1.63619	0.0175943
Ic9-1445	CNI02640	707361	707408	inCDS	28.1369	25.1928	23.8372	19.7632	15.5556	11.798	1.63778	0.0189017
Ic1-1514	CNA02840	739225	739287	inCDS	23.7223	22.8637	23.6747	16.093	14.5822	12.2229	1.63785	0.00141416
Ic7-1519	CNG02630	739405	739469	inCDS	8.80899	6.81894	7.26865	4.70712	5.68841	3.58139	1.63817	0.025553
Ic13-1166	CNM01950	599014	599062	inCDS	39.5201	44.1103	30.9773	21.1835	27.7716	20.9562	1.63933	0.0286188
Ic2-500	CNB01000	303104	303154	inCDS	9.91182	10.1757	7.80721	5.22783	6.676	5.10652	1.63987	0.0159046
Ic7-474	CNG00850	234282	234330	inCDS	12.6452	9.82394	8.15403	5.98366	5.47824	7.19755	1.64116	0.0470814
Ic13-388	CNM00790	235235	235282	inCDS	43.529	47.9133	45.1886	34.3361	31.0345	17.8175	1.64243	0.0267353
Ic1-612	CNA01180	320296	320803	inCDS	25.4896	25.811	27.0397	14.9782	16.7199	15.9803	1.6431	0.000121801
Ic7-625	CNG01110	308551	308607	in5UTR	55.787	41.3413	56.1404	31.5714	37.284	24.3386	1.64462	0.0311632
Ic2-1754	CNB02880	851736	851773	inCDS	34.6354	43.769	40.3818	19.1051	28.75	24.3573	1.64495	0.0158027
Ic8-1345	CNH01630	675855	675911	inCDS	7.61563	8.7554	7.66312	4.45774	5.98254	4.16821	1.64522	0.00961534
Ic11-309	CNK00630	207854	207916	inCDS	22.77	25.1082	23.5085	18.2507	10.6	14.5289	1.64563	0.0156782
Ic1-4003	CNA07060	1916039	1916091	inCDS	19.3386	23.7427	19.6173	14.6824	12.4894	10.9244	1.6458	0.010233
Ic10-520	CNJ00925	268520	268572	inCDS	7.45342	8.15293	9.67226	6.32911	4.67596	4.34783	1.6465	0.0210563
Ic1-188	CNA00310	104106	104160	inCDS	101.41	82.8546	99.1788	58.64	49.4667	63.8519	1.64832	0.00670311
Ic3-1863	CNC02890	937953	938013	inCDS	8.60215	7.08905	6.94939	4.88643	3.98931	4.84254	1.6504	0.00792502
Ic8-249	CNH03433	120913	121045	inCDS	7.58077	9.12431	8.60578	6.50983	4.70635	4.09242	1.65337	0.0175859
Ic1-4464	CNA07750	2142156	2142232	in3UTR	66.592	77.378	54.7184	40.3343	42.4012	37.4113	1.65371	0.0174468
Ic2-2752	CNB04690	1340921	1341050	inCDS	12.7764	15.0735	11.153	8.14118	7.7907	7.64578	1.65423	0.0109585
Ic2-2151	CNB03580	1064882	1064948	inCDS	8.30963	9.05504	9.97523	4.52514	7.34797	4.64546	1.6551	0.0256097
Ic11-728	CNK01400	409824	409886	inCDS	7.17506	7.12843	7.51986	4.00261	4.4858	4.68168	1.65704	0.000259677
Ic7-131	CNG00210	53311	53351	inCDS	17.5021	14.3065	13.1563	8.12004	8.58801	10.381	1.65989	0.0154782
Ic14-591	CNN00980	307470	307537	inCDS	6.43036	6.43854	5.2436	2.64583	4.52066	3.74303	1.66025	0.0234589
Ic3-2973	CNC04800	1448356	1448411	inCDS	39.5945	37.261	32.3252	19.9176	25.2404	20.463	1.66381	0.00600705
Ic2-428	CNB00880	252310	252359	in5UTR	36.8182	34.2424	38.6614	31.4729	17.3554	17.0968	1.66435	0.0412398
Ic4-2526	CND04515	1240986	1241033	inCDS	31.8365	26.2401	28.5553	16.5658	20.7885	14.6678	1.66529	0.00899515
Ic1-3514	CNA06310	1713797	1713873	inCDS	39.684	42.2232	45.2242	32.4609	19.5276	24.3128	1.66618	0.0144743
Ic7-468	CNG00840	232462	232533	inCDS	5.56182	6.21505	6.06799	3.09376	4.62304	2.98869	1.66689	0.0134818
Ic1-763	CNA01460	396160	396239	inCDS	16.3407	13.3702	12.2579	8.55145	10.1748	6.43788	1.6678	0.0263531
Ic5-243	CNE00480	127680	127749	inCDS	26.8273	26.4419	17.399	12.3404	14.1372	15.8779	1.66846	0.043766
Ic2-2295	CNB03830	1137645	1137708	inCDS	81.0709	85.7575	92.6384	46.6458	65.4844	43.3423	1.66889	0.010667
Ic14-844	CNN01430	420959	421027	inCDS	11.1614	10.0098	7.17557	6.63801	5.16891	5.17792	1.66895	0.0416953
Ic1-555	CNA01095	296460	296539	inCDS	16.6624	14.9354	11.9803	10.9238	7.65495	7.46977	1.67296	0.0298118
Ic13-737	CNM01360	402499	402627	inCDS	15.1793	16.1689	13.7085	9.73143	9.61587	7.56611	1.67413	0.00380958
Ic11-1249	CNK02300	670887	670940	inCDS	10.593	12.7336	12.5092	6.85393	6.98925	7.55604	1.67463	0.00250549
Ic4-451	CND00930	288203	288268	inCDS	33.3333	25.641	30.9524	20.7246	20.0617	12.9129	1.67464	0.0233151
Ic1-2424	CNA04380	1178253	1178453	in5UTR	42.1547	37.4313	33.6124	22.2207	22.6265	22.7481	1.67465	0.00356688
Ic14-1196	CNN02080	650396	650451	inCDS	12.4524	13.045	13.9529	7.59494	7.62599	8.33333	1.67487	0.000443615
Ic2-398	CNB00830	237776	237821	inCDS	14.2685	13.0074	12.9182	7.63221	7.89474	8.44972	1.67638	0.000409231
Ic11-1008	CNK01870	551713	551764	inCDS	42.0726	33.2037	29.1901	15.0413	26.3955	20.7792	1.67909	0.0486175
Ic1-2101	CNA03830	1030934	1031014	inCDS	7.45098	7.34623	8.89894	6.08913	2.90347	5.10716	1.68061	0.0400078
Ic8-1969	CNH00550	1025394	1025440	inCDS	18.2478	12.2607	15.4964	9.26085	8.6164	9.4662	1.68248	0.0236606
Ic13-216	CNM00420	105388	105433	inCDS	81.9948	64.8913	78.0041	49.0074	48.7179	35.8354	1.6838	0.0107353
Ic3-95	CNC00120	38340	38383	inCDS	10.6469	13.549	12.9414	5.09524	8.53659	8.41934	1.68414	0.0246888
Ic4-2048	CND03730	1030553	1030621	in5UTR	113.158	118.616	122.327	75.71	90.4315	43.9284	1.68563	0.0264223
Ic7-779	CNG01360	396741	396787	inCDS	38.7424	29.7038	37.4613	17.1218	27.8281	17.8762	1.68572	0.032244
Ic8-2046	CNH00460	1056718	1056771	inCDS	13.6864	17.9313	11.9213	10.5691	8.29646	6.95079	1.68649	0.0463816
Ic5-404	CNE00760	202323	202452	inCDS	16.5581	13.5429	18.9853	7.93562	11.8519	9.26888	1.68935	0.0266499
Ic6-2167	CNF03780	1108576	1108667	inCDS	7.96745	6.49424	7.5587	3.5581	5.55765	3.91398	1.69001	0.0166451
Ic1-3575	CNA06410	1738687	1738759	inCDS	11.7742	11.9493	10.7066	7.48878	7.2128	5.63532	1.69298	0.00250927
Ic5-2359	CNE03810	1089289	1089338	inCDS	11.885	9.36	11.6697	5.20295	8.36585	5.87258	1.69302	0.0232955
Ic8-1756	CNH00980	906745	906800	in3UTR	47.3244	38.6183	29.8401	21.7059	26.2139	20.3827	1.69515	0.0415572
Ic7-1770	CNG03040	847255	847309	inCDS	9.96349	8.82834	11.5832	5.19604	7.09278	5.62637	1.69549	0.0134763
Ic11-925	CNK01730	513212	513452	inCDS	56.5112	54.0107	57.8689	24.5792	46.327	28.3606	1.69635	0.0276072
Ic5-1234	CNE02080	563873	563929	inCDS	10.3834	9.62709	10.3456	5.18141	6.52268	6.17747	1.69762	0.00091156
Ic4-2940	CND05290	1443552	1443614	inCDS	18.0058	12.2159	13.2643	7.9235	10.3693	7.29418	1.69954	0.0413928
Ic2-1900	CNB03155	951409	951469	inCDS	24.2829	20.1121	19.1438	12.6454	15.9737	8.75719	1.69997	0.0289471
Ic4-357	CND00710	198179	198436	inCDS	12.5923	12.7534	11.0212	6.37403	8.83413	6.18005	1.70033	0.00799819
Ic3-2369	CNC03670	1161328	1161402	inCDS	5.7971	5.78132	5.96969	2.90741	3.45934	3.92902	1.7044	0.00130981
Ic10-128	CNJ00290	76927	77714	inCDS	58.2298	56.215	56.8177	25.3051	47.4009	27.7343	1.70512	0.0282428
Ic8-2111	CNH00320	1097986	1098053	inCDS	24.6026	26.6283	20.1316	12.9611	18.2653	10.6184	1.70541	0.0294661
Ic3-1786	CNC02760	794620	794674	inCDS	8.2795	10.4812	10.1626	4.96373	7.75	4.22642	1.70738	0.0350096
Ic9-1051	CNI01970	543095	543199	in5UTR	17.9206	17.5311	18.7269	13.8095	5.52113	12.3362	1.71089	0.0436012
Ic7-1910	CNG03250	917801	917837	inCDS	9.83607	8.25735	9.82056	5.06757	7.34694	3.87409	1.71371	0.0277067
Ic7-614	CNG01110	305606	305664	inCDS	8.25496	7.84128	8.31365	4.79915	4.33245	5.10972	1.71402	0.00023304
Ic3-924	CNC01550	431679	431730	inCDS	6.39875	8.29398	5.89788	4.11311	2.87237	5.02392	1.71454	0.040732
Ic9-1604	CNI02870	782902	783016	inCDS	16.21	23.7029	20.4823	11.6619	15.4105	8.1182	1.71623	0.0498852
Ic4-2591	CND04590	1265893	1265960	inCDS	17.3758	20.2286	16.6042	12.9147	11.24	7.41026	1.71737	0.0185019
Ic7-2387	CNG04235	1192987	1193065	inCDS	20.8527	20.0194	23.8211	8.41215	16.7347	12.517	1.71765	0.0277726
Ic3-2187	CNC03370	1070903	1070961	in3UTR	74.4253	62.6099	47.6628	38.7435	33.0166	35.7556	1.71787	0.031397
Ic5-3027	CNE05080	1429654	1429756	inCDS	6.9299	9.30948	9.07722	3.63323	4.30316	6.79651	1.71837	0.044988
Ic3-752	CNC01310	367429	367480	inCDS	23.0898	23.5102	20.6747	16.6857	11.9015	10.5269	1.71996	0.0104525
Ic9-97	CNI00120	37235	37352	inCDS	55.7108	49.9918	47.0263	29.8819	35.1818	23.7054	1.72052	0.00699471
Ic14-925	CNN01560	457026	457080	inCDS	9.91105	11.8432	11.4468	6.95477	8.46083	3.87001	1.72155	0.0346185
Ic6-2300	CNF04035	1171219	1171293	inCDS	13.545	10.6907	11.7602	6.54261	7.5817	6.77936	1.72199	0.0048248
Ic14-233	CNN00370	125859	125920	inCDS	14.1611	15.9388	17.7651	6.66089	12.4504	8.64992	1.72417	0.0281842
Ic9-935	CNI01680	475486	475653	inCDS	8.17881	8.8141	7.21978	4.01426	5.27774	4.72668	1.72717	0.00451791
Ic10-246	CNJ00530	142732	142780	inCDS	32.6898	40.4648	37.8853	28.4715	20.108	15.6321	1.72928	0.0238995
Ic1-3824	CNA06760	1844451	1844497	inCDS	7.89101	9.06037	5.95665	4.49951	3.74399	4.99428	1.7305	0.0297902
Ic2-389	CNB00800	231446	231704	inCDS	13.3755	12.2818	12.0855	7.18874	8.90779	5.67988	1.7332	0.00632891
Ic7-2600	CNG04640	1318547	1318585	inCDS	70.6258	69.8699	73.3443	46.9897	33.3333	43.0556	1.7332	0.00198175
Ic2-337	CNB00720	209161	209964	in5UTR	15.6743	18.2564	22.9994	9.72791	10.6684	12.431	1.73424	0.024593
Ic7-324	CNG00610	162858	162936	inCDS	9.93523	8.20954	8.00878	5.7448	6.23998	3.09095	1.73481	0.0328291
Ic13-755	CNM01390	410352	410399	inCDS	16.0628	17.7778	12.3583	7.93651	10.5263	8.15603	1.73557	0.0222947
Ic5-240	CNE00480	127132	127218	inCDS	15.5761	11.5376	11.5046	8.35042	5.69704	8.20162	1.73573	0.0271526
Ic7-1938	CNG03290	928847	928884	inCDS	30.1446	22.8096	19.1286	11.1587	16.8367	13.506	1.73687	0.0485111
Ic11-1206	CNK02190	648354	648424	inCDS	39.0244	55.5168	40.0336	29.2683	30.8943	17.2949	1.7374	0.0497714
Ic3-836	CNC01450	397580	397654	inCDS	13.0733	17	11.7275	7.39483	8.77534	7.87811	1.7382	0.0222649
Ic5-1638	CNE02750	732243	732289	inCDS	9.21029	8.37696	12.0965	5.52486	5	6.53595	1.73988	0.0256599
Ic9-704	CNI01300	388710	388752	inCDS	35.8034	33.3686	27.182	20.9314	21.7497	12.6643	1.74096	0.024255
Ic9-418	CNI00840	209793	209852	inCDS	8.50099	6.33782	7.34645	3.4544	5.45455	3.83117	1.74137	0.0228652
Ic11-1004	CNK01870	551063	551165	inCDS	25.9583	27.4092	26.9385	18.7463	13.2534	14.0745	1.74297	0.00293743
Ic2-2327	CNB03900	1151286	1151333	inCDS	8.00685	8.87705	6.47545	3.37532	5.90615	4.11963	1.74309	0.0320026
Ic13-276	CNM00590	183961	183997	inCDS	13.3569	16.0988	15.8851	9.13785	8.4372	8.43465	1.74323	0.00210884
Ic11-726	CNK01390	408618	408670	inCDS	19.4054	13.5122	14.1773	9.63683	11.0311	6.32169	1.74493	0.0451115
Ic14-1298	CNN02240	694914	694980	inCDS	52.5209	40.9811	44.4314	28.6582	28.9855	21.3877	1.7453	0.00967701
Ic3-3009	CNC04860	1472265	1472315	in3UTR	23.3839	22.6871	22.0766	13.1174	17.2643	8.626	1.74703	0.0182978
Ic11-1606	CNK02920	857861	857919	inCDS	16.3298	11.8227	11.9976	9.51249	8.35946	5.0795	1.74934	0.0445827
Ic7-405	CNG00705	201761	201813	inCDS	7.05333	6.06085	6.78501	2.6875	4.75889	3.92567	1.74983	0.013292
Ic1-4151	CNA07270	1989574	1989628	inCDS	57.7143	70.8	54.5778	38.528	38.0606	28.0092	1.75044	0.0123139
Ic10-846	CNJ01540	449885	449936	inCDS	7.17109	9.77273	11.3096	6.81323	4.16667	5.1577	1.75078	0.047953
Ic2-2184	CNB03650	1080279	1080330	inCDS	15.5101	14.4945	11.4844	8.6698	9.17749	5.74696	1.75844	0.0208977
Ic10-645	CNJ01190	336062	336119	inCDS	22.6834	26.9253	21.2569	17.788	12.766	9.7135	1.75987	0.0246488
Ic5-2027	CNE03300	942505	942556	inCDS	18.9943	21.7532	15.6487	11.8524	11.5229	8.65067	1.76095	0.0162898
Ic3-1245	CNC02030	567716	567770	inCDS	15.3684	21.0909	17.6738	9.86466	13.5569	7.31153	1.76139	0.0338175
Ic1-1949	CNA03540	916998	917057	inCDS	9.86559	11.4834	9.86891	6.36816	8.25083	3.10078	1.76176	0.0480442
Ic9-1623	CNI02890	792416	792477	inCDS	7.48465	6.52639	6.24188	4.48335	3.02163	3.97171	1.7647	0.00682043
Ic7-2461	CNG04330	1225885	1225946	inCDS	6.73077	8.30059	6.21349	3.50343	4.55508	3.9715	1.76599	0.011649
Ic9-221	CNI00380	93582	93638	inCDS	11.1767	10.1852	9.8126	5.28099	5.15298	7.20666	1.7672	0.00442048
Ic14-306	CNN00510	171295	171341	inCDS	39.3701	45.3159	35.4421	23.5294	14.0271	30.3694	1.76852	0.0348139
Ic9-326	CNI00640	153462	153520	inCDS	38.8414	26.8603	34.4544	21.6187	23.2384	11.6979	1.77095	0.0444869
Ic9-1475	CNI02690	720885	720938	inCDS	35.6982	30.4487	27.1562	12.4552	25.1029	15.1235	1.77108	0.0417762
Ic7-1806	CNG03080	857918	857987	inCDS	24.6652	31.7879	28.0527	19.3547	18.0249	10.2223	1.77526	0.0248708
Ic3-1787	CNC02760	795050	795115	inCDS	6.8097	6.88551	6.03043	3.52263	5.4437	2.14377	1.77547	0.0447483
Ic7-254	CNG00470	118906	118992	inCDS	36.3885	35.4728	26.3643	12.872	22.8781	19.526	1.777	0.0300898
Ic8-1759	CNH00980	907711	907761	in3UTR	70.1188	75.8399	56.5531	34.2109	52.4845	27.2131	1.77785	0.0354378
Ic3-1332	CNC02150	607413	607469	inCDS	13.3891	9.92952	9.2855	6.80365	6.19504	5.33248	1.77861	0.0240005
Ic10-121	CNJ00270	68316	68374	inCDS	5.97386	8.38342	7.55981	4.26039	3.60866	4.43623	1.78111	0.0129632
Ic3-1728	CNC02690	774154	774190	inCDS	19.0889	19.4306	14.6905	7.83464	11.8923	10.1432	1.78137	0.0156171
Ic12-776	CNL04930	388335	388536	in5UTR	8.33503	6.73816	7.07591	4.37539	3.80881	4.2467	1.78178	0.00326937
Ic8-582	CNH02880	310126	310225	inCDS	26.3046	21.8182	16.7488	8.73427	12.3552	15.3159	1.78192	0.0473387
Ic11-1328	CNK02440	709347	709436	in5UTR	16.8172	14.1905	13.5299	8.57877	6.66667	9.6877	1.78628	0.0081064
Ic9-1113	CNI02060	568380	568434	inCDS	6.39157	6.18587	7.19283	3.88235	4.95238	2.22222	1.78804	0.0270102
Ic5-1356	CNE02220	601565	601616	inCDS	13.671	11.8469	11.6725	5.05495	8.83838	6.90559	1.78809	0.0124716
Ic10-1603	CNJ02765	798411	798466	inCDS	21.7507	24.4617	24.5909	14.3768	18.095	7.1215	1.78826	0.0361129
Ic9-1878	CNI03470	940332	940401	inCDS	54.5968	47.7841	53.2114	36.2025	22.2222	28.5714	1.7885	0.00732741
Ic1-4322	CNA07605	2085971	2086029	inCDS	18.2227	18.8877	16.7834	7.68582	9.59418	12.851	1.78866	0.00829585
Ic6-2166	CNF03780	1108410	1108561	inCDS	7.45222	9.39655	9.74759	4.94118	5.13418	4.78734	1.78947	0.00559563
Ic7-2552	CNG04490	1282864	1282972	inCDS	13.2175	11.1753	8.3265	4.6541	6.27548	7.32984	1.79191	0.0407621
Ic12-1045	CNL05390	499149	499203	inCDS	15.7009	21.4933	16.8921	8.05424	11.9375	10.1519	1.79429	0.018873
Ic5-945	CNE01570	429694	429741	inCDS	30.66	31.0556	31.2266	9.50292	25.2688	16.954	1.79682	0.0393506
Ic4-2939	CND05290	1445083	1445149	in3UTR	42.1622	35.8524	30.6501	22.2309	18.506	19.689	1.79831	0.0101259
Ic11-1005	CNK01870	551437	551480	inCDS	17.7431	18.5561	15.0787	7.26783	12.2839	9.01044	1.79881	0.0135963
Ic4-47	CND00095	32001	32079	inCDS	49.949	44.0096	42.711	26.5716	30.1929	19.168	1.79988	0.00677247
Ic13-281	CNM00590	184677	184713	inCDS	8.29148	10.3549	7.73126	4.42431	6.35535	3.86905	1.80068	0.023525
Ic7-340	CNG00620	170263	170353	inCDS	5.33546	5.23931	6.88456	2.0553	3.71952	3.9082	1.80309	0.0309728
Ic3-1797	CNC02780	798510	798557	inCDS	8.58757	7.70609	7.0632	3.24074	6.38298	3.32706	1.80351	0.0366989
Ic7-821	CNG01430	415536	415603	inCDS	18.4665	19.3056	18.3786	9.50844	13.2461	8.37087	1.80401	0.00514313
Ic2-1797	CNB02995	911548	911587	inCDS	10.2128	10.9449	8.48485	5.33107	3.1694	7.92176	1.80502	0.0471856
Ic1-440	CNA00820	233353	233409	inCDS	15.4622	16.8232	14.7097	6.47314	7.16846	12.3923	1.80515	0.0237797
Ic4-1904	CND03475	943088	943158	inCDS	7.47845	7.17618	10.1338	3.80108	5.93472	3.99575	1.80522	0.0336626
Ic6-2596	CNF04610	1339747	1339791	inCDS	18.2336	17.2222	13.1412	9.42029	11.5385	5.94203	1.80653	0.0326696
Ic5-1049	CNE01760	484308	484359	inCDS	9.33014	8.94737	5.64263	4.38532	4.57267	4.27807	1.80719	0.0386233
Ic1-1619	CNA02920	770756	770810	inCDS	6.32295	8.40751	6.60972	3.7878	4.82759	3.18552	1.80835	0.0171425
Ic4-2314	CND04150	1155815	1155891	inCDS	34.5281	34.5259	33.1023	21.009	18.2336	17.1768	1.81066	0.000249384
Ic4-1835	CND03360	911540	911627	inCDS	8.78403	7.9189	6.5089	3.33973	5.57994	3.8784	1.8137	0.0214199
Ic6-1142	CNF01920	564086	564158	inCDS	78.1844	90.9388	71.3734	45.8326	48.675	37.8451	1.81709	0.00542549
Ic1-3135	CNA05700	1524367	1524469	inCDS	19.6138	24.1731	16.1022	8.53354	14.269	10.1524	1.81731	0.036128
Ic4-1511	CND02820	767646	767693	inCDS	7.10267	7.76604	5.68501	3.8227	2.84163	4.6345	1.8191	0.018457
Ic1-3510	CNA06300	1710744	1710846	inCDS	38.8427	29.6213	30.137	21.5666	12.9428	19.6762	1.81969	0.0203885
Ic9-1182	CNI02140	596797	596854	inCDS	28.5272	28.3596	22.9297	17.1327	11.8932	14.8325	1.81987	0.0073357
Ic3-4039	CNC06700	1958962	1959028	in3UTR	49.2629	48.7773	51.1859	29.4452	29.5495	22.973	1.82055	0.000616238
Ic2-1985	CNB03280	987407	987471	inCDS	7.00141	7.72798	6.23295	3.98792	4.05823	3.45578	1.82251	0.00260265
Ic3-3093	CNC05050	1517080	1517150	inCDS	29.5751	22.3902	33.8947	12.6242	15.5014	18.908	1.8255	0.0274727
Ic2-1502	CNB02545	739761	739891	inCDS	58.651	45.4517	46.621	24.4279	34.5316	23.5662	1.82639	0.0144059
Ic1-1054	CNA02030	545992	546043	inCDS	9.70724	10.2016	10.6061	7.24292	4.9323	4.52391	1.82733	0.0065134
Ic12-337	CNL04240	181302	181345	inCDS	39.6287	32.8042	28.1633	24.8062	14.3571	15.8263	1.82937	0.0310958
Ic7-966	CNG01690	484558	484626	inCDS	17.991	13.0891	14.4096	9.27924	9.33463	6.24625	1.82982	0.0182592
Ic1-4616	CNA08070	2220038	2220142	inCDS	30.5633	42.8571	39.6793	17.3813	27.6	16.7619	1.83178	0.0282447
Ic14-571	CNN00940	299467	299543	inCDS	72.0925	63.0008	55.3388	36.7152	40.9313	26.2331	1.8332	0.0114807
Ic13-898	CNM01580	457939	457985	inCDS	6.18284	7.07849	10.0391	4.69025	4.18848	3.81798	1.83515	0.0413679
Ic2-763	CNB01410	422815	422861	inCDS	18.327	12.127	12.1044	7.32802	8.3952	7.46307	1.8355	0.0369787
Ic4-702	CND01410	393486	393542	in3UTR	13.1918	16.0484	12.9965	6.85799	8.86214	7.27587	1.8367	0.00522796
Ic1-1934	CNA03510	910812	910874	inCDS	25.3983	19.2935	25.5008	14.3923	11.1943	12.6275	1.83683	0.00906722
Ic1-1694	CNA03065	802464	802524	inCDS	15.5699	13.8817	14.1694	5.72262	10.6044	7.4166	1.83717	0.0121552
Ic5-3160	CNE05330	1493523	1493568	inCDS	10.9578	8.82415	11.9545	4.93208	8.39695	3.93556	1.83824	0.0421167
Ic13-218	CNM00430	106595	106659	inCDS	39.4768	36.8473	33.4306	26.5868	11.4286	21.6013	1.84101	0.0251691
Ic1-197	CNA00340	111900	111977	inCDS	38.0346	36.0548	39.5151	22.5186	29.6814	9.42029	1.84362	0.0449987
Ic6-555	CNF00990	308397	308465	inCDS	14.7985	23.355	23.3958	13.713	9.72222	9.94194	1.84405	0.0402608
Ic14-700	CNN01165	353816	353879	inCDS	5.07793	6.42326	5.43446	4.23838	2.5974	2.34651	1.84438	0.022651
Ic6-2639	CNF04660	1354084	1354176	inCDS	7.84031	8.33892	7.54753	4.23926	5.53433	3.08	1.84593	0.00827157
Ic2-3202	CNB05620	1579637	1579753	inCDS	9.31678	6.61953	6.28528	3.21389	3.33301	5.48808	1.84642	0.0486436
Ic2-412	CNB00850	246246	246306	inCDS	7.68553	7.18894	5.53148	3.15517	4.54545	3.34528	1.84738	0.0163555
Ic4-1884	CND03430	931589	931650	inCDS	28.0551	30.975	26.1183	16.697	17.3507	12.0093	1.84876	0.00404326
Ic8-1148	CNH01920	581288	581351	inCDS	19.9205	18.7975	17.6284	12.527	10.9626	6.98798	1.84878	0.00831623
Ic5-849	CNE01470	402191	402251	inCDS	13.8134	18.2028	16.9072	6.40236	9.6024	10.4469	1.84954	0.0139284
Ic8-1937	CNH00610	1010055	1010119	inCDS	6.81818	9.2437	9.45055	5.92133	4.96894	2.89377	1.85087	0.0335905
Ic7-1147	CNG02030	570683	570737	inCDS	12.2435	12.7619	9.65986	6.83737	7.44828	4.43902	1.85131	0.0161171
Ic1-3577	CNA06410	1738984	1739048	inCDS	10.984	8.80194	7.0148	6.46347	4.00947	3.99113	1.85291	0.0435002
Ic9-1124	CNI02080	573481	573591	in5UTR	21.7455	16.1376	20.3373	10.5679	11.3374	9.47614	1.85525	0.00719207
Ic5-1413	CNE02330	631901	631956	inCDS	27.4491	28.7944	21.9231	14.5885	17.171	10.3679	1.85548	0.0141805
Ic6-2254	CNF03960	1152794	1152844	inCDS	39.4558	42.4462	33.5185	25.6573	23.3993	13.083	1.85744	0.0191309
Ic13-77	CNM00130	29598	29653	inCDS	14.6635	13.9511	12.0363	8.66667	5.56465	7.65061	1.85774	0.00652783
Ic13-215	CNM00420	104842	104914	inCDS	95.7985	86.1689	83.2283	51.2852	41.9739	49.2979	1.86028	0.000990289
Ic9-1814	CNI03320	902099	902136	inCDS	11.1691	9.52476	11.6128	5.87079	4.7314	6.74303	1.86257	0.00442968
Ic6-1309	CNF02245	652065	652116	in3UTR	32.7668	24.0186	27.3872	14.9406	15.5534	14.6922	1.8628	0.00710233
Ic6-614	CNF01130	347281	347335	inCDS	37.7143	38.75	40.4974	28	20.1429	14.6452	1.8628	0.0103328
Ic3-2638	CNC04120	1265740	1265817	inCDS	13.4104	12.9392	13.4853	6.19148	6.90377	8.2666	1.86477	0.00062267
Ic5-1015	CNE01690	472655	472703	inCDS	14.5511	14.9798	14.4472	8.14231	9.69255	5.74561	1.86502	0.00422375
Ic4-811	CND01640	445359	445425	inCDS	32.0981	31.6361	27.2268	19.6686	14.2342	14.7937	1.86791	0.00372298
Ic4-437	CND00910	284184	284281	inCDS	20.2912	23.6777	21.7598	11.0761	10.2786	13.8277	1.86822	0.00219451
Ic7-1874	CNG03170	877705	877747	inCDS	84.6154	56.7568	56.9389	34.6789	45.5621	25.8819	1.86869	0.0474399
Ic14-361	CNN00610	202055	202103	inCDS	33.7432	32.0743	47.1264	20.4288	16.9505	22.9309	1.87272	0.0257979
Ic6-1836	CNF03205	956368	956409	inCDS	54.1667	44.9405	41.875	23.2143	30.4688	21.5833	1.87311	0.00884974
Ic9-615	CNI01150	284932	285005	inCDS	75.1567	48.7315	50.859	32.8172	32.177	28.2955	1.87317	0.0341896
Ic6-86	CNF00165	49300	49360	inCDS	8.12583	8.98468	5.65568	4.04418	5.00849	3.10101	1.87319	0.0360824
Ic6-1997	CNF03510	1038747	1038806	inCDS	9.06138	13.2178	11.4744	5.97254	6.71217	5.32434	1.87426	0.0144643
Ic5-439	CNE00810	213370	213415	inCDS	8.78099	6.94444	8.61784	4.67836	5.88235	2.41379	1.87624	0.0320376
Ic11-1326	CNK02440	708308	708355	in3UTR	28.976	22.07	18.675	8.96921	14.9573	13.2058	1.87764	0.0365115
Ic8-2113	CNH00320	1098426	1098498	inCDS	15.3758	19.0836	12.2936	10.6823	7.03212	7.12698	1.88207	0.0337329
Ic1-1078	CNA02090	556760	556826	inCDS	9.70516	10.1373	12.5989	5.61228	7.78563	3.83766	1.88223	0.0252414
Ic13-167	CNM00320	82079	82125	inCDS	25.8239	18.2353	19.8888	7.64948	13.9216	12.3515	1.88512	0.0282365
Ic3-3237	CNC05330	1593252	1593719	inCDS	17.9092	16.9237	13.8211	9.16744	10.9127	5.71844	1.88592	0.0177716
Ic9-651	CNI01220	300002	300070	inCDS	10.4636	11.2665	7.98355	4.8244	6.86391	4.0404	1.88914	0.0229245
Ic1-4086	CNA07140	1950430	1950483	inCDS	7.84038	12.1212	9.35673	4.70701	6.02241	4.7619	1.89256	0.0253718
Ic10-992	CNJ01775	515545	515595	inCDS	12.5516	12.9199	15.4351	10.2273	5.20635	6.16951	1.89355	0.0226793
Ic14-703	CNN01170	355709	355762	inCDS	33.701	25.4386	29.321	14.2468	22.4678	9.98264	1.89434	0.0334188
Ic8-1902	CNH00650	998977	999037	inCDS	33.1456	32.3038	27.2133	17.2249	12.4767	19.2027	1.89478	0.00586292
Ic1-631	CNA01210	330070	330144	inCDS	23.4909	24.6114	20.2476	11.8565	10.1961	14.0007	1.8958	0.00325446
Ic4-3320	CND06060	1670227	1670286	inCDS	5.13696	5.36517	5.03351	3.16333	2.37548	2.65594	1.89581	0.000615434
Ic11-1585	CNK02880	849924	849974	inCDS	10.3378	12.0737	10.5297	5.43945	6.20061	5.7266	1.89681	0.00093571
Ic6-547	CNF00980	303366	303424	inCDS	10.6561	10.0797	8.50097	5.38626	7.21732	2.78117	1.90037	0.0326486
Ic1-1075	CNA02060	554652	554702	inCDS	28.0901	24.127	16.6216	15.1675	11.2698	9.78228	1.90059	0.0433431
Ic6-1473	CNF02510	727645	727699	inCDS	26.4852	27.0977	19.4462	9.53379	17.0136	11.8038	1.90422	0.0249718
Ic1-3779	CNA06690	1825711	1826107	inCDS	11.1451	7.05102	7.69309	3.70754	5.3249	4.55365	1.90557	0.0388543
Ic8-956	CNH02300	487885	487924	inCDS	25.4357	22.5	15.7514	9.50904	15.5462	8.34019	1.90706	0.0498873
Ic4-387	CND00780	209754	209811	inCDS	13.1043	9.78896	8.9362	6.95075	4.79592	4.94145	1.90731	0.0252797
Ic4-3076	CND05630	1519966	1520053	inCDS	9.17701	8.18813	11.672	6.0328	5.03481	4.14772	1.90842	0.0170325
Ic1-605	CNA01180	319033	319737	inCDS	10.1374	11.5385	11.1191	4.99257	4.25071	7.93897	1.90865	0.0122973
Ic7-624	CNG01110	308309	308366	in5UTR	20.6349	20.4545	27.907	8.92857	17.2269	9.98542	1.9091	0.0377319
Ic3-1668	CNC02630	754269	754320	inCDS	9.02778	6.30499	8.78199	4.72028	3.81232	4.09879	1.90911	0.0136205
Ic5-3135	CNE05290	1480181	1480320	inCDS	23.8624	22.3078	23.7336	9.39539	15.8207	11.3883	1.90971	0.0048211
Ic6-2749	CNF04860	1415935	1416005	inCDS	9.13147	12.8877	9.41176	6.92683	6.66667	2.85418	1.91096	0.0490417
Ic1-1235	CNA02420	633113	633168	inCDS	9.27419	10.471	10.1204	5.0433	8.07692	2.50516	1.91136	0.0450986
Ic5-2390	CNE03860	1104354	1104412	inCDS	7.76295	8.80411	7.69554	4.98364	5.34966	2.34821	1.91323	0.0188171
Ic4-2807	CND04980	1365610	1365648	in3UTR	50.3045	53.4004	44.4273	25.7738	30.9902	20.5391	1.91625	0.00413527
Ic1-1593	CNA02900	763103	763244	inCDS	27.1969	31.9379	30.1382	17.355	18.0248	11.1852	1.91717	0.00525417
Ic5-2261	CNE03660	1040319	1040391	inCDS	9.33186	12.0721	8.55071	5.45209	6.34867	3.81597	1.91812	0.0212653
Ic10-529	CNJ00940	273209	273285	inCDS	22.1304	28.4595	19.1545	12.0423	16.6061	7.69579	1.919	0.041545
Ic4-2153	CND03880	1076227	1076284	inCDS	20.8533	32.1224	28.3586	11.7445	17.6786	12.9464	1.91964	0.0262839
Ic1-2604	CNA04720	1257311	1257416	in5UTR	38.1579	28.8781	30.0682	14.4737	15.9649	20.0405	1.92365	0.00980535
Ic8-1974	CNH00550	1026544	1026700	inCDS	41.1757	48.3757	48.7747	23.335	31.0829	17.4681	1.92424	0.00890134
Ic11-562	CNK01070	330149	330204	inCDS	7.85725	10.8991	8.9003	4.95078	5.65572	3.75333	1.92598	0.0135117
Ic11-1162	CNK02120	632038	632100	inCDS	5.15311	5.81371	5.96387	1.96282	3.7898	3.03746	1.92611	0.00978569
Ic7-2007	CNG03460	971085	971131	inCDS	7.10641	5.61234	8.69675	5.23113	2.68456	3.19693	1.92713	0.0439068
Ic5-1952	CNE03190	906286	906341	inCDS	9.06752	8.76565	7.01496	4.54202	5.15615	3.189	1.92813	0.00993386
Ic7-414	CNG00710	204050	204109	inCDS	10.1042	9.43847	6.7406	6.08414	4.08163	3.4642	1.92834	0.0313357
Ic6-1837	CNF03205	956521	956579	inCDS	65.7471	67.5484	50.8943	28.1256	39.1703	28.0891	1.93102	0.0100446
Ic3-3821	CNC06420	1865713	1865775	in3UTR	20.6682	30.1528	21.4272	11.6984	15.1515	10.5478	1.93189	0.025458
Ic6-1840	CNF03210	957750	957797	inCDS	18.8605	16.3536	12.6372	6.89774	9.86979	8.00139	1.93191	0.0185023
Ic6-1838	CNF03205	956682	956739	inCDS	55.6851	54.0687	44.9686	30.9524	22.0238	27.1062	1.93204	0.00414128
Ic8-1207	CNH01870	599267	599328	inCDS	22.7894	30.3224	20.9867	10.373	18.4796	9.47785	1.93316	0.0421115
Ic12-715	CNL04850	362622	362671	inCDS	8.52934	9.56522	9.61101	3.99603	5.46421	4.8706	1.93328	0.00129157
Ic2-2975	CNB05090	1449455	1449504	inCDS	9.56	6.14035	6.12971	3.65348	4.67033	2.95455	1.93557	0.0476477
Ic10-1608	CNJ02765	799066	799182	inCDS	5.3507	6.38754	5.69931	4.52213	1.67916	2.80559	1.93603	0.0332119
Ic1-1248	CNA02430	636341	636425	inCDS	19.8389	14.9035	13.8459	8.05195	7.14286	9.85201	1.9399	0.0175122
Ic8-1343	CNH01630	675580	675616	inCDS	12.9265	8.74982	10.4039	5.35447	6.76584	4.41419	1.9402	0.0204971
Ic1-3270	CNA05920	1578769	1578817	inCDS	6.09969	6.68563	5.09515	3.40253	3.30694	2.5044	1.9406	0.00607513
Ic1-3440	CNA06190	1675645	1675690	inCDS	12.6474	12.5303	8.93429	7.42263	5.72687	4.41176	1.94245	0.0211598
Ic5-299	CNE00570	152963	153068	inCDS	15.8017	18.2039	11.8173	6.00373	9.50393	8.06397	1.94398	0.0249777
Ic1-2784	CNA05120	1358574	1358628	inCDS	13.8885	20.2467	18.0872	10.3444	8.45646	8.04908	1.94497	0.0132951
Ic1-758	CNA01450	391800	391870	inCDS	9.19861	6.4355	7.15363	3.64829	5.29767	2.75055	1.94825	0.0294307
Ic3-777	CNC01330	373671	373722	inCDS	11.0337	10.3306	6.48401	4.52611	5.00626	4.74281	1.95082	0.0333965
Ic1-4434	CNA07730	2130787	2130838	inCDS	14.5135	13.5482	17.2684	5.59039	10.9258	6.70901	1.95176	0.0201185
Ic7-406	CNG00705	201880	201931	inCDS	6.09796	7.12009	6.20503	2.77336	2.72727	4.44021	1.95387	0.00826943
Ic4-3375	CND06170	1705306	1705357	inCDS	7.35664	7.59907	7.22211	5.94668	3.0303	2.37329	1.95395	0.0307833
Ic14-845	CNN01430	421276	421362	inCDS	11.596	7.32517	8.07936	5.14349	3.49833	5.17573	1.95407	0.0370166
Ic2-2817	CNB04770	1363065	1363117	inCDS	10.2632	11.5459	7.87296	4.84154	4.34783	5.98614	1.95592	0.0149022
Ic4-1779	CND03300	888053	888118	inCDS	14.0444	11.965	11.6376	8.80696	2.57117	7.86809	1.95607	0.0421551
Ic1-1769	CNA03190	843131	843180	inCDS	11.1391	12.0074	8.57822	5.24793	6.62252	4.34066	1.95697	0.0134456
Ic5-2011	CNE03260	933823	933888	inCDS	11.5572	10.3847	7.12178	4.58209	5.31234	4.95627	1.95706	0.0243158
Ic4-1961	CND03570	978620	978682	inCDS	6.39371	7.75335	6.91552	3.35348	4.40877	2.99625	1.95776	0.00407846
Ic2-834	CNB01530	451878	451934	inCDS	8.23045	11.3275	7.54799	3.10675	4.9247	5.81033	1.95827	0.0349245
Ic14-164	CNN00240	95234	95282	inCDS	6.01821	7.89474	6.03738	3.7359	1.63339	4.81544	1.95885	0.0441278
Ic3-273	CNC00430	125367	125426	inCDS	18.7323	16.9811	17.5622	11.2109	6.84807	9.11731	1.96037	0.00307464
Ic11-1822	CNK03350	986547	986630	inCDS	13.2898	12.9466	10.3836	9.01148	3.12273	6.53227	1.9618	0.036627
Ic10-510	CNJ00910	261759	261814	inCDS	6.08424	5.05394	6.89141	3.31801	2.14116	3.73004	1.96204	0.014507
Ic7-1337	CNG02300	654811	654908	inCDS	7.3182	5.4937	6.55346	1.31442	4.62697	3.92157	1.96344	0.0496287
Ic5-1901	CNE03125	890054	890115	inCDS	16.1203	18.5992	17.5393	10.1034	6.44055	10.0495	1.9651	0.00371492
Ic3-2089	CNC03220	1018004	1018065	inCDS	47.5962	61.5741	56.8148	24.0909	39.375	20.9936	1.96526	0.017878
Ic1-3474	CNA06220	1695002	1695054	inCDS	6.02953	7.13135	5.42095	3.6359	3.87352	1.94077	1.96629	0.0180996
Ic12-626	CNL04710	318974	319025	inCDS	11.7613	8.79471	9.00545	6.21637	4.44262	4.35545	1.96887	0.0128025
Ic8-2114	CNH00320	1098534	1098587	inCDS	9.27625	11.8464	8.51534	5.83501	5.25	3.96161	1.96974	0.0133647
Ic5-281	CNE00530	142400	142495	inCDS	12.3139	11.1714	9.25666	5.33207	7.32412	3.96369	1.97005	0.0152791
Ic12-126	CNL03870	60010	60057	in5UTR	55.5556	85.6481	85.5219	46.2366	26.8519	41.8803	1.97206	0.0325881
Ic9-1864	CNI03450	934826	934888	inCDS	15.2727	18.2334	15.6945	5.41158	11.5806	7.95066	1.97253	0.0159534
Ic2-1793	CNB02995	911012	911243	inCDS	16.2037	15.1549	20.1234	6.60972	6.16714	13.3035	1.97398	0.0373571
Ic2-2216	CNB03700	1093804	1093857	inCDS	30.7971	18.1548	27.5794	10.9234	16.0714	11.7347	1.97604	0.0376135
Ic1-3032	CNA05480	1471302	1471365	inCDS	48.2556	34.0799	41.6485	22.3156	22.5	17.92	1.9763	0.00943176
Ic9-1625	CNI02890	792889	792963	inCDS	20.4622	25.7381	17.7425	9.79328	11.1755	11.3828	1.97649	0.0117967
Ic4-2915	CND05250	1434508	1434542	inCDS	8.46403	9.34377	8.35263	4.60314	5.51869	3.10586	1.9777	0.00499536
Ic2-1100	CNB01890	556478	556525	inCDS	7.06433	9.29293	9.16619	4.84211	4.16667	3.89553	1.9779	0.00560279
Ic5-2939	CNE04915	1371023	1371127	inCDS	18.2027	19.8723	17.4025	7.1339	13.7333	7.17434	1.9784	0.0167068
Ic2-767	CNB01410	423883	423933	inCDS	17.7424	23.0736	13.9178	10.8665	9.10973	7.67941	1.97912	0.0325367
Ic2-2628	CNB04460	1289525	1289648	inCDS	14.9116	20.7554	15.7601	7.9626	9.80799	8.21047	1.97941	0.0113787
Ic14-807	CNN01360	405287	405336	inCDS	91.9231	50	86.3889	35.0836	43.5135	36.6814	1.98052	0.0482411
Ic10-962	CNJ01720	500321	500377	inCDS	21.1499	26.9487	15.1216	9.78248	9.07488	13.0104	1.98383	0.044803
Ic9-706	CNI01300	389038	389096	inCDS	21.3004	20.4244	19.3675	10.7365	12.6163	7.43988	1.98399	0.00331677
Ic2-3230	CNB05673	1593023	1593084	inCDS	8.33333	8.8212	6.31145	3.30056	4.77151	3.74172	1.98632	0.0117161
Ic2-1887	CNB03140	946727	946791	inCDS	9.17276	7.81555	8.70263	3.57115	5.82493	3.5331	1.98705	0.00764804
Ic2-1077	CNB01855	544657	544739	inCDS	9.03772	8.12044	6.76214	3.91476	5.44796	2.67185	1.98763	0.0189448
Ic6-628	CNF01160	351139	351199	inCDS	19.3871	16.129	12.4863	4.21992	9.67742	10.2151	1.99078	0.0449666
Ic1-4756	CNA08350	2295565	2295615	in5UTR	34.5727	24.9373	38.3673	11.3063	23.5828	14.2629	1.99132	0.0406511
Ic14-964	CNN01650	476972	477043	inCDS	8.71007	11.5454	12.1164	4.39616	7.20037	4.65608	1.99179	0.0177169
Ic5-515	CNE00930	252326	252372	inCDS	23.5819	13.6402	17.774	11.6852	6.35674	9.53895	1.994	0.0491927
Ic9-98	CNI00120	37703	37791	inCDS	55.3913	62.8475	43.0125	25.0938	33.9771	21.787	1.99425	0.0172311
Ic10-1531	CNJ02700	780335	780406	in3UTR	28.8258	36.7824	30.0265	15.6264	19.2527	13.0532	1.9952	0.00653606
Ic4-3342	CND06110	1685976	1686042	inCDS	10.649	11.5028	10.7356	7.5937	5.14023	3.74461	1.99577	0.00912953
Ic5-3159	CNE05330	1493279	1493314	inCDS	12.1625	15.0222	16.5727	8.171	9.16031	4.58817	1.99628	0.0184913
Ic9-933	CNI01680	475057	475165	inCDS	7.00003	6.01893	5.8446	4.17535	2.41927	2.85314	1.99662	0.00797366
Ic5-1355	CNE02220	601343	601400	inCDS	19.489	14.3635	14.9581	6.8167	9.6139	7.99188	1.99859	0.0109008
Ic14-838	CNN01420	419424	419532	inCDS	7.06519	8.01619	6.09892	4.20311	2.94616	3.4383	2.00049	0.00599468
Ic11-237	CNK00470	139195	139255	inCDS	7.2198	8.99578	7.5713	3.58928	4.23264	4.06818	2.00056	0.00233646
Ic4-2859	CND05100	1391768	1391829	inCDS	9.56055	6.73786	6.34164	3.08551	3.9307	4.29723	2.00116	0.0246278
Ic6-553	CNF00990	308055	308166	inCDS	24.2239	19.2045	18.5051	9.86769	12.4919	8.56955	2.00243	0.0084499
Ic13-387	CNM00790	235134	235181	inCDS	24.0039	22.271	17.1983	14.7429	9.67078	7.27206	2.00321	0.0242703
Ic13-985	CNM01675	505405	505491	inCDS	11.0329	9.67937	9.15953	5.77824	3.90781	5.22055	2.00393	0.00317024
Ic9-1258	CNI02260	628521	628570	inCDS	24.6377	30.381	27.6126	12.0532	14.3617	14.8056	2.00462	0.0017771
Ic6-1437	CNF02430	711885	711934	inCDS	10.5611	10.3352	7.19196	4.61229	6.29512	3.10248	2.00489	0.0301703
Ic7-2230	CNG03940	1110299	1110354	inCDS	11.6068	13.6095	8.41206	5.18914	6.81597	4.7653	2.00522	0.0264926
Ic12-1188	CNL05590	566068	566138	inCDS	6.21385	8.49215	7.85034	3.06424	5.3868	2.78924	2.00674	0.0241278
Ic4-2953	CND05320	1450393	1450460	inCDS	10.6605	6.77975	6.5063	3.62573	4.56902	3.73777	2.00683	0.0434835
Ic3-3121	CNC05100	1532382	1532499	inCDS	7.89571	5.68009	5.22406	2.96167	3.7288	2.67442	2.00749	0.0235577
Ic5-2670	CNE04380	1230614	1230665	inCDS	7.22756	6.10212	7.57912	3.78038	2.64901	3.98218	2.00823	0.00454058
Ic6-1718	CNF02900	828865	828906	inCDS	16.028	21.9203	16.6667	9.00901	10.9137	7.26228	2.00901	0.0130054
Ic4-604	CND01210	346699	346744	inCDS	22.3981	19.9	21.1271	7.53806	15.1005	8.93152	2.00903	0.0120212
Ic2-1210	CNB02090	609846	609891	inCDS	19.9052	16.7526	17.313	8.91239	10.2477	7.6959	2.00963	0.00176573
Ic10-127	CNJ00290	76472	76689	in3UTR	37.9167	33.3774	39.8629	14.6768	21.4082	19.1923	2.0109	0.00251144
Ic11-1006	CNK01870	551559	551601	inCDS	18.4492	17.8493	18.8462	9.41558	9.38967	8.59476	2.01258	1.98509e-05
Ic5-1966	CNE03220	915619	915661	inCDS	10.2841	11.5234	9.52513	6.67794	6.73077	2.15618	2.01303	0.0317908
Ic4-3141	CND05770	1562460	1562512	inCDS	22.9029	20.5433	19.0311	10.7241	13.0201	7.28358	2.01359	0.00646966
Ic7-2110	CNG03660	1027488	1027577	inCDS	14.7274	9.53315	8.74651	6.23764	5.49248	4.65982	2.01386	0.0455296
Ic4-1269	CND02410	646581	646637	in3UTR	44.6914	35.0529	46.7931	18.2508	29.9259	14.649	2.0141	0.0222589
Ic9-1626	CNI02900	793499	793589	inCDS	9.86628	8.63863	7.94069	6.12502	1.46976	5.50964	2.01807	0.0467731
Ic1-2736	CNA05030	1334793	1334849	inCDS	32.159	22.4719	22.804	17.9432	8.51064	11.8745	2.02031	0.0362736
Ic8-1670	CNH01180	844499	844547	inCDS	7.12806	11.6472	9.95903	5.86365	4.80729	3.54494	2.02128	0.0307262
Ic5-676	CNE01120	313853	313919	inCDS	10.7254	8.03005	7.35082	4.43119	4.39464	4.08322	2.02233	0.0132147
Ic4-2055	CND03730	1032817	1032876	inCDS	16.8308	15.9084	12.1483	5.69914	11.0226	5.46318	2.02333	0.0306981
Ic4-2783	CND04950	1356551	1356605	inCDS	11.5462	12.568	14.0465	8.63717	5.37705	4.83784	2.02422	0.00983299
Ic5-2586	CNE04250	1184759	1184813	inCDS	21.1119	29.2199	29.3176	13.8657	16.2174	9.26489	2.02423	0.0168072
Ic4-2934	CND05280	1441858	1441912	inCDS	35.42	29.6837	20.9524	12.7097	19.5556	10.2378	2.02471	0.0451362
Ic7-445	CNG00780	223263	223327	inCDS	8.87696	7.34235	5.00267	2.96086	3.77778	3.74234	2.02481	0.036467
Ic6-1413	CNF02400	701227	701287	inCDS	5.88639	5.83423	5.98777	3.45347	3.9594	1.32074	2.02761	0.0209398
Ic5-674	CNE01120	313457	313513	inCDS	6.37916	5.14581	5.07896	1.95384	4.17802	2.04959	2.02946	0.0287813
Ic10-31	CNJ00090	20604	20695	inCDS	8.89003	7.77662	5.9486	3.24412	4.0671	3.83077	2.02973	0.0127547
Ic11-1759	CNK03185	946876	946937	inCDS	11.1238	15.9897	9.57374	6.18523	4.97291	6.90177	2.03142	0.0367771
Ic8-932	CNH02340	473125	473161	inCDS	12.4631	14.1965	13.0381	5.01982	9.60472	4.91002	2.03218	0.0145347
Ic1-756	CNA01450	391462	391511	inCDS	13.2234	12.7247	11.7881	6.81217	5.97122	5.78313	2.03249	0.000264266
Ic5-906	CNE01530	418493	418549	inCDS	30.4274	35.5861	35.6568	20.4521	13.6595	15.9007	2.0329	0.00286964
Ic13-1003	CNM01710	516541	516588	in3UTR	78.5403	72.4932	61.3788	26.0943	53.7037	24.6573	2.03352	0.0282614
Ic6-608	CNF01130	345605	345674	inCDS	20.1794	25.5291	22.3119	13.0702	9.71264	10.6556	2.0342	0.00336941
Ic3-3496	CNC05790	1716683	1716736	inCDS	79.763	88.2983	82.1636	38.2161	50.9091	33.8798	2.03427	0.00175071
Ic8-471	CNH03080	242300	242354	in3UTR	33.8333	54.2857	48.3448	20.5625	29.5593	16.9388	2.03493	0.031665
Ic12-751	CNL04890	378738	378924	inCDS	7.84045	8.27668	9.21634	4.06442	4.99799	3.3805	2.03598	0.00227739
Ic1-347	CNA00640	186179	186234	inCDS	11.8723	11.1993	14.1503	7.14179	5.31504	5.82328	2.0362	0.00379416
Ic1-4052	CNA07100	1934148	1934541	in5UTR	30.9869	36.4577	30.7597	12.4213	18.0403	17.7625	2.03641	0.00309131
Ic2-2938	CNB04990	1425670	1425784	inCDS	6.21944	7.42481	6.6614	2.49909	3.7419	3.72872	2.03673	0.00313896
Ic6-1411	CNF02395	699950	700004	in5UTR	36.1831	27.7604	24.5113	14.3803	16.2202	12.8287	2.03676	0.0142194
Ic1-164	CNA00280	89704	89766	inCDS	11.2008	11.2257	8.62355	5.35785	4.62484	5.25726	2.03741	0.00412898
Ic3-3283	CNC05420	1617431	1617495	in5UTR	17.6093	14.7029	15.6431	8.60161	5.65776	9.27671	2.03752	0.00438638
Ic1-4436	CNA07730	2131334	2131380	inCDS	12.1796	10.8942	10.971	3.01222	7.58789	6.10687	2.03776	0.0148959
Ic4-1828	CND03335	909358	909457	inCDS	47.7259	49.0584	57.8534	24.9983	26.645	24.2047	2.03879	0.00128516
Ic13-162	CNM00310	80045	80118	inCDS	23.8518	23.2027	17.4189	12.7944	11.2427	7.58373	2.03895	0.0129155
Ic14-1249	CNN02120	662990	663062	inCDS	10.9055	7.77142	6.13242	4.67272	4.15737	3.32299	2.0414	0.0440869
Ic1-3407	CNA06140	1660129	1660166	inCDS	7.22948	5.54273	8.86427	2.47604	4.52962	3.58891	2.04222	0.0309687
Ic5-555	CNE00950	262992	263038	inCDS	13.3333	9.35143	13.1387	8.13517	4.16977	5.22876	2.04312	0.0255594
Ic9-351	CNI00705	169634	169691	inCDS	40.5462	33.7912	37.0918	11.7695	23.1481	19.6057	2.0437	0.00815667
Ic2-2755	CNB04700	1341730	1341805	inCDS	6.76373	8.95141	6.73913	2.63959	5.92938	2.4123	2.04478	0.047457
Ic6-2168	CNF03780	1108694	1108764	inCDS	9.21616	6.23536	6.80466	3.08177	4.59058	3.21034	2.0451	0.0214173
Ic5-56	CNE00140	27505	27552	inCDS	18.9829	21.1826	16.1961	11.3889	12.4074	3.74677	2.04631	0.0359293
Ic3-1521	CNC02410	690332	690385	inCDS	5.58602	5.11715	5.15432	2.08421	4.29293	1.36588	2.04797	0.0388844
Ic3-39	CNC00050	19105	19158	in3UTR	18.8725	26.0176	32.5479	13.3402	12.4269	12.042	2.04813	0.0291266
Ic1-1971	CNA03570	926494	926591	inCDS	13.1095	8.97643	7.69165	5.91779	3.67212	4.94186	2.04914	0.0446035
Ic1-1791	CNA03265	854292	854354	in5UTR	15.1515	14.3521	14.1133	10.2819	6.68757	4.2996	2.05072	0.0135164
Ic6-1470	CNF02510	727037	727120	inCDS	18.0305	26.9624	22.1151	11.5604	13.1107	8.04307	2.05134	0.0184532
Ic14-324	CNN00540	184649	184706	inCDS	7.84216	10.1078	6.01504	4.38005	2.75904	4.53869	2.05219	0.035567
Ic1-3820	CNA06750	1842095	1842147	inCDS	11.2999	8.17296	9.67604	3.93468	5.99514	4.2679	2.05307	0.0107687
Ic7-46	CNG00060	13536	13574	inCDS	12.7734	12.9584	8.03898	6.79406	5.55556	4.08523	2.05483	0.0320352
Ic13-867	CNM01530	446694	446904	inCDS	15.7353	20.2677	14.9942	7.72696	10.1822	6.89817	2.05573	0.0104549
Ic3-399	CNC00660	189241	189302	inCDS	7.18974	9.56175	9.70331	3.18131	4.95466	4.73019	2.05615	0.0101366
Ic8-1642	CNH01230	828339	828389	inCDS	7.93651	10.2484	6.76692	3.04503	3.84615	5.24179	2.05653	0.0240481
Ic3-74	CNC00080	28817	28942	inCDS	11.0446	9.6054	13.4406	7.12081	4.88184	4.5655	2.0576	0.0132674
Ic3-1635	CNC02590	739993	740043	inCDS	7.66074	8.14394	8.26154	5.00457	3.33176	3.35785	2.05797	0.00210821
Ic9-708	CNI01300	389354	389403	inCDS	16.5483	14.2312	11.6475	6.25958	9.58401	4.76599	2.0586	0.0223132
Ic5-1687	CNE02820	747441	747513	inCDS	9.21776	7.32558	7.99261	3.81758	5.2787	2.81594	2.05973	0.0096495
Ic7-878	CNG01580	449623	449685	inCDS	18.6761	16.2936	12.6466	7.16021	5.62771	10.2722	2.06487	0.0211592
Ic11-167	CNK00340	106317	106384	inCDS	14.3559	16.7023	18.5408	9.46536	8.4604	6.08424	2.06576	0.00559631
Ic1-1384	CNA02640	692553	692665	inCDS	10.0754	11.9075	7.95035	4.3436	5.02531	5.11101	2.06723	0.0116284
Ic4-2678	CND04760	1309123	1309175	inCDS	9.45311	13.6473	9.18086	4.02544	6.76329	4.8023	2.07051	0.0284935
Ic3-2298	CNC03555	1125970	1126023	inCDS	49.9199	42.8241	36.3591	26.5283	26.3374	9.4697	2.0711	0.0318038
Ic9-1691	CNI03040	825991	826061	inCDS	77.2807	80.947	72.1426	35.4102	38.505	37.2839	2.07169	0.000125551
Ic9-1624	CNI02890	792745	792833	inCDS	24.4463	22.9291	24.0228	8.58964	13.3145	12.5523	2.07213	0.00130265
Ic2-2929	CNB04950	1415531	1415578	inCDS	21.9384	14.9758	14.169	8.53801	10.4112	5.69801	2.07258	0.0354123
Ic9-184	CNI00300	74602	74662	inCDS	16.1802	13.0861	10.8666	6.89904	6.45161	5.98723	2.07535	0.0113832
Ic12-1604	CNL06380	762781	762829	inCDS	8.82117	9.21053	10.7497	5.19818	4.67996	3.98255	2.07648	0.00192219
Ic13-884	CNM01560	452893	452958	inCDS	10.6415	10.4718	6.70008	3.03281	4.59051	5.76923	2.07678	0.0334898
Ic13-685	CNM01270	380176	380224	inCDS	8.07698	10.2335	6.87742	3.15789	4.49438	4.47561	2.07686	0.0155727
Ic2-2751	CNB04690	1340767	1340844	inCDS	19.8257	19.0778	16.1885	10.2434	8.51935	7.76066	2.07711	0.00201494
Ic7-528	CNG00930	264400	264465	inCDS	9.79284	10.5926	6.8018	4.21663	6.16761	2.69608	2.07849	0.0371559
Ic4-2782	CND04950	1356352	1356412	inCDS	9.73189	7.16238	7.43241	3.80893	3.27661	4.61624	2.07889	0.00960434
Ic1-3551	CNA06370	1730988	1731043	inCDS	16.8896	14.1226	14.0794	5.62472	10.6509	5.40223	2.08008	0.0160873
Ic5-1186	CNE01990	537404	537503	inCDS	9.92745	9.08652	8.22571	3.04251	7.51948	2.52786	2.08098	0.0467606
Ic1-1115	CNA02150	569117	569169	inCDS	7.58929	6.64387	7.72566	5.38638	1.92308	3.23331	2.08283	0.0233356
Ic2-1355	CNB02310	668842	668891	inCDS	11.2935	11.6505	18.4513	8.27523	4.62963	6.9616	2.08368	0.0487108
Ic3-1491	CNC02360	676436	676498	in3UTR	70.4185	57.4074	52.8268	31.836	27.5546	27.2872	2.08418	0.00460691
Ic5-1925	CNE03160	896910	896948	inCDS	13.7436	10.3127	13.4062	9.85798	3.87097	4.24544	2.08422	0.0431406
Ic4-1777	CND03300	887523	887617	inCDS	57.0057	46.5193	51.1671	29.8143	17.0792	27.2783	2.08559	0.00554588
Ic2-2200	CNB03670	1085894	1085947	inCDS	7.30234	7.7033	6.55145	3.49232	3.32335	3.51786	2.08613	0.000401439
Ic5-523	CNE00930	254111	254167	inCDS	24.6085	13.4392	18.9118	9.95137	9.87654	7.47537	2.08618	0.0410373
Ic9-1158	CNI02130	589248	589295	inCDS	5.62169	6.59069	5.48811	2.17984	1.69492	4.60879	2.08645	0.0335245
Ic1-2166	CNA03960	1063959	1064009	inCDS	5.5171	5.85473	6.35717	2.74619	3.6922	2.04285	2.09038	0.00454954
Ic1-2363	CNA04270	1147934	1148080	inCDS	22.3166	33.878	26.9349	13.8293	12.0108	13.852	2.09436	0.0132629
Ic7-1944	CNG03300	931287	931348	inCDS	24.2472	26.7802	28.3178	16.4005	16.4442	5.00842	2.09614	0.0255766
Ic1-162	CNA00270	84715	84761	inCDS	44.0189	45.8095	45.0636	15.218	31.7425	17.3722	2.09679	0.010722
Ic6-1150	CNF01940	572824	572876	inCDS	44.6896	53.1552	37.7926	23.6134	21.8012	19.1738	2.10003	0.00688655
Ic6-1708	CNF02875	821135	821207	inCDS	10.6102	11.1986	9.38134	6.45674	4.78909	3.59292	2.10193	0.00527108
Ic3-2992	CNC04835	1465168	1465222	inCDS	12.5657	13.0435	11.553	8.84793	4	4.83019	2.10216	0.0141103
Ic3-1267	CNC02060	578094	578150	inCDS	13.302	10.3255	11.9319	4.66392	4.51671	7.72128	2.10387	0.0100595
Ic4-552	CND01110	328673	328725	inCDS	20.3021	19.839	11.8977	8.36439	8.08003	8.25579	2.10681	0.0288501
Ic11-107	CNK00205	63005	63063	inCDS	29.9373	39.1304	37.3626	17.5226	20.8823	12.0892	2.10778	0.00805874
Ic12-428	CNL04370	212728	212797	inCDS	10.753	9.94681	10.426	5.71759	2.47312	6.55303	2.11112	0.0125182
Ic5-181	CNE00390	93074	93130	inCDS	22.099	23.673	17.6939	10.3128	13.9724	5.74655	2.1133	0.0200607
Ic1-1936	CNA03510	911117	911175	inCDS	8.53481	12.405	7.61445	3.92157	5.40906	4.17521	2.11421	0.0310331
Ic4-3283	CND05970	1642195	1642245	inCDS	30.8142	27.4987	20.851	14.1792	14.3214	8.93285	2.11479	0.0153169
Ic6-2039	CNF03580	1054850	1054903	inCDS	13.7762	8.81963	11.7028	6.59259	4.29185	5.33217	2.11503	0.0190063
Ic3-3377	CNC05620	1673406	1673456	inCDS	8.62382	10.0092	6.83593	3.46951	6.51629	2.05486	2.11524	0.0493784
Ic7-2201	CNG03890	1093829	1093963	inCDS	43.7758	46.34	42.0564	18.7719	24.0254	19.6074	2.11798	0.0003447
Ic3-3488	CNC05780	1714566	1714615	inCDS	24	33.1389	27.384	8.68421	19.125	12.093	2.11825	0.0216864
Ic1-4459	CNA07750	2140665	2140716	in5UTR	45.8736	39.994	45.3472	22.782	25.5213	13.6017	2.11962	0.0047293
Ic3-4069	CNC06750	1976444	1976531	inCDS	44.2308	31.5271	28.0788	17.7685	19.8413	11.3703	2.11998	0.0298069
Ic9-1259	CNI02260	628747	628805	inCDS	27.326	30.2043	27.6178	14.7967	12.0074	13.3433	2.12089	0.00025037
Ic6-1242	CNF02120	620862	620906	inCDS	5.26316	6.62069	6.71642	4.71616	1.0989	2.94942	2.12223	0.0457606
Ic8-310	CNH03300	166025	166127	inCDS	13.8326	18.2667	12.3041	6.63375	10.1359	4.15048	2.12252	0.0348214
Ic1-4356	CNA07640	2097635	2097696	inCDS	12.7284	16.6735	9.55688	7.48503	6.66118	4.19753	2.12382	0.0395569
Ic7-2115	CNG03680	1034535	1034595	inCDS	5.2135	8.83819	5.66097	3.43747	3.76089	2.08049	2.12447	0.0498952
Ic14-351	CNN00590	196062	196122	inCDS	26.9032	23.0968	15.0538	9.32203	13.1753	8.09854	2.12623	0.0394614
Ic8-1238	CNH01820	613122	613171	inCDS	15.2609	19.5732	25.7333	12.0354	9.38272	7.02381	2.12951	0.0334899
Ic3-3010	CNC04860	1472423	1472477	inCDS	9.49826	8.6906	9.84522	6.49931	4.14404	2.51524	2.13048	0.014713
Ic2-62	CNB00130	39124	39174	inCDS	26.4057	26.9489	28.2778	11.0599	18.4371	8.81764	2.13058	0.0081573
Ic10-1660	CNJ02940	915785	915839	inCDS	27.6305	21.1646	26.772	14.767	10.2951	10.4029	2.13075	0.00594905
Ic6-1372	CNF02340	683553	683607	inCDS	32.5932	35.4104	30.7261	16.2087	15.5888	14.5069	2.13219	0.000271412
Ic6-2401	CNF04220	1228673	1228723	inCDS	14.8481	10.3681	9.99571	5.84296	5.96546	4.70481	2.13235	0.0179712
Ic12-1159	CNL05530	549267	549326	inCDS	6.54762	7.32782	8.50505	4.18011	2.9899	3.32051	2.1334	0.00409962
Ic5-74	CNE00170	36633	36694	inCDS	24.7685	23.0655	16.1092	7.9375	10.7572	11.2185	2.13762	0.0162135
Ic3-2073	CNC03220	1016167	1016218	inCDS	6.16175	8.10497	6.72035	2.84091	3.74169	3.22478	2.13993	0.00418184
Ic6-1475	CNF02510	728083	728152	inCDS	15.8219	13.6559	13.8896	5.52913	9.02703	5.67178	2.14394	0.00443494
Ic7-2391	CNG04235	1193498	1193566	inCDS	10.7345	13.9717	11.7675	6.095	7.36597	3.54701	2.14451	0.0116674
Ic14-22	CNN00050	14451	14513	inCDS	13.8072	7.81006	9.07598	4.43268	4.40191	5.4604	2.14714	0.0423002
Ic14-795	CNN01330	400625	400736	inCDS	5.99862	7.27239	6.48492	2.91975	2.95846	3.32016	2.14776	0.000855407
Ic10-1711	CNJ03020	938589	938639	inCDS	44.1729	45.1863	28.1464	19.3538	15.8856	19.4669	2.14794	0.0206569
Ic13-1184	CNM02000	615342	615395	inCDS	7.25126	5.05171	6.25	3.22129	1.3587	4.05506	2.14857	0.0315981
Ic1-193	CNA00330	109366	109418	inCDS	14.5871	10.4614	9.03792	5.6338	4.50311	5.71602	2.15016	0.0236817
Ic1-4306	CNA07570	2078787	2078838	in3UTR	41.8284	48.2074	36.3636	20.7939	15.9611	21.9843	2.15187	0.00438616
Ic3-717	CNC01260	348333	348396	in5UTR	13.4328	8.25192	10.6638	5.01828	5.44431	4.56767	2.15223	0.0190576
Ic10-1004	CNJ01800	519954	520002	inCDS	9.60942	8.28132	7.59211	5.41415	3.39955	3.02457	2.15258	0.00870141
Ic12-1338	CNL05900	638721	638816	inCDS	59.7148	43.6736	46.8364	25.5132	25.8639	18.3529	2.15438	0.0080771
Ic12-598	CNL04645	296642	296710	inCDS	21.4004	27.763	17.5881	10.8862	15.3263	4.75794	2.15533	0.0490041
Ic1-3784	CNA06700	1827649	1827686	inCDS	34.0551	27.8313	24.9737	11.6698	17.6402	10.9865	2.15552	0.0104431
Ic13-681	CNM01270	379318	379369	inCDS	18.3691	23.4244	20.069	8.58529	12.1102	8.00311	2.1556	0.00488854
Ic7-2456	CNG04320	1223567	1223619	inCDS	61.7391	38.3946	46.0018	17.7258	32.107	17.956	2.15575	0.0353772
Ic4-2012	CND03650	1009193	1009251	inCDS	10.4399	9.33333	10.594	5.03289	4.76832	4.28254	2.15619	0.00027995
Ic14-387	CNN00660	213348	213408	inCDS	15.2485	13.1747	13.8228	8.44875	6.67339	4.43548	2.16008	0.00450396
Ic5-2307	CNE03730	1066877	1066944	in5UTR	13.802	10.1542	14.3901	6.32591	5.26316	6.16029	2.16043	0.00734221
Ic8-1915	CNH00620	1004789	1004858	inCDS	30.2436	37.7987	19.6618	15.0173	13.6937	11.8773	2.16082	0.0423003
Ic6-1419	CNF02400	704921	704961	inCDS	7.45342	7.14286	7.07645	4.0014	1.38889	4.6395	2.16083	0.0178948
Ic4-2180	CND03940	1089652	1089690	inCDS	12.7643	11.4593	14.0682	7.10612	5.23256	5.38045	2.16104	0.00206185
Ic3-2147	CNC03310	1049250	1049310	inCDS	5.12602	5.72959	5.35762	2.24654	2.96324	2.28562	2.16309	0.000569646
Ic7-2518	CNG04430	1259685	1259761	inCDS	8.2327	8.42119	7.2644	3.75394	2.96022	4.32869	2.16595	0.00130635
Ic1-3674	CNA06570	1788486	1788547	inCDS	14.0528	17.0139	11.3576	8.24653	8.54317	2.77149	2.1688	0.0375332
Ic11-104	CNK00205	62418	62573	inCDS	33.3907	20.4949	25.9703	12.3985	14.9628	9.4322	2.17038	0.0241887
Ic5-1183	CNE01990	536043	536105	inCDS	5.27273	5.19166	5.41452	2.25347	3.40909	1.65289	2.1706	0.00534455
Ic7-1975	CNG03340	945682	945743	inCDS	34.9044	32.8646	22.9088	13.9939	17.8371	9.92647	2.17154	0.0200135
Ic9-1451	CNI02650	708981	709032	inCDS	5.90037	6.04608	5.05407	2.70986	2.7745	2.33528	2.17408	0.000826572
Ic9-709	CNI01300	389458	389518	inCDS	20.9031	18.773	16.2565	9.29949	9.87585	6.52041	2.17673	0.00402115
Ic3-3824	CNC06425	1866345	1866398	inCDS	29.2674	26.0728	21.0311	9.10853	10.5263	15.4444	2.17711	0.0109785
Ic8-333	CNH03290	172598	172658	inCDS	7.07798	8.96402	7.1085	3.65109	3.93589	3.04195	2.17806	0.00351567
Ic4-2053	CND03730	1032162	1032215	inCDS	38.189	36.4221	37.514	20.7012	19.0412	11.7301	2.17835	0.00195999
Ic11-36	CNK00050	14845	14896	inCDS	42.3945	45.94	35.1313	16.8514	14.654	25.1337	2.17987	0.00779436
Ic3-1493	CNC02360	678543	678595	inCDS	19.8997	17.5	11.6415	4.74828	10.8857	6.85057	2.18111	0.043708
Ic14-701	CNN01165	354255	354338	inCDS	48.1845	75.08	46.1625	22.9872	33.5731	21.0901	2.18192	0.0387896
Ic3-2534	CNC03930	1219245	1219302	inCDS	12.8621	10.5457	7.51371	5.35233	2.98507	5.82348	2.18359	0.0349061
Ic2-2496	CNB04230	1233255	1233301	inCDS	6.28558	8.91361	9.13447	5.76203	3.57821	1.7985	2.1846	0.0399837
Ic2-2636	CNB04470	1290705	1290880	inCDS	14.6152	16.463	17.1656	5.58173	8.34271	8.11871	2.18861	0.0017058
Ic10-1648	CNJ02915	902626	902677	inCDS	10.3943	7.59317	6.19341	3.40759	4.46477	3.16716	2.1904	0.0279004
Ic1-4166	CNA07300	1997794	1997886	inCDS	50.5532	40.4303	43.3355	11.704	32.9156	16.6932	2.19072	0.0263027
Ic1-2119	CNA03860	1036668	1036724	inCDS	6.53873	9.20558	8.05466	4.40513	5.13549	1.32045	2.19122	0.0370061
Ic7-1993	CNG03400	958785	958834	inCDS	19.2367	16.1146	17.2712	9.47566	7.38255	7.15373	2.19151	0.00124559
Ic9-54	CNI00080	24719	24800	inCDS	16.1736	8.1565	14.4172	6.49192	6.54521	4.64047	2.19188	0.0490365
Ic4-2075	CND03760	1042581	1042630	inCDS	8.75502	9.26686	6.75987	4.14163	4.61929	2.53521	2.19383	0.0105312
Ic10-860	CNJ01550	456585	456633	inCDS	11.7555	10.8686	9.32435	5.94966	5.0159	3.58275	2.19603	0.00422236
Ic4-1782	CND03300	888560	888607	inCDS	8.56459	10.0894	6.24695	3.05011	5.5814	2.69634	2.19821	0.0347724
Ic2-2974	CNB05090	1449318	1449369	inCDS	11.6438	8.57143	8.02438	4.06699	4.23729	4.53689	2.19915	0.0106324
Ic10-561	CNJ00990	290945	291050	inCDS	10.4161	8.25578	8.97313	3.58888	4.31942	4.66049	2.1995	0.00209782
Ic3-2677	CNC04210	1283066	1283126	inCDS	63.8429	55.5108	43.4336	30.0689	24.5452	19.395	2.19956	0.0114116
Ic7-395	CNG00690	191761	191820	inCDS	24.0625	25.625	16.678	13.1389	8.16817	8.85299	2.20044	0.0189337
Ic4-3276	CND05960	1639967	1640038	inCDS	10.415	7.43853	7.63876	2.97472	5.21542	3.37961	2.20336	0.0171722
Ic1-2120	CNA03860	1036948	1037007	inCDS	8.39344	5.31273	5.33333	2.30285	2.98368	3.35414	2.20347	0.0315784
Ic4-1758	CND03240	878383	878474	inCDS	8.10242	8.2454	5.85637	2.77977	2.89545	4.39972	2.2039	0.0123222
Ic5-152	CNE00340	79104	79183	inCDS	6	5.2963	8.39596	4.01303	2.82517	2.09572	2.20421	0.0303836
Ic6-630	CNF01165	352906	352975	inCDS	84.4853	66.9444	71.3542	35.4419	38.2031	27.3975	2.20485	0.00279187
Ic1-1218	CNA02390	627170	627220	inCDS	17.832	18.3099	15.987	10.0767	5.34014	8.22254	2.20517	0.0035902
Ic4-2361	CND04210	1172830	1172892	inCDS	13.6932	13.6594	14.3703	5.19954	5.5336	8.18671	2.20525	0.00144871
Ic8-1408	CNH01520	704403	704442	inCDS	8.72431	10.3161	7.55266	3.86345	4.3956	3.79953	2.20532	0.00415897
Ic14-1042	CNN01730	499490	499561	inCDS	20.9929	25.5524	16.5036	9.5917	12.0215	6.96618	2.2061	0.0184639
Ic14-947	CNN01630	471496	471716	inCDS	26.2576	33.1415	26.9128	13.5819	12.8541	12.6728	2.20697	0.00206108
Ic2-3241	CNB05690	1598610	1598673	inCDS	5.91201	6.2964	5.26334	1.45088	3.12733	3.33045	2.20919	0.00880455
Ic5-715	CNE01180	326564	326621	inCDS	23.9803	17.3798	14.3659	9.17972	9.18367	6.85495	2.20974	0.0259299
Ic2-3043	CNB05230	1488303	1488376	inCDS	10.0791	10.2755	7.35129	5.2413	3.14117	4.14029	2.21244	0.0107271
Ic4-399	CND00790	211980	212033	inCDS	17.1617	26.2153	22.2826	12.5348	7.25309	9.8822	2.21299	0.0167294
Ic5-2140	CNE03490	991219	991272	inCDS	11.8569	9.6806	7.25117	6.06287	4.87118	2.07207	2.21347	0.0417407
Ic4-1518	CND02840	770841	770915	inCDS	7.42969	9.24025	9.33768	3.68094	3.24426	4.8166	2.21496	0.00361856
Ic5-448	CNE00830	218917	218981	inCDS	14.0113	15.9796	10.7804	8.00728	5.91837	4.47876	2.2153	0.0151513
Ic9-125	CNI00180	49233	49323	inCDS	7.02576	10.4063	7.86205	3.48562	5.43846	2.48336	2.21733	0.0257356
Ic4-706	CND01430	396308	396363	inCDS	13.3745	10.3682	12.4058	5.63725	6.60851	4.05405	2.21772	0.00462968
Ic13-1258	CNM02180	672385	672438	inCDS	17.9288	21.3611	21.5746	8.12169	14.4309	4.89005	2.21788	0.0215013
Ic7-1515	CNG02620	738783	738819	inCDS	9.56248	7.343	5.86971	3.04933	4.28266	2.93606	2.21807	0.0226678
Ic9-1692	CNI03040	826097	826172	inCDS	11.6425	15.3111	10.7832	3.56691	8.91524	4.52075	2.21944	0.0326384
Ic1-986	CNA01890	508193	508243	inCDS	8.80503	15.5694	11.5385	4.81928	7.69733	3.63543	2.22343	0.0460549
Ic14-1067	CNN01760	509985	510045	inCDS	16.9474	18.3933	12.4319	6.71571	9.00135	5.76396	2.22394	0.0126049
Ic12-642	CNL04710	321311	321375	inCDS	47.5188	59.4286	71.3333	31.2605	22.2857	26.4762	2.22788	0.0111794
Ic14-208	CNN00320	113631	113718	inCDS	27.2561	34.9062	28.4639	13.7678	16.9994	9.90218	2.22837	0.00605969
Ic7-2010	CNG03470	972161	972210	inCDS	5.78199	6.88385	6.90942	4.47368	2.07171	2.23443	2.22957	0.0138409
Ic6-1263	CNF02130	623875	623926	inCDS	15.8777	12.5384	12.2309	5.42558	5.11069	7.68379	2.23089	0.00625662
Ic3-1338	CNC02155	609886	609934	inCDS	31.5191	27.601	32.5832	13.0984	13.3259	14.6617	2.23199	0.000447965
Ic3-3287	CNC05440	1622353	1622418	in3UTR	72.309	74.1162	51.6667	28.7037	39.6465	20.3878	2.23232	0.0161007
Ic8-430	CNH03140	224121	224176	in5UTR	29.3471	26.1538	33.1615	11.989	18.2742	9.44915	2.23262	0.00790928
Ic5-950	CNE01575	435299	435359	inCDS	60.5117	52.1637	41.6509	21.2437	27.718	20.1468	2.2331	0.00879271
Ic6-399	CNF00710	232908	232965	inCDS	13.6634	14.32	14.397	5.49898	9.51429	3.94902	2.23498	0.00957773
Ic7-1512	CNG02620	738419	738456	inCDS	8.47305	8.38235	5.97585	3.19577	4.55442	2.46005	2.23611	0.0146659
Ic3-1258	CNC02050	575442	575505	inCDS	10.2035	5.83973	8.5691	3.73201	2.90089	4.37147	2.2366	0.0277961
Ic6-1720	CNF02900	829228	829272	inCDS	6.47006	7.22313	7.4497	2.47206	2.76817	4.20513	2.23844	0.00310598
Ic9-219	CNI00380	93129	93219	inCDS	11.219	15.4098	10.4852	5.26395	6.04862	5.26316	2.23906	0.0116955
Ic11-811	CNK01530	452739	452788	inCDS	11.5207	8.66516	9.2	3.81443	3.30882	5.99407	2.24024	0.0107536
Ic5-179	CNE00390	92856	92920	inCDS	27.1606	28.2505	23.3122	9.26813	17.5824	8.28892	2.24031	0.011753
Ic3-1470	CNC02330	667190	667255	inCDS	12.1133	17.8337	13.9875	8.48214	7.59076	3.52786	2.24147	0.0233574
Ic7-2602	CNG04640	1319623	1319687	in3UTR	63.3929	64.2017	57.2595	27.2886	32.6531	22.5143	2.24185	0.000734205
Ic2-1012	CNB01770	524350	524398	inCDS	10.9448	10.7268	9.88115	2.40964	7.01754	4.64569	2.2421	0.0131055
Ic3-1261	CNC02050	575980	576034	inCDS	16.9057	10.3932	12.126	5.41787	4.28283	7.87805	2.24275	0.0303977
Ic8-89	CNH03740	42430	42481	in5UTR	104.545	87.0756	106.519	39.3373	65.087	28.48	2.24327	0.0116033
Ic8-2196	CNH00150	1140819	1140966	in5UTR	11.9373	11.5691	11.3536	3.18768	9.72586	2.61419	2.24501	0.0479608
Ic6-1844	CNF03215	958895	958949	inCDS	40.1832	29.1613	30.902	10.1505	20.2182	14.2703	2.24572	0.0146142
Ic11-1202	CNK02190	647304	647367	inCDS	19.6755	14.7899	17.6047	4.48843	13.3333	5.36087	2.24608	0.0377825
Ic5-2029	CNE03310	943991	944040	inCDS	8.73016	10.7278	9.73753	4.59016	2	6.4	2.2475	0.0182145
Ic7-470	CNG00840	232788	232852	inCDS	5.78531	5.63711	6.0934	2.38765	2.73637	2.666	2.2485	4.60733e-05
Ic9-1348	CNI02420	665452	665515	inCDS	30.3935	26.7782	23.8547	10.8178	15.5671	9.62353	2.25021	0.00460888
Ic6-2065	CNF03630	1066433	1066501	inCDS	71.1455	65.3102	65.1028	31.5729	40.5983	17.3518	2.25147	0.00609951
Ic9-2355	CNI04305	1148284	1148341	inCDS	7.40418	8.72365	12.6216	4.05071	4.70958	4.0015	2.25278	0.0281228
Ic1-2538	CNA04620	1227524	1227588	in5UTR	513.673	350.33	322.59	173.968	197.143	155.325	2.25401	0.0224023
Ic6-2693	CNF04760	1388091	1388144	inCDS	12.1791	10.8579	9.21095	3.93381	6.58333	3.78867	2.25418	0.00874299
Ic10-888	CNJ01600	470157	470212	inCDS	31.1532	42.3212	30.0379	14.3679	16.0572	15.4574	2.25603	0.00828045
Ic9-231	CNI00400	99800	99859	inCDS	30.404	23.6979	25.1758	16.1194	10.8642	8.15315	2.25626	0.0089895
Ic1-536	CNA01050	287724	287786	inCDS	6.5392	6.19895	6.41908	3.09406	3.72578	1.66604	2.25754	0.00450059
Ic4-605	CND01210	346945	346999	inCDS	6.36975	6.39912	5.05986	3.36321	2.39203	2.12429	2.26266	0.0046354
Ic4-1361	CND02520	690555	690607	inCDS	11.0449	12.315	9.17939	3.94243	5.49322	4.94436	2.26281	0.00400571
Ic2-949	CNB01660	494084	494139	inCDS	58.9744	72.606	63.3553	24.6298	40.4396	21.0327	2.26401	0.00724755
Ic14-388	CNN00660	213439	213492	inCDS	20.8549	17.9762	16.4371	10.625	8.15047	5.62704	2.26486	0.00605696
Ic8-1757	CNH00980	907518	907564	in3UTR	79.5814	77.1242	67.1933	31.1983	39.867	27.7405	2.26605	0.00134079
Ic5-3157	CNE05320	1490682	1490717	inCDS	40.6465	48.1696	40.912	13.3047	21.7391	22.1226	2.26931	0.00308942
Ic3-247	CNC00380	113152	113279	inCDS	34.632	32.1633	27.7085	20.534	8.94072	12.1517	2.27029	0.0116915
Ic10-889	CNJ01600	470253	470306	inCDS	15.2015	13.9616	9.76713	8	7.43728	1.69192	2.27274	0.0491191
Ic4-308	CND00640	178661	178718	inCDS	11.8842	12.3256	12.9027	7.05489	4.94987	4.32002	2.27338	0.00139336
Ic14-1345	CNN02315	713271	713333	inCDS	27.5306	15.0198	17.7844	7.77096	9.53984	9.22499	2.27371	0.0424286
Ic3-2367	CNC03670	1161003	1161069	inCDS	7.10928	7.92221	5.6831	2.5889	4.69869	1.8192	2.27463	0.023198
Ic9-741	CNI01355	404974	405022	inCDS	51.9737	46.9636	28.9218	19.6172	24.5614	12.0037	2.27579	0.0389309
Ic5-2030	CNE03310	944524	944570	inCDS	11.4594	11.0671	13.0612	4.01722	4.46247	7.15028	2.27689	0.00448093
Ic6-1923	CNF03400	1004283	1004331	inCDS	18.6491	22.1362	18.3059	8.6402	7.33007	9.97991	2.2771	0.0015647
Ic5-542	CNE00950	259122	259167	inCDS	17.2414	11.25	20.6731	7.76515	6.66667	7.14286	2.2788	0.0294347
Ic4-971	CND01900	511776	511830	inCDS	18.8205	24.1163	14.6121	9.75076	10.4483	5.05331	2.27895	0.029013
Ic10-249	CNJ00530	143315	143366	inCDS	43.9787	50.6675	38.189	23.3672	17.4879	17.4081	2.27992	0.00377073
Ic4-2240	CND04015	1119497	1119560	inCDS	14.1494	16.1455	11.2134	5.93486	7.37247	4.88393	2.28177	0.00836061
Ic3-3587	CNC05960	1761762	1761827	inCDS	7.48469	6.58715	5.21875	2.42075	3.78519	2.24754	2.28197	0.0115859
Ic4-1245	CND02370	632782	632831	in3UTR	30.8157	19.7845	28.6918	14.8908	8	11.7925	2.28617	0.0192614
Ic5-2949	CNE04940	1380463	1380522	inCDS	6.87374	6.71926	5.96394	2.89812	3.96244	1.69082	2.28699	0.00679604
Ic14-1267	CNN02170	674081	674133	inCDS	26.4822	38.0435	45.3089	21.8841	11.1111	15.0043	2.28825	0.0310729
Ic12-1516	CNL06210	717172	717237	inCDS	10.5556	10.4444	12.5244	4.06073	5.29456	5.28143	2.29043	0.00134179
Ic7-968	CNG01700	485275	485336	inCDS	23.9229	12.3507	15.666	7.05386	8.49215	7.10565	2.29298	0.0482558
Ic2-1328	CNB02270	659949	660002	inCDS	12.027	7.8479	9.66077	6.81818	3.92157	2.12766	2.29539	0.0382444
Ic13-986	CNM01675	505513	505581	inCDS	16.7684	15.6118	23.0084	7.106	9.70388	7.31975	2.29546	0.0130079
Ic5-1734	CNE02850	758150	758190	inCDS	24.0137	24.9078	14.2797	10.8673	8.87273	7.79221	2.29554	0.0278595
Ic1-165	CNA00280	89940	89987	inCDS	6.13811	5.20095	5.26316	3.03941	1.74897	2.4428	2.29592	0.00288134
Ic3-3585	CNC05960	1761571	1761626	inCDS	8.50683	9.02168	8.5012	4.02989	4.12931	3.17624	2.29631	0.000148279
Ic8-1715	CNH01090	878264	878311	inCDS	9.74754	9.68992	6.00173	3.92605	4.1487	3.00188	2.29666	0.0205222
Ic1-1330	CNA02580	676052	676118	inCDS	7.45455	6.98158	5.49063	3.84217	3.45164	1.38119	2.29703	0.0178065
Ic12-934	CNL05155	444794	444844	inCDS	5.49384	7.28549	6.846	4.99706	1.9536	1.5873	2.2986	0.0376538
Ic11-137	CNK00260	83767	83825	inCDS	72.4347	82.009	62.1222	28.576	37.9864	27.4379	2.30389	0.00354806
Ic3-1997	CNC03125	994631	994688	inCDS	30.6087	34.3591	25.3827	15.0268	10.6679	13.5108	2.30453	0.00418142
Ic14-477	CNN00780	256757	256801	inCDS	93.9583	103	77.5238	34.7059	48.9922	35.3602	2.30544	0.00414701
Ic7-2108	CNG03660	1027124	1027173	inCDS	39.7295	40.6313	26.8349	19.594	15	11.9009	2.30553	0.0153636
Ic3-2149	CNC03310	1049765	1049818	in3UTR	49.3333	47.3958	52.3201	20.1667	18.3333	26.087	2.30773	0.000508176
Ic1-63	CNA00110	38218	38265	inCDS	7.08278	8.24242	5.22222	2.5359	4.71294	1.65192	2.3085	0.0373598
Ic3-2732	CNC04320	1312685	1312738	inCDS	6.03107	7.62865	8.03429	4.69444	1.72414	2.97491	2.30947	0.0178016
Ic8-1458	CNH01400	774705	774761	inCDS	5.20635	5.31267	6.39991	1.4591	3.4615	2.40365	2.30999	0.00990666
Ic7-1004	CNG01760	499658	499710	inCDS	16.3833	17.5246	15.7874	7.73708	9.37766	4.39327	2.31055	0.00376276
Ic5-2571	CNE04220	1178840	1178902	inCDS	10.35	8.4484	7.12963	4.20272	3.48011	3.53005	2.31234	0.00702216
Ic2-1178	CNB02060	598021	598077	inCDS	23.3403	19.0835	16.4875	6.33495	14.0024	5.13652	2.31262	0.0311363
Ic8-1149	CNH01920	581615	581665	in5UTR	34.975	35.9846	27.5505	19.2579	7.59637	15.711	2.31433	0.0128463
Ic7-563	CNG01010	283623	283673	inCDS	35.119	32.6797	48.2635	15.6804	23.9521	10.5148	2.31443	0.024225
Ic12-1355	CNL05950	647718	647790	inCDS	10.5338	6.37092	6.9639	4.36463	3.25296	2.68788	2.31611	0.03132
Ic9-775	CNI01410	419396	419448	inCDS	7.81945	6.85497	6.03269	3.73031	2.5974	2.61139	2.31646	0.00355628
Ic5-578	CNE00990	274988	275040	inCDS	12.8787	9.40522	9.87197	3.43734	6.52174	3.92095	2.3167	0.0136748
Ic1-751	CNA01420	388166	388231	inCDS	14.1797	14.587	15.0819	4.57778	7.24845	7.0983	2.31703	0.000780914
Ic2-1889	CNB03140	946966	947028	inCDS	11.5479	12.1868	10.4225	4.91931	6.03978	3.77303	2.31855	0.00147794
Ic3-16	CNC00040	12517	12567	inCDS	8.7482	7.80599	8.92288	4.99307	3.76344	2.22898	2.31916	0.00518198
Ic5-1188	CNE02000	539548	539612	inCDS	8.39575	9.44747	6.12	4.5993	0.875161	4.85555	2.31977	0.0484023
Ic5-1545	CNE02560	687673	687735	inCDS	27.2191	21.6979	19.2973	10.9032	13.0944	5.39059	2.32114	0.0168626
Ic9-1770	CNI03230	877282	877336	inCDS	19.7997	20.4679	19.867	5.19372	12.72	7.96078	2.32409	0.0066435
Ic1-1879	CNA03410	890438	890491	inCDS	13.5784	17.3963	15.1888	10.0066	7.05645	2.79948	2.32416	0.0207523
Ic1-3672	CNA06570	1788251	1788323	inCDS	13.3007	13.4948	7.30162	6.81037	3.51906	4.33725	2.3248	0.0457049
Ic4-2300	CND04120	1144976	1145033	inCDS	8.81868	10.0818	8.5517	5.28246	2.73206	3.77417	2.32869	0.00401036
Ic4-1883	CND03430	931422	931471	inCDS	7.61782	8.22243	5.19731	2.84456	3.96084	2.22384	2.32994	0.0191852
Ic10-150	CNJ00350	95476	95532	inCDS	15.1042	23.3196	21.3649	11.6908	7.74411	6.2179	2.33069	0.0185213
Ic7-1006	CNG01760	500028	500086	inCDS	9.54642	8.39907	8.46495	2.33342	5.51724	3.47934	2.33102	0.0074175
Ic14-881	CNN01500	436351	436421	inCDS	7.17245	5.63131	7.14476	2.78746	3.81581	1.95218	2.33168	0.00687576
Ic8-642	CNH02800	335718	335788	inCDS	21.5843	24.9322	15.5162	13.6345	4.11286	8.8462	2.33262	0.0385896
Ic12-276	CNL04110	122349	122385	inCDS	7.35487	9.83161	9.60459	3.69437	4.26439	3.5225	2.33346	0.00341935
Ic5-873	CNE01480	405939	405990	inCDS	5.76834	5.09642	5.10836	2.68725	2.92929	1.21951	2.3366	0.00623313
Ic7-1699	CNG02960	816465	816550	inCDS	20.2691	16.5351	13.7573	9.13561	6.40919	6.08997	2.33705	0.0104257
Ic2-1554	CNB02610	765499	765636	in5UTR	8.27016	11.7319	8.71148	4.63864	3.5077	4.11805	2.34121	0.00847912
Ic9-1732	CNI03130	847641	847692	inCDS	7.64519	5.68182	5.45162	2.20816	3.74332	2.06412	2.34276	0.0150959
Ic4-1052	CND02020	545943	546003	inCDS	21.6469	30.7331	27.9777	15.6328	7.52688	11.1214	2.34409	0.012605
Ic4-109	CND00180	60079	60394	inCDS	9.4736	12.3084	7.01379	3.73163	5.3409	3.20972	2.34451	0.0294186
Ic1-344	CNA00640	185811	185878	inCDS	50.6502	49.5463	39.5023	12.2145	12.5	34.8429	2.34561	0.0322336
Ic9-1863	CNI03450	934624	934701	inCDS	19.5646	19.8797	16.9483	8.02577	6.41321	9.5986	2.34602	0.00117727
Ic11-138	CNK00260	84010	84073	inCDS	24.8447	27.8351	20.5737	8.26808	14.6841	8.26939	2.34625	0.00953964
Ic4-1303	CND02465	667184	667237	inCDS	14.5115	26.4583	23.3213	7.83883	9.60145	9.95807	2.34653	0.0277181
Ic9-907	CNI01610	462786	463008	inCDS	7.83646	7.7546	6.53786	2.37008	3.69676	3.35945	2.34757	0.00185519
Ic5-333	CNE00630	169227	169272	inCDS	31.0227	31.7529	23.2054	12.2253	13.0093	11.3626	2.34939	0.00405659
Ic10-501	CNJ00900	257600	257654	inCDS	12.8676	12.2576	11.7672	3.48971	8.1697	4.03522	2.35064	0.00948201
Ic2-2273	CNB03770	1122891	1122942	inCDS	63.2522	58.7121	35.741	22.0994	31.405	13.5841	2.35071	0.0385564
Ic12-419	CNL04355	207483	207521	inCDS	60.7553	62.3163	52.3585	31.4035	27.1795	16.0443	2.35075	0.00369946
Ic1-1646	CNA02970	780888	780942	inCDS	14.2289	18.7018	17.1885	7.68182	8.84848	4.78329	2.35151	0.00577032
Ic14-1049	CNN01740	502589	502636	inCDS	28.0488	46.2441	36.8672	13.6569	21.4042	12.1791	2.35308	0.0235454
Ic8-1829	CNH00800	961093	961142	inCDS	22.2897	18.25	16.6667	7.50825	11.0256	5.77061	2.35374	0.00856476
Ic3-667	CNC01150	321007	321053	inCDS	9.54552	6.21798	6.40244	1.54412	5.05082	2.81452	2.35571	0.0461106
Ic5-580	CNE00990	275812	275861	inCDS	7.05135	6.4786	6.69771	2.19094	4.11905	2.27594	2.35591	0.00397133
Ic6-479	CNF00820	270570	270628	inCDS	24.894	27.5505	24.886	9.76819	14.92	8.13439	2.35601	0.00264521
Ic5-1841	CNE03070	869481	869518	inCDS	8.05085	13.1494	11.7558	5.66378	4.91803	3.39286	2.35827	0.0189792
Ic3-658	CNC01110	315417	315466	inCDS	15.3727	17.8294	15.9337	6.78324	6.87993	7.16574	2.35902	0.000232239
Ic3-4220	CNC07010	2046076	2046179	inCDS	27.9322	21.5156	20.3711	8.29536	11.4397	9.85586	2.35947	0.00601738
Ic11-1551	CNK02830	836607	836670	in3UTR	17.1946	18.9028	13.7789	4.71464	5.80661	10.6138	2.35988	0.0152755
Ic1-2117	CNA03850	1035930	1035981	inCDS	32.4675	26.3636	16.3848	14.0142	11.2948	6.54314	2.36141	0.0490411
Ic9-1053	CNI01970	545471	545529	inCDS	14.8735	11.7129	11.6667	6.84764	3.72514	5.61651	2.36287	0.00623145
Ic13-1186	CNM02000	615842	615896	inCDS	51.4991	47.4771	45.1341	18.5922	31.4234	10.9738	2.36287	0.0113923
Ic8-886	CNH02420	445419	445465	inCDS	14.9045	14.1316	13.8429	6.06832	7.45254	4.62585	2.36291	0.000708764
Ic10-345	CNJ00630	186180	186230	inCDS	87.619	92.0635	120.476	25.9259	73.545	27.5397	2.36326	0.0366919
Ic5-40	CNE00120	23024	23067	inCDS	18.5374	14.4864	16.408	9.50103	3.72671	7.68752	2.36343	0.0100527
Ic3-3801	CNC06390	1857166	1857220	inCDS	31.8182	30.1053	15.7209	9.77778	10	13.0625	2.3643	0.0457067
Ic7-2232	CNG03940	1110748	1110803	inCDS	14.6368	9.87934	13.3535	5	8.50202	2.5123	2.36473	0.0315016
Ic1-1006	CNA01940	523495	523555	in5UTR	6.67909	8.18789	6.08586	2.90677	2.92979	3.01389	2.36743	0.00299332
Ic6-2265	CNF03990	1158249	1158293	inCDS	7.80488	7.73124	7.48869	4.48211	3.06438	2.17834	2.36763	0.00282193
Ic12-1272	CNL05760	605790	605840	inCDS	6.63265	7.19352	5.24049	2.68972	0.990099	4.37214	2.36795	0.0319052
Ic9-2102	CNI03850	1036342	1036398	inCDS	5.2432	8.9315	5.81885	3.67392	1.28205	3.48695	2.36809	0.0492335
Ic13-385	CNM00790	234752	234802	inCDS	7.36457	5.45539	5.46737	3.1871	3.54191	0.992063	2.36849	0.0259019
Ic3-1605	CNC02540	729203	729249	inCDS	7.60677	8.97184	7.72621	2.74427	4.93573	2.58017	2.36885	0.00590435
Ic5-843	CNE01460	400319	400388	inCDS	29.3318	23.1009	22.7863	8.76068	14.4286	8.55609	2.36945	0.00724861
Ic1-2245	CNA04070	1093821	1093885	inCDS	7.30285	11.5429	6.38993	3.67852	4.52223	2.44618	2.37022	0.0457576
Ic7-1772	CNG03050	847807	847870	inCDS	12.7017	14.0845	13.5769	3.96936	8.36645	4.65003	2.37628	0.00543849
Ic3-77	CNC00080	29350	29438	inCDS	8.83836	10.0516	10.9645	7.88457	1.30169	3.37496	2.37671	0.0474492
Ic1-1434	CNA02720	708525	708587	inCDS	11.7103	12.2159	9.76709	4.39905	6.66667	3.10421	2.37781	0.00707989
Ic1-3605	CNA06460	1757633	1757682	inCDS	7.52493	6.68365	6.22729	2.235	3.29231	3.0648	2.37845	0.001367
Ic7-2286	CNG04050	1142795	1142853	inCDS	7.97966	8.50119	9.45179	5.07034	4.15899	1.67068	2.37914	0.0104932
Ic2-1885	CNB03140	946562	946609	inCDS	13.1208	8.7896	11.9259	4.98757	4.78088	4.4425	2.38101	0.00734718
Ic6-2688	CNF04760	1386866	1386923	inCDS	17.9567	27.0483	26.1905	9.51257	12.9819	7.39973	2.38158	0.0143524
Ic4-3074	CND05630	1519396	1519457	inCDS	5.74252	7.49512	6.68605	2.56674	3.17235	2.6242	2.38228	0.00206732
Ic9-1677	CNI02990	817371	817431	inCDS	9.85456	12.2471	9.09316	4.08163	7.69231	1.31579	2.38315	0.0438258
Ic13-683	CNM01270	379559	379613	inCDS	7.03834	6.48383	5.64416	1.47835	4.74074	1.82119	2.38379	0.028932
Ic1-3332	CNA06030	1613008	1613057	inCDS	6.40974	6.73861	6.22222	2.47967	2.22222	3.41826	2.38549	0.000677142
Ic2-2187	CNB03650	1080934	1080988	inCDS	29.0973	32.8929	25.9198	12.8861	15.7198	8.23762	2.38603	0.00458786
Ic6-379	CNF00655	221987	222054	in5UTR	21.7703	30.5099	15.7706	8.90188	8.33333	11.2782	2.38662	0.0394128
Ic4-2136	CND03860	1069179	1069248	inCDS	14.3241	12.5175	11.3402	4.66749	6.7052	4.62188	2.38717	0.0026075
Ic1-1111	CNA02150	568114	568162	inCDS	11.3474	12.2707	7.30165	2.25564	4.3956	6.29754	2.38785	0.0356009
Ic5-2010	CNE03260	933653	933711	inCDS	14.1623	11.0308	10.1415	5.77126	5.10796	3.89554	2.39155	0.00686401
Ic1-1762	CNA03170	837455	837521	inCDS	6.74082	7.32378	6.79469	1.70571	4.90068	2.11112	2.3928	0.0166403
Ic9-1835	CNI03380	918058	918147	in3UTR	35.1462	28.0272	22.3232	12.2176	17.957	5.55184	2.39309	0.0323935
Ic1-897	CNA01700	457199	457276	inCDS	14.9738	21.7841	14.6238	5.43395	9.81262	6.22197	2.39335	0.0207679
Ic12-1351	CNL05930	645594	645644	inCDS	16.0696	14.2264	11.4092	4.94743	7.61905	4.84928	2.39468	0.00768025
Ic7-481	CNG00870	236864	236962	inCDS	5.08213	5.97218	5.0249	3.52925	0.775194	2.40964	2.39485	0.0218676
Ic8-306	CNH03310	165063	165125	inCDS	10.3981	6.40769	10.6648	1.85185	3.7674	5.85096	2.39495	0.0412218
Ic2-2189	CNB03650	1081110	1081156	inCDS	23.5041	22.436	19.5667	7.79515	12.6321	6.92264	2.39514	0.00394855
Ic9-2060	CNI03790	1013655	1013729	inCDS	19.466	13.6925	15.4908	11.0159	2.67974	6.61417	2.39536	0.0328542
Ic1-3	CNA00010	5561	5645	inCDS	15.6364	13.5211	9.15264	5.37708	4.35794	6.24818	2.3969	0.0199794
Ic1-2428	CNA04390	1180115	1180168	inCDS	13.7747	14.7887	10.0444	6.15563	3.68098	6.2659	2.39763	0.0109148
Ic4-1710	CND03170	856301	856344	inCDS	83.0049	61.2245	88.4921	31.8144	38.448	26.7131	2.3998	0.0073257
Ic12-1359	CNL05970	650317	650372	inCDS	41.3187	36.9822	25.4058	16.1249	15.3846	11.6796	2.40122	0.0151015
Ic1-2735	CNA05030	1334663	1334723	inCDS	37.8567	43.3576	37.5681	18.4751	20.2876	10.6888	2.402	0.00271263
Ic3-3995	CNC06650	1940170	1940291	inCDS	11.9587	12.1866	8.37733	3.63338	3.59168	6.29291	2.40588	0.0141561
Ic13-139	CNM00270	66919	67006	inCDS	34.1881	26.475	29.5043	10.7811	16.3307	10.3599	2.40627	0.0040203
Ic12-421	CNL04355	207657	207698	inCDS	28.5075	19.9664	17.4152	9.47489	8.55496	9.34101	2.40727	0.0188741
Ic1-1229	CNA02405	631314	631382	inCDS	25.3292	35.4051	19.0422	13.7588	10.7737	8.59287	2.40832	0.0357672
Ic8-1588	CNH01300	808803	808861	inCDS	7.28978	6.89655	5.31891	3.37593	3.22581	1.49391	2.40935	0.0111648
Ic2-1082	CNB01870	550824	550890	in5UTR	41.521	41.1917	40.6499	15.4791	21.7806	13.9281	2.41	0.000569888
Ic4-1343	CND02500	686090	686157	inCDS	24.4786	28.9839	15.5702	12.3933	7.73105	8.50783	2.41102	0.0326232
Ic1-1720	CNA03100	814369	814424	inCDS	24.4647	27.5783	30.9842	16.4738	9.18485	8.77404	2.41129	0.00663101
Ic5-2893	CNE04820	1346500	1346553	inCDS	8.87574	8.56611	5.7265	2.59009	3.01205	4.00372	2.4119	0.0141215
Ic1-566	CNA01100	299045	299106	inCDS	6.12651	7.684	7.03267	2.06519	3.60725	2.96659	2.41268	0.00306059
Ic11-872	CNK01660	487069	487127	inCDS	103.245	87.1848	59.7968	41.4007	26.6995	35.5413	2.41435	0.0217577
Ic11-182	CNK00380	113872	113943	in5UTR	37.8446	66.3492	59.8007	12.2619	27.2727	28.2691	2.41867	0.033258
Ic5-2083	CNE03395	966163	966211	inCDS	13.2491	12.2333	13.2355	3.69541	7.6212	4.68144	2.42016	0.00349053
Ic1-781	CNA01490	402852	402913	inCDS	51.1401	33.2454	40.6729	14.8111	23	13.8186	2.42222	0.01469
Ic8-652	CNH02790	341815	341999	in5UTR	7.42224	7.99822	8.98052	2.11626	3.94217	4.01208	2.42301	0.00342583
Ic1-665	CNA01260	342281	342436	inCDS	24.9045	26.4199	25.4259	9.93192	12.7823	8.95121	2.42378	0.000259255
Ic1-1582	CNA02895	759910	759972	inCDS	66.3189	46.1942	35.5627	18.2325	27.1301	15.6676	2.42627	0.0398491
Ic5-2582	CNE04250	1184236	1184283	inCDS	19.0939	23.1221	19.7272	8.85635	5.98291	10.6897	2.42638	0.00281834
Ic9-1848	CNI03400	924994	925044	inCDS	22.619	18.8095	19.8582	11.1658	6.82839	7.25064	2.42769	0.00255545
Ic2-2863	CNB04860	1381694	1381767	inCDS	7.72263	6.52212	5.53388	3.96711	1.53563	2.64378	2.42786	0.0148554
Ic14-796	CNN01330	400842	400937	inCDS	8.32076	8.64008	7.08389	3.40339	3.4613	3.03676	2.4284	0.00066707
Ic12-76	CNL03790	36498	36545	inCDS	26.6792	32.051	25.7861	8.14815	21.2963	5.3467	2.42925	0.0351059
Ic2-2148	CNB03575	1063450	1063513	in3UTR	30.4838	30.1362	22.2031	14.371	9.84314	9.85869	2.43076	0.0062996
Ic5-2817	CNE04650	1299000	1299058	inCDS	7.65413	7.53809	5.36668	4.70737	1.8018	1.94323	2.43232	0.0284726
Ic3-3058	CNC04970	1500638	1500701	inCDS	9.37554	8.75936	8.24098	5.15969	0.263952	5.41432	2.43366	0.0386728
Ic8-1128	CNH01980	571038	571395	inCDS	173.672	102.025	152.131	52.0063	70.003	53.6585	2.43544	0.0187325
Ic8-133	CNH03650	63132	63264	inCDS	8.19646	7.93355	6.0984	2.45858	3.62852	3.0393	2.43562	0.00415113
Ic3-2870	CNC04620	1394478	1394554	inCDS	10.5215	7.72835	11.1153	3.88071	4.96454	3.20932	2.43602	0.00769006
Ic3-1872	CNC02920	941726	941793	inCDS	5.74941	6.89915	6.07403	1.68399	4.24294	1.75439	2.43742	0.0154574
Ic11-1794	CNK03270	970432	970483	inCDS	10.8386	10.8711	11.4073	2.3795	6.91421	4.2775	2.44024	0.00800263
Ic12-1748	CNL06560	829919	829993	inCDS	9.18042	8.12791	6.71657	1.0748	5.87814	2.88557	2.44192	0.0396167
Ic3-1385	CNC02230	634498	634555	inCDS	15.8929	22.2222	16.129	7.29483	9.89011	5.02272	2.44259	0.0129995
Ic10-784	CNJ01440	420856	420906	inCDS	8.85978	5.33824	5.34802	3.58929	2.04691	2.36564	2.44269	0.038146
Ic1-1479	CNA02780	724078	724149	inCDS	10.0035	10.8757	8.26235	2.5338	5.85951	3.53386	2.44329	0.0100819
Ic2-1763	CNB02900	854781	854817	inCDS	9.48288	7.94844	5.97968	2.78216	3.0581	3.74009	2.44365	0.0118952
Ic1-3675	CNA06570	1788658	1788710	inCDS	27.534	23.9916	23.8918	11.7117	12.7554	6.39367	2.4438	0.00298693
Ic6-739	CNF01330	394248	394299	inCDS	10.3336	8.36685	5.55556	4.06382	3.66037	2.19846	2.44452	0.0332199
Ic11-731	CNK01400	410366	410442	inCDS	12.9224	14.5465	11.0145	5.93884	6.27402	3.52572	2.44517	0.00478784
Ic13-1164	CNM01950	598717	598761	inCDS	25.9952	19.3765	13.3333	10.775	7.71488	5.51651	2.44539	0.0432618
Ic13-166	CNM00320	81944	81986	inCDS	13.0647	24.31	22.941	9.44816	10.8481	4.3628	2.44599	0.0427206
Ic10-1561	CNJ02740	788800	788836	inCDS	30.0752	22.1778	23.1704	9.55357	8.57143	12.688	2.44778	0.00586339
Ic9-480	CNI00970	236369	236406	inCDS	32.0755	48.7013	36.4329	19.6401	16.2304	12.0135	2.44779	0.0132139
Ic3-350	CNC00580	162970	163018	inCDS	16.1878	11.2	12.86	5.03987	6.37652	5.01422	2.44956	0.00662578
Ic7-279	CNG00520	134603	134702	inCDS	37.3235	25.695	23.1973	14.486	9.35714	11.3508	2.44973	0.0209072
Ic2-1330	CNB02270	660367	660428	inCDS	14.4687	20.6203	11.9293	8.38235	2.61299	8.18698	2.45112	0.0441008
Ic2-2844	CNB04820	1375545	1375615	inCDS	9.53917	11.1789	8.80556	3.45242	4.13793	4.45387	2.45127	0.00156619
Ic2-1886	CNB03140	946626	946677	inCDS	7.50049	7.1464	7.58078	2.73851	3.51193	2.81249	2.45259	9.71039e-05
Ic6-2754	CNF04870	1417330	1417388	inCDS	9.13933	8.00493	6.96953	5.95862	0.910865	2.96228	2.45264	0.0404705
Ic3-1865	CNC02890	938388	938455	inCDS	19.7264	29.7988	21.6971	7.72435	13.4278	7.88616	2.4527	0.0175724
Ic4-2525	CND04515	1240906	1240962	inCDS	24.6165	17.17	16.3161	4.91121	13.4886	5.27674	2.45402	0.0405818
Ic3-2855	CNC04590	1388303	1388540	inCDS	6.8163	7.82093	9.46503	3.63642	4.06284	2.12093	2.45436	0.00803282
Ic1-445	CNA00840	236414	236473	inCDS	50.4123	57.6933	62.1102	14.5926	34.0909	20.6625	2.45459	0.00737253
Ic4-2167	CND03920	1083744	1083799	inCDS	11.3889	9.11911	5.56831	3.67494	3.73282	3.21336	2.45514	0.0388811
Ic3-3577	CNC05950	1759315	1759389	inCDS	5.30325	5.21587	5.95046	1.96223	4.19287	0.552846	2.45524	0.0399492
Ic12-600	CNL04647	297812	297876	inCDS	12.147	10.074	8.65507	4.77401	3.80952	3.98519	2.45658	0.00445962
Ic7-1525	CNG02640	741440	741485	inCDS	12.5	10.0248	12.2442	8.0518	3.55769	2.53456	2.4582	0.0211926
Ic2-993	CNB01750	517280	517330	inCDS	28.3621	24.3952	21.6966	7.14286	14.4144	8.73016	2.45825	0.00741406
Ic10-1873	CNJ03310	1037556	1037630	inCDS	36.4751	41.2579	38.6295	15.5686	17.5487	14.2166	2.45833	0.000167642
Ic5-300	CNE00570	153153	153248	inCDS	28.2232	25.292	22.9313	10.7855	10.4082	9.89847	2.45871	0.00062206
Ic3-355	CNC00590	164557	164615	in3UTR	12.8144	10.8512	11.6573	5.57634	3.61831	5.16486	2.45989	0.00106264
Ic10-586	CNJ01060	302637	302700	inCDS	21.9483	27.3074	20.7158	8.96238	9.16237	10.3069	2.46104	0.00257992
Ic2-2188	CNB03650	1081006	1081061	inCDS	11.2775	18.459	11.1207	5.79248	6.90671	3.88056	2.46428	0.0348236
Ic1-1877	CNA03400	886950	886996	inCDS	8.52941	7.04225	9.62567	2.73973	3.84615	3.63636	2.46495	0.00371337
Ic14-592	CNN00980	307599	307674	inCDS	14.2288	11.0195	13.7648	5.13374	4.71079	5.9732	2.46641	0.00193163
Ic6-548	CNF00980	303843	303947	inCDS	20.6211	18.5777	14.6852	7.18563	8.89704	5.7284	2.47049	0.00556215
Ic3-1058	CNC01790	490568	490615	inCDS	14.7059	11.1111	11.1111	4.89297	6.37993	3.66721	2.47174	0.00689647
Ic2-2234	CNB03710	1100531	1100588	inCDS	12.2775	12.0301	9.05388	6	6.25	1.24224	2.47264	0.0265199
Ic1-4642	CNA08120	2236140	2236216	inCDS	12.3604	12.1339	11.2535	7.98379	4.25532	2.21532	2.47314	0.0145974
Ic3-3810	CNC06410	1861356	1861411	inCDS	6.65604	6.14192	5.05992	2.37239	2.34765	2.5	2.47337	0.0016902
Ic5-2015	CNE03270	934816	934872	inCDS	51.1215	41.7054	38.7369	23.9986	21.8182	7.35157	2.47448	0.0152223
Ic8-581	CNH02890	309045	309136	inCDS	6.49967	9.58453	6.86333	2.95976	3.99861	2.31378	2.47489	0.0138981
Ic13-684	CNM01270	380011	380080	inCDS	57.6931	49.8428	49.3009	21.0472	24.2617	17.995	2.47752	0.000667619
Ic5-1915	CNE03140	893045	893126	inCDS	15.1442	16.1995	24.1728	6.52473	6.48567	9.39177	2.47817	0.0213996
Ic5-1392	CNE02270	620107	620167	inCDS	14.017	17.835	13.6239	6.23505	7.07169	5.0299	2.48005	0.00351923
Ic10-810	CNJ01500	436682	436732	inCDS	10.3544	6.94444	5.37691	3.47222	1.88679	3.77804	2.48173	0.046264
Ic8-676	CNH02735	353574	353639	inCDS	23.3992	25.3286	25.3472	9.42192	14.6341	5.79196	2.48174	0.00508659
Ic5-951	CNE01575	435417	435463	inCDS	31.643	43.5152	35.9893	14.5946	15.7029	14.4796	2.48224	0.00317051
Ic7-1974	CNG03340	945576	945642	inCDS	13.9196	19.8982	23.3229	8.06968	6.34921	8.58001	2.4845	0.0158332
Ic10-1772	CNJ03130	974568	974630	in3UTR	67.5257	70.1611	79.7462	29.1899	33.9572	24.3497	2.48504	0.000729958
Ic12-1192	CNL05590	566847	567035	inCDS	17.7684	22.536	27.2968	7.35627	12.3029	7.52514	2.48677	0.0134847
Ic13-649	CNM01230	368923	369011	inCDS	13.2681	14.5777	15.859	7.42862	5.22954	4.90877	2.4879	0.00132487
Ic1-4657	CNA08160	2245179	2245232	inCDS	5.33025	9.53159	8.70174	3.36812	3.69353	2.40868	2.48815	0.0248431
Ic1-134	CNA00230	71513	71567	inCDS	7.06748	12.7059	8.91304	3.8961	5.12821	2.50382	2.48838	0.0350308
Ic11-1395	CNK02570	745050	745112	inCDS	73.2008	70.7459	64.3166	32.8782	22.0202	28.6413	2.49299	0.000544154
Ic9-1708	CNI03080	834657	834705	inCDS	14.4105	12.8667	11.1616	4.78591	5.76874	4.86168	2.49338	0.00149215
Ic1-3292	CNA05940	1591670	1591722	inCDS	10.1449	9.14472	7.58082	2.41546	6.04454	2.31214	2.49444	0.0201894
Ic1-4483	CNA07790	2152600	2152654	inCDS	11.6494	11.7264	10.7764	6.91892	4.48945	2.27933	2.4951	0.00768103
Ic6-2105	CNF03720	1084028	1084099	in5UTR	23.3652	22.8709	31.3755	11.0155	14.272	5.79014	2.49735	0.0137973
Ic12-604	CNL04650	300885	300934	inCDS	6.46512	9.03846	8.1761	5.66553	1.50376	2.31047	2.49792	0.0330773
Ic2-1030	CNB01780	529497	529556	inCDS	5.74074	10.8219	9.51157	4.06944	2.83333	3.53265	2.49863	0.0290529
Ic6-2256	CNF03960	1153072	1153124	inCDS	12.8995	12.643	13.7768	8.08274	4.34783	3.30346	2.499	0.00619677
Ic11-127	CNK00240	75758	75807	inCDS	7.38019	7.07317	6.02174	3.21622	2.5641	2.41287	2.49904	0.00103285
Ic3-3574	CNC05950	1758822	1758874	inCDS	7.51026	9.05401	10.4829	3.59883	5.27009	1.9494	2.50012	0.0136501
Ic5-2388	CNE03860	1103791	1103848	inCDS	19.4666	19.9534	11.5604	7.30415	6.15385	6.93027	2.50048	0.0204729
Ic3-2143	CNC03310	1048194	1048255	inCDS	10.4364	12.7539	15.444	5.86854	8.08424	1.49411	2.5011	0.0329718
Ic5-1635	CNE02750	731678	731728	inCDS	9.29919	12.0536	12.0885	2.72109	8.42044	2.22898	2.50112	0.0379098
Ic7-2198	CNG03880	1091666	1091736	inCDS	13.9989	13.3988	13.35	6.76198	4.17755	5.34622	2.50205	0.0004633
Ic8-934	CNH02340	473700	473761	inCDS	17.8471	24.418	23.1605	7.73885	11.3356	7.05451	2.50395	0.00557771
Ic11-376	CNK00760	243476	243710	inCDS	9.63133	9.58179	7.58116	3.27428	3.09423	4.32627	2.50536	0.00230434
Ic9-785	CNI01440	423092	423137	inCDS	5.11968	5.45455	5.52326	1.64783	2.72512	2.05	2.50624	0.000674837
Ic6-2247	CNF03930	1146895	1146950	inCDS	11.6661	10.7563	9.54279	5.79647	5.08814	1.86858	2.50644	0.00915663
Ic1-888	CNA01690	454907	454969	inCDS	12.21	14.0595	12.0388	3.96678	7.37126	3.93692	2.50792	0.00423772
Ic8-417	CNH03160	219836	219873	inCDS	29.4048	29.4835	30.7335	12.5	17.2868	5.93434	2.50893	0.00563926
Ic6-1561	CNF02650	758775	758840	inCDS	14.2849	18.8833	12.5429	6.08506	8.39582	3.71914	2.5116	0.0168671
Ic4-1396	CND02600	708939	709008	inCDS	9.62898	5.81967	8.40816	4.4164	1.44628	3.63158	2.51276	0.0287531
Ic2-2630	CNB04460	1289791	1289868	inCDS	32.2825	37.0646	38.0679	12.5248	19.883	10.3293	2.51339	0.00315376
Ic6-1994	CNF03500	1035769	1035823	inCDS	14.765	15.0621	12.4059	4.79669	6.94157	5.06375	2.51357	0.00141202
Ic9-1254	CNI02260	627705	627750	inCDS	22.2222	21.978	13.6364	7.9142	6.43939	8.65385	2.51382	0.0160155
Ic1-167	CNA00280	90477	90532	inCDS	8.00416	12.5641	9.48883	4.14545	5.62379	2.18295	2.51478	0.0225755
Ic2-63	CNB00130	39268	39317	inCDS	13.2323	18.4	14.6037	1.08434	10.1695	7.12297	2.516	0.0395346
Ic7-246	CNG00450	115325	115387	inCDS	10.8864	11.4758	9.67548	5.05123	5.43475	2.24511	2.51649	0.0047953
Ic4-864	CND01740	469633	469685	inCDS	15.0524	15.0982	13.8816	6.28635	6.6379	4.56741	2.51733	0.000300932
Ic1-2473	CNA04470	1201133	1201189	inCDS	11.1015	11.3391	6.68908	3.61072	6.01709	1.93425	2.51942	0.0380856
Ic9-1707	CNI03080	834543	834591	inCDS	15.921	16.6005	12.3562	6.32471	6.68413	4.78785	2.52169	0.0032957
Ic1-4101	CNA07190	1960838	1960885	inCDS	6.56465	5.71992	6.6635	1.89211	3.84615	1.77203	2.52295	0.00660303
Ic3-1606	CNC02540	729354	729412	inCDS	5.86844	7.71249	6.28209	1.96023	4.1339	1.77813	2.52317	0.0131654
Ic4-1165	CND02230	592946	592991	inCDS	11.6525	13.7674	10.93	3.65021	4.96795	5.78731	2.52334	0.002269
Ic6-1375	CNF02340	683964	684027	inCDS	24.0654	20.0346	23.2267	10.5239	8.36087	7.76471	2.52638	0.000801937
Ic2-67	CNB00135	41907	41955	in3UTR	13.9962	16.8919	15.2548	7.06441	8.22227	2.96613	2.52799	0.00669462
Ic9-259	CNI00480	114106	114167	inCDS	26.6192	30.8364	29.6984	16.0908	10.3885	7.99087	2.52839	0.00293291
Ic11-755	CNK01440	425592	425647	inCDS	7.45819	8.27206	7.0613	4.0676	2.0339	2.89911	2.53222	0.00261739
Ic7-2137	CNG03750	1051685	1051743	inCDS	10.3448	15.4875	10.9466	7.35882	4.79588	2.36765	2.53258	0.0268313
Ic10-515	CNJ00920	264542	264587	inCDS	8.06962	5.7971	8.63636	3.69048	4.44915	0.745614	2.53264	0.0333046
Ic4-290	CND00600	169582	169632	inCDS	176.984	140.421	209.341	116.492	33.3333	57.8231	2.53671	0.0284338
Ic3-1237	CNC02010	559848	559896	inCDS	9.01491	6.2201	5.68494	2.77679	2.28687	3.16738	2.54159	0.0164348
Ic5-2713	CNE04480	1255968	1256026	inCDS	10.2434	6.89655	6.72164	3.71191	0.91954	4.75096	2.54323	0.0407082
Ic1-3141	CNA05710	1525715	1525769	inCDS	28.058	28.9543	24.92	10.491	12.3894	9.32632	2.54395	0.000395576
Ic12-397	CNL04310	198352	198410	inCDS	21.5471	23.4375	14.5191	11.0229	8.21018	4.15539	2.54414	0.0232558
Ic6-1417	CNF02400	704259	704317	inCDS	6.70274	10.5197	7.70115	2	4.11141	3.68502	2.54415	0.0184133
Ic4-2944	CND05310	1446325	1446408	inCDS	15.9582	9.03038	13.6052	7.8784	2.85714	4.4323	2.54445	0.0361356
Ic14-1268	CNN02170	674228	674290	inCDS	30.8225	32.9966	25.8442	15.8029	17.5325	1.8564	2.54785	0.028159
Ic1-3552	CNA06370	1731211	1731268	inCDS	12.155	9.52381	7.02356	3.28947	5.61224	2.34192	2.55277	0.0303601
Ic9-395	CNI00800	195575	195632	inCDS	16.3273	13.5279	9.07283	4.63941	6.82493	3.78019	2.55357	0.026424
Ic6-1970	CNF03470	1027362	1027422	inCDS	33.4194	22.2011	18.894	6.95873	12.8381	9.38183	2.55374	0.0327409
Ic13-908	CNM01580	459970	460021	inCDS	6.72131	7.86581	6.4289	1.45544	3.45181	3.32114	2.55409	0.00544603
Ic6-1295	CNF02220	646306	646367	inCDS	19.7285	17.3333	16.9434	7.12891	6.47007	7.54014	2.55476	0.000290706
Ic3-1247	CNC02030	568222	568301	inCDS	13.1429	24.4516	18.1065	7.81141	6.64407	7.32203	2.55773	0.0263684
Ic3-104	CNC00130	41126	41196	in3UTR	10.7846	14.2343	14.6909	4.29589	7.57381	3.65215	2.55831	0.00959668
Ic5-791	CNE01350	369632	369690	inCDS	8.28536	8.75546	6.3308	3.73759	4.11166	1.2845	2.55882	0.0148036
Ic7-472	CNG00840	233473	233519	inCDS	9.40543	8.90587	7.74932	4.71931	3.01385	2.45123	2.55888	0.00324359
Ic11-1553	CNK02840	837888	837960	inCDS	43.5226	56.5433	47.1586	20.6912	23.9883	12.8517	2.55904	0.00421023
Ic4-2145	CND03870	1074078	1074129	inCDS	16.196	12.2743	10.5636	8.04642	4.67102	2.52101	2.56154	0.0266747
Ic11-789	CNK01510	443886	443933	inCDS	10.3845	8.76242	8.22669	3.0281	4.72951	2.92276	2.56298	0.00311859
Ic13-296	CNM00620	191472	191529	inCDS	16.5886	21.0339	21.3254	8.33972	8.0665	6.57634	2.5649	0.00181051
Ic4-2773	CND04930	1353327	1353383	inCDS	22.6469	30.5872	26.1445	13.2275	9.75057	7.95686	2.56599	0.00431369
Ic9-1334	CNI02410	662970	663018	inCDS	14.9897	16.6332	13.2448	8.69565	4.82859	3.95464	2.56696	0.00650326
Ic4-1276	CND02410	647847	647899	inCDS	13.7657	12.143	8.50075	4.41054	4.47761	4.51655	2.56697	0.0108484
Ic13-250	CNM00470	118608	118656	inCDS	14.2857	12.7554	17.3503	7.22982	6.45161	3.6036	2.5682	0.0065947
Ic8-1447	CNH01420	769289	769345	inCDS	6.63082	7.28836	5.61487	2.68682	2.33515	2.5824	2.56879	0.00133148
Ic9-2135	CNI03910	1054461	1054514	inCDS	11.4698	6.8323	13.1369	6.28019	1.92308	4.03321	2.56928	0.0476684
Ic8-1446	CNH01420	769219	769264	inCDS	5.62606	8.37451	6.19257	2.29885	3.57587	1.98192	2.5702	0.0132326
Ic6-496	CNF00870	278321	278440	inCDS	11.7498	12.3532	9.62759	4.42338	5.70408	2.98648	2.57211	0.00381442
Ic1-4486	CNA07800	2153904	2153984	inCDS	13.284	6.90314	11.891	5.25671	5.17345	2.0383	2.57274	0.0415199
Ic4-1651	CND03050	828805	828853	inCDS	9.96641	6.39295	10.3841	2.88462	5.54017	1.96704	2.57351	0.030339
Ic10-499	CNJ00890	257138	257189	inCDS	8.43263	14.3842	8.77629	4.65029	4.715	2.89326	2.57723	0.0331659
Ic14-87	CNN00140	50795	50850	inCDS	8.78563	17.8138	13.4615	6.60599	4.2735	4.65839	2.57828	0.0390835
Ic3-3052	CNC04960	1499346	1499408	inCDS	8.36311	8.97248	9.8744	2.92053	4.95398	2.67398	2.57952	0.00277744
Ic3-3240	CNC05330	1594236	1594286	inCDS	18.8397	19.3407	18.3101	9.33451	8.53408	3.9888	2.58451	0.00240735
Ic1-4004	CNA07060	1916415	1916460	inCDS	46.4742	52.6902	44.8607	19.8413	28.211	7.63889	2.58614	0.010201
Ic6-1537	CNF02610	750143	750194	inCDS	20.7435	18.9672	17.3355	8.93142	7.48663	5.63326	2.58697	0.00104657
Ic4-2813	CND04990	1366983	1367109	inCDS	10.5607	12.786	16.9311	3.70634	5.55662	6.30319	2.58753	0.0151233
Ic6-1951	CNF03440	1017952	1017989	inCDS	14.0351	12.5	15.678	4.92424	7.69231	3.68421	2.58964	0.00449545
Ic10-923	CNJ01650	482749	482796	inCDS	14.1045	11.3369	12.9737	6.28977	5.30864	3.23315	2.59009	0.00287009
Ic6-2060	CNF03620	1064897	1064948	inCDS	11.5152	7.80488	7.72639	1.94449	4.39224	4.0959	2.59248	0.0195999
Ic6-2074	CNF03640	1069471	1069531	inCDS	16.3249	17.8723	12.5761	8.19838	3.87097	5.96794	2.59315	0.00884228
Ic4-1709	CND03165	855388	855453	inCDS	17.0106	10.2513	15.8228	8.68631	4.52559	3.39988	2.59362	0.0284871
Ic7-245	CNG00450	115162	115236	inCDS	9.3133	7.54552	8.85015	3.07967	4.61146	2.22047	2.59383	0.00387167
Ic12-1085	CNL05440	514675	514727	inCDS	5.91541	5.72566	9.22315	1.91304	3.85747	2.26843	2.59539	0.029067
Ic1-1889	CNA03420	893022	893091	inCDS	10.7427	12.5119	10.1618	4.7848	3.93761	4.15041	2.59589	0.000803138
Ic10-1686	CNJ02970	926156	926260	inCDS	19.102	14.359	12.2731	6.3726	7.12889	4.10024	2.59827	0.0133512
Ic7-2056	CNG03560	994635	994693	inCDS	12.0522	14.1379	14.1326	4.91754	8.5162	2.07295	2.60035	0.0141664
Ic1-2895	CNA05300	1409648	1409708	inCDS	14.3582	11.7658	11.9286	2.24371	9.04168	3.34574	2.6008	0.0262078
Ic1-4460	CNA07750	2140843	2140909	in5UTR	38.7425	41.8721	37.691	11.3382	15.0811	18.9947	2.60505	0.00066944
Ic6-1023	CNF01700	498465	498518	inCDS	11.838	13.3864	10.5435	4.52899	5.35088	3.84161	2.60671	0.00138966
Ic2-456	CNB00935	261675	261725	inCDS	17.4021	15.1223	18.6029	3.99562	5.03401	10.582	2.60699	0.0100522
Ic12-214	CNL04030	99657	99710	inCDS	17.6038	21.5866	17.6458	6.11111	9.79766	5.86895	2.60983	0.00310486
Ic9-496	CNI00970	238773	238825	inCDS	33.9775	30.4348	18.5619	12.5418	13.834	5.4126	2.6102	0.0331813
Ic3-680	CNC01180	328962	329026	inCDS	21.1555	19.2803	16.1828	8.06937	9.10891	4.51128	2.61041	0.00441481
Ic7-2041	CNG03540	988489	988561	inCDS	8.06686	6.96721	6.94024	3.0452	1.38427	3.98455	2.61163	0.00591274
Ic2-1458	CNB02480	718797	718855	inCDS	7.82568	5.88105	7.93353	2.17863	4.20474	1.90103	2.61217	0.010693
Ic5-2623	CNE04300	1200449	1200506	inCDS	25	28.2738	21.922	4.94683	17.577	6.20899	2.61707	0.0247202
Ic3-2146	CNC03310	1049043	1049090	inCDS	6.92077	7.69618	7.94745	5.12566	1.27389	2.21718	2.61867	0.0179085
Ic12-424	CNL04360	210505	210564	inCDS	12.6489	11.2014	9.22195	2.30254	6.53846	3.78151	2.6201	0.0127668
Ic6-1967	CNF03470	1026982	1027044	inCDS	41.8895	48.923	43.4137	20.4586	23.3004	7.45551	2.62086	0.00653158
Ic13-321	CNM00660	205310	205353	inCDS	18.3346	15.4337	10.8409	6.15246	7.39261	3.47054	2.62166	0.0203944
Ic3-254	CNC00400	116196	116259	inCDS	8.75258	14.0075	8.22919	3.42161	4.12063	4.27316	2.62279	0.0265466
Ic11-529	CNK01020	313283	313338	inCDS	48.3368	26.2108	47.1342	14.4349	16.6253	15.3276	2.62314	0.0253444
Ic5-1590	CNE02640	709564	709633	inCDS	5.02317	7.04204	5.51198	2.22812	2.41176	2.05882	2.62397	0.00417726
Ic2-826	CNB01510	450090	450157	inCDS	44.9183	36.1556	27.0982	13.2239	16.3743	11.6187	2.62446	0.0138427
Ic2-1799	CNB03000	912837	912885	inCDS	10.8714	15.0249	8.8239	5.00825	4.0404	4.17818	2.62499	0.0179216
Ic3-208	CNC00325	97292	97509	inCDS	10.5665	13.0298	10.7159	4.2177	4.20064	4.63965	2.62769	0.000942454
Ic1-4701	CNA08250	2266008	2266075	inCDS	15.5447	15.6308	16.0386	9.56938	4.43756	3.9604	2.62777	0.00565286
Ic1-2364	CNA04270	1148302	1148357	inCDS	6.77927	9.40517	8.4649	2.27383	2.0202	5.08475	2.6282	0.0150632
Ic2-3161	CNB05530	1553879	1553966	inCDS	10.8355	13.6052	8.47474	3.13906	6.46849	2.90454	2.6307	0.0222851
Ic9-2375	CNI04360	1165254	1165365	inCDS	16.2877	9.44551	9.16494	3.63365	6.40529	3.22581	2.6309	0.0465985
Ic1-469	CNA00880	248792	249151	inCDS	9.941	12.9558	11.9061	4.23902	4.2331	4.75152	2.63187	0.0013294
Ic3-3037	CNC04940	1491604	1491669	inCDS	15.9594	9.67335	9.03195	4.79196	4.7619	3.60648	2.63403	0.0330879
Ic11-1299	CNK02400	692939	692985	inCDS	25.0704	22.1997	20.5472	7.91535	11.0903	6.70832	2.63737	0.00164763
Ic11-523	CNK01000	309666	309733	inCDS	10.6996	8.10207	9.537	2.07396	5.67063	2.99901	2.63773	0.0111355
Ic3-2594	CNC04010	1244450	1244498	inCDS	7.04746	6.98629	6.83329	2.74743	3.03139	2.12781	2.63918	9.49073e-05
Ic2-1744	CNB02860	849430	849470	inCDS	10.2703	11.2732	7.27273	4.13332	3.56839	3.21637	2.63931	0.00836184
Ic6-1810	CNF03170	943214	943274	in3UTR	70.3985	50.1466	40.0239	19.2386	27.1647	14.4282	2.63957	0.026347
Ic9-740	CNI01350	404148	404210	inCDS	10.6296	9.17951	6.09878	3.58366	3.57106	2.65536	2.64095	0.0173275
Ic1-1651	CNA02970	782143	782186	inCDS	21.0306	20.9643	15.1187	12.7887	4.49735	4.33526	2.64154	0.0256073
Ic2-2127	CNB03540	1056225	1056438	inCDS	30.7504	37.4179	28.5955	11.5179	11.7531	13.3548	2.64195	0.00180017
Ic3-2475	CNC03860	1199098	1199146	inCDS	31.1385	28.4689	14.332	8.6401	11.2693	8.04094	2.64538	0.0446493
Ic10-1075	CNJ01930	564962	565026	inCDS	10.977	11.8373	8.66891	4.41113	5.25221	2.22072	2.6492	0.00752131
Ic10-673	CNJ01270	358401	358451	inCDS	7.0922	11.0899	8.92756	1.71674	5.47945	3.0303	2.65093	0.024364
Ic1-1717	CNA03100	813983	814032	inCDS	12.7586	6.65848	8.05938	3.73913	3.64486	2.97659	2.65202	0.0374079
Ic1-901	CNA01710	458258	458308	inCDS	6.1495	6.10551	5.13831	2.50086	2.2409	1.81368	2.65327	0.000726023
Ic8-2157	CNH00230	1121451	1121499	in5UTR	32.0468	22.6316	26.935	11.1982	8.06452	11.4958	2.65335	0.00445841
Ic3-3628	CNC06020	1776905	1776997	inCDS	16.4742	14.2098	14.4779	2.57453	9.47329	4.97155	2.65356	0.0119295
Ic14-108	CNN00155	59030	59116	inCDS	37.8042	38.2239	29.1381	15.3868	8.77193	15.4688	2.65386	0.00411834
Ic5-51	CNE00130	25702	25747	inCDS	9.05077	10.2322	8.15445	3.52709	3.53774	3.26409	2.65637	0.000721079
Ic1-886	CNA01690	454516	454564	inCDS	18.7511	15.8399	14.5749	8.26164	5.01994	5.22011	2.65737	0.00323614
Ic7-2285	CNG04050	1142480	1142536	inCDS	9.89556	9.30035	8.07782	4.27296	3.79237	2.1945	2.6583	0.00234812
Ic5-2564	CNE04210	1176802	1176849	inCDS	10.6719	9.42408	6.785	1.95676	6.13155	2.02134	2.65894	0.0356806
Ic10-1872	CNJ03310	1036612	1036689	inCDS	8.2963	9.12281	6.86521	3.1367	4.23851	1.75703	2.65919	0.00659979
Ic8-2251	CNH00030	1185763	1185820	inCDS	21.831	22.9349	17.1389	3.64286	8.18182	11.4517	2.65955	0.0110418
Ic1-2587	CNA04710	1249101	1249159	inCDS	10.417	6.6438	7.758	3.79905	3.00866	2.52372	2.6597	0.0118985
Ic9-1659	CNI02960	805927	805979	inCDS	9.49233	5.20163	5.66698	2.17873	3.44645	2.02642	2.661	0.0416126
Ic7-1058	CNG01870	528219	528288	inCDS	16.3272	15.0474	14.8727	4.83504	6	6.54047	2.66164	0.000145334
Ic6-1215	CNF02070	607832	607881	inCDS	12.5749	10.3673	8.99827	5.96273	3.22148	2.8066	2.66375	0.00983286
Ic7-1996	CNG03440	966424	966535	inCDS	40.659	34.4992	40.6376	15.1683	21.3736	6.92915	2.66375	0.00662931
Ic14-1297	CNN02240	694644	694728	inCDS	41.6704	41.0839	30.6412	15.0239	21.9718	5.57261	2.66384	0.0165818
Ic11-1622	CNK02945	864401	864464	inCDS	27.5871	21.317	12.8368	6.77941	8.8418	7.53175	2.66666	0.0407361
Ic7-2399	CNG04240	1195602	1195649	inCDS	41.6034	54.0552	44.7814	7.86579	35.7413	8.97265	2.67099	0.0409964
Ic6-1365	CNF02315	677692	677744	inCDS	110.725	53.3597	78.8538	34.6711	23.3696	32.8322	2.67338	0.0403845
Ic2-2720	CNB04630	1324702	1324761	inCDS	19.8566	16.2963	8.97101	5.9802	6.80412	4.09195	2.67381	0.0463817
Ic1-79	CNA00160	47256	47319	inCDS	14.6656	7.0459	11.8019	4.34966	5.72024	2.4536	2.67604	0.0442711
Ic1-2855	CNA05260	1392348	1392407	inCDS	9.89326	7.75253	5.96901	2.79432	3.18951	2.84012	2.67622	0.0124463
Ic6-1388	CNF02370	690064	690116	inCDS	7.78435	8.00948	5.13711	2.60979	1.20846	3.99973	2.67728	0.0233932
Ic4-1277	CND02410	647942	648009	inCDS	26.9068	20.0248	13.5121	7.12074	10.8495	4.60091	2.67792	0.0417556
Ic12-77	CNL03800	38605	38781	in5UTR	9.75845	12.2422	8.36867	2.42121	5.8175	3.09866	2.67869	0.0145048
Ic9-2372	CNI04360	1164621	1164698	inCDS	10.9541	7.99107	12.4931	5.13627	3.53916	3.05635	2.67976	0.0109059
Ic8-1764	CNH00960	912963	913045	inCDS	52.6411	52.2159	48.2245	16.4218	30.4582	10.217	2.68107	0.00650608
Ic7-1995	CNG03400	959049	959094	inCDS	11.7718	12.8526	10.4605	3.01282	8.02239	2.04918	2.68143	0.0206453
Ic6-1747	CNF02960	840857	840910	inCDS	7.58984	6.51083	5.99985	1.72202	3.58333	2.18978	2.68181	0.00450702
Ic1-1117	CNA02170	571269	571335	inCDS	15.066	14.1032	11.4007	4.62345	7.99942	2.50123	2.68247	0.0119634
Ic1-3954	CNA06960	1892846	1892896	inCDS	14.6192	22.5369	12.3335	6.34921	9.40325	2.6965	2.68252	0.0470802
Ic4-2770	CND04930	1352953	1353000	inCDS	13.0219	11.3273	11.7932	2.29008	5.72738	5.45348	2.68299	0.00338345
Ic6-625	CNF01160	350599	350651	inCDS	8.73604	5.11221	5.47288	1.88769	3.60298	1.70624	2.68464	0.0360268
Ic8-1758	CNH00980	907583	907637	in3UTR	55.6092	48.5714	41.3757	18.6228	22.3221	13.2516	2.68572	0.00336099
Ic10-785	CNJ01450	421249	421300	inCDS	20.1903	28.5941	20.5917	8.62385	7.25338	9.93007	2.68823	0.00694942
Ic13-138	CNM00270	66710	66765	inCDS	17.2984	22.1132	15.7623	8.79996	6.80473	4.91903	2.6883	0.00647299
Ic8-1208	CNH01870	599426	599490	inCDS	6.75325	7.27273	5.09181	3.57864	1.2987	2.22635	2.69125	0.0127303
Ic8-1411	CNH01520	705305	705356	inCDS	19.8237	16.3188	13.7425	6.01344	6.37301	6.14653	2.69169	0.00407899
Ic8-415	CNH03160	219110	219161	inCDS	11.6787	11.4776	11.8451	4.91269	6.0925	1.98982	2.69344	0.00390001
Ic3-4169	CNC06880	2015015	2015080	inCDS	7.32802	7.98012	8.40651	2.44674	3.66702	2.69027	2.69361	0.000520208
Ic6-1925	CNF03400	1004547	1004632	inCDS	6.87241	5.45264	5.44414	2.48844	1.35773	2.74938	2.69412	0.00430474
Ic14-1306	CNN02260	700320	700360	inCDS	10.4877	11.0504	8.01527	3.71792	3.65487	3.59613	2.69428	0.00266881
Ic9-482	CNI00970	236637	236682	inCDS	40.8929	24.5192	26.1525	15.8467	11.2069	6.92891	2.69446	0.029816
Ic3-1879	CNC02950	948100	948330	in5UTR	9.27182	9.66596	7.05846	2.54648	3.56965	3.53073	2.69479	0.00342494
Ic10-1236	CNJ02160	635376	635427	inCDS	8.43113	7.61447	7.65422	2.43674	3.09547	3.25974	2.69563	0.000170237
Ic3-2902	CNC04690	1417824	1417884	inCDS	10.8686	10.4083	9.39942	4.88412	4.3947	2.08206	2.70017	0.00264173
Ic10-1005	CNJ01800	520377	520425	inCDS	23.5004	23.4406	21.5489	6.58485	13.0904	5.67686	2.70154	0.00402934
Ic6-829	CNF01420	416128	416172	inCDS	11.3782	9.99017	6.96742	5.37753	2.741	2.36934	2.70177	0.0209225
Ic2-1904	CNB03160	955308	955362	inCDS	10.4045	12.32	8.61463	2.73199	4.05714	4.81002	2.70185	0.00589164
Ic4-2313	CND04150	1155761	1155804	inCDS	32.5778	35.2737	34.0562	15.6074	10.852	11.2516	2.70234	0.000235019
Ic11-1054	CNK01940	580034	580091	inCDS	20.1299	19.4251	10.4396	6.79012	3.94737	7.73263	2.70678	0.0340258
Ic5-110	CNE00250	58399	58480	inCDS	7.01686	7.12891	5.15985	2.4398	1.25809	3.43052	2.70826	0.0105567
Ic4-966	CND01890	509590	509633	inCDS	7.26537	6.14559	5.79214	2.48591	2.1322	2.46849	2.70978	0.000918091
Ic5-461	CNE00840	223146	223206	inCDS	6.82124	12.6744	10.6954	4.78266	1.6565	4.6895	2.71292	0.0337475
Ic1-759	CNA01450	392230	392380	inCDS	13.318	12.8015	8.25697	3.63855	4.21094	4.819	2.71354	0.0116677
Ic13-907	CNM01580	459875	459946	inCDS	8.61366	8.95775	11.227	4.65476	1.10375	4.85232	2.71405	0.014501
Ic5-2392	CNE03860	1104789	1104835	inCDS	13.0608	14.6713	15.7603	3.82166	7.39496	4.77755	2.71927	0.00229106
Ic5-21	CNE00050	8936	8999	inCDS	23.0699	23.0038	17.8459	10.2689	7.07876	6.15162	2.72006	0.00321238
Ic7-355	CNG00650	178466	178552	inCDS	13.636	10.9104	15.0171	5.50997	3.09725	5.9356	2.72049	0.00506804
Ic5-1513	CNE02475	670902	670954	inCDS	31.9898	40.7563	29.3081	10.3564	16.6087	10.5445	2.72075	0.00588219
Ic1-1230	CNA02405	631505	631557	inCDS	52.7113	47.1323	36.2928	16.6025	20.087	13.3399	2.72113	0.0052555
Ic10-952	CNJ01700	496587	496635	inCDS	7.53769	13.9751	10.1306	5.4997	2.71214	3.41644	2.72124	0.0311829
Ic11-1800	CNK03280	973751	973800	inCDS	43.0556	26	22.0455	13.2645	10.5	9.64427	2.72686	0.0423322
Ic1-3496	CNA06270	1704968	1705036	inCDS	8.25511	8.94321	9.12372	3.12233	3.81739	2.71114	2.72743	0.000184062
Ic6-2419	CNF04250	1234588	1234651	inCDS	7.20665	9.05987	11.2261	4.57679	2.02066	3.48039	2.72803	0.0135377
Ic8-2199	CNH00150	1144854	1144900	inCDS	10.4025	6.64419	6.18745	3.10961	3.26087	2.13904	2.73037	0.0237051
Ic9-1690	CNI03040	825473	825541	inCDS	10.6924	7.43467	7.9495	3.36568	1.87507	4.30842	2.73076	0.0111384
Ic1-204	CNA00360	114422	114475	inCDS	21.3627	22.1588	16.4652	6.93856	9.73558	5.28361	2.73192	0.00452924
Ic1-160	CNA00270	84060	84112	inCDS	59.796	67.623	65.2911	17.5072	30.303	22.7246	2.73212	0.000744283
Ic2-1755	CNB02880	851796	851839	inCDS	7.0211	8.91591	5.50718	2.35294	4.21053	1.26984	2.73756	0.0255861
Ic12-1341	CNL05900	639437	639490	inCDS	29.1262	23.3275	16.3213	12.5792	7.74457	4.77308	2.74039	0.0285456
Ic9-750	CNI01360	407628	407678	inCDS	8.024	11.8437	9.56604	4.5977	3.24675	2.886	2.74301	0.0070485
Ic6-1699	CNF02870	817358	817408	inCDS	6.85085	8.73016	11.7395	4.89357	0.336134	4.7261	2.74418	0.0484812
Ic6-1559	CNF02650	758401	758454	inCDS	9.99235	13.757	10.53	4.75293	3.69887	4.02878	2.74662	0.00394182
Ic3-1929	CNC03040	965307	965370	inCDS	7.46007	7.67146	5.60066	1.41064	2.14576	3.98271	2.74995	0.0120711
Ic2-2641	CNB04480	1291846	1291897	inCDS	8.15364	6.86328	8.38692	0.96475	4.8323	2.7085	2.7516	0.0149873
Ic9-1786	CNI03270	886785	886926	inCDS	8.45911	8.41086	8.94957	2.62827	4.71475	2.03367	2.75359	0.00273666
Ic12-63	CNL03770	32255	32326	inCDS	28.4203	20.4082	21.7971	6.29252	8.57143	10.7684	2.75533	0.00578067
Ic6-519	CNF00910	291608	291683	inCDS	5.46475	6.52174	5.55664	2.49134	0.411281	3.45894	2.75768	0.0178379
Ic3-681	CNC01180	329073	329133	inCDS	25.9911	18.6241	16.247	5.63327	10.3649	6.07113	2.75778	0.0172505
Ic8-937	CNH02335	475531	475596	inCDS	30.1183	28.5575	15.8786	15.0956	7.38832	4.54545	2.75827	0.0450298
Ic14-69	CNN00130	45792	45859	inCDS	12.3858	6.9873	11.7581	4.48433	4.60343	2.19824	2.75839	0.0242995
Ic12-1747	CNL06560	829759	829811	inCDS	14.4771	13.8048	17.6104	3.48224	7.6292	5.51792	2.75972	0.0043381
Ic7-1935	CNG03280	927946	927983	inCDS	6.61663	6.38863	7.46085	1.98008	2.88025	2.54886	2.76226	0.000484398
Ic12-1386	CNL06010	659456	659517	inCDS	12.6462	14.8677	12.7132	5.96154	4.3287	4.26551	2.76366	0.000733439
Ic11-177	CNK00360	110522	110580	inCDS	9.72769	7.48714	8.51756	1.67847	5.58936	2.03803	2.76518	0.0176246
Ic12-422	CNL04355	207782	207825	inCDS	17.0989	20.598	17.8571	8.05788	5.05226	6.97279	2.76623	0.00101631
Ic4-1512	CND02820	768400	768451	inCDS	13.7137	14.4208	7.65524	2.01648	6.85544	4.04868	2.76998	0.0410522
Ic8-1980	CNH00540	1030265	1030322	inCDS	9.98109	10.0091	9.34848	3.18883	5.28741	2.11519	2.77004	0.00283226
Ic3-147	CNC00200	60078	60124	inCDS	8.98693	6.39634	6.88124	1.90476	3.33333	2.79853	2.77038	0.00615742
Ic12-699	CNL04830	353182	353328	inCDS	12.9081	14.8099	11.8343	2.45065	6.04545	5.76923	2.77262	0.00431487
Ic5-1659	CNE02780	736963	737044	inCDS	12.5793	7.74242	14.2368	3.77245	4.09608	4.57627	2.77695	0.0198317
Ic3-1658	CNC02630	752596	752700	inCDS	15.7411	28.2564	25.5726	12.1986	11.1111	1.73913	2.77738	0.0424259
Ic10-985	CNJ01770	512228	512274	inCDS	19.508	20.8887	21.0078	7.34548	6.41711	8.3459	2.77742	5.85956e-05
Ic1-2952	CNA05360	1437570	1437631	inCDS	28.0685	29.2769	24.2517	16.1517	2.63158	10.5836	2.77854	0.0143755
Ic8-1475	CNH01390	777326	777376	inCDS	11.814	18.8095	12.7832	6.11529	5.54683	3.95445	2.77953	0.0153534
Ic5-800	CNE01370	373393	373451	inCDS	14.7783	14.2857	12.5073	5.39144	5.66746	3.89355	2.78024	0.000551172
Ic3-1585	CNC02510	720174	720223	inCDS	8.46774	9.0644	6.57044	2.082	3.52151	3.06483	2.78053	0.00398419
Ic10-519	CNJ00925	268067	268168	inCDS	24.223	30.9353	33.5549	13.6894	10.2507	7.9072	2.78558	0.00429083
Ic6-306	CNF00540	185892	185939	inCDS	22.3168	29.6296	24.5158	7.83762	14.9573	4.64364	2.78668	0.0119703
Ic2-1486	CNB02520	729543	729591	inCDS	21.5924	19.2982	11.515	5.94749	5.52486	7.32265	2.78828	0.0224172
Ic5-2380	CNE03840	1100498	1100550	in3UTR	18.7989	18.1159	15.1362	5.50923	6.39386	6.75776	2.78931	0.000713739
Ic1-2102	CNA03840	1031852	1031916	inCDS	8.49838	7.79845	6.27767	3.91915	1.27854	2.89425	2.78975	0.00878252
Ic3-2972	CNC04800	1448142	1448195	inCDS	14.7035	15.9765	10.7004	9.19118	4.67687	0.963149	2.7901	0.0364659
Ic2-1712	CNB02800	835760	835815	inCDS	13.0018	15.6745	9.83341	5.87808	5.09091	2.81872	2.79305	0.0127542
Ic4-2058	CND03730	1033500	1033550	inCDS	20.9878	19.1348	16.4517	6.15279	11.7034	2.38837	2.79454	0.0158023
Ic8-427	CNH03150	222636	222689	inCDS	8.50427	8.30769	8.94353	2.38487	4.79487	2.0329	2.79567	0.00342299
Ic2-1714	CNB02800	836246	836294	inCDS	17.6792	19.5368	14.617	5.65118	8.3289	4.54076	2.79863	0.00366981
Ic1-2518	CNA04590	1220054	1220109	inCDS	9.2786	8.97227	7.50628	2.62387	4.1108	2.45867	2.80172	0.00189124
Ic1-2481	CNA04490	1203922	1203962	inCDS	8.08251	9.53317	7.6519	2.2464	4.65941	2.10767	2.80331	0.00572718
Ic6-2575	CNF04580	1333313	1333369	inCDS	41.0256	40.3641	29.7469	11.5253	13.3046	14.8148	2.80332	0.00322334
Ic3-1233	CNC02000	558782	558829	inCDS	10.6739	8.76562	9.15709	6.34664	1.71674	2.13516	2.80399	0.0181519
Ic7-2463	CNG04330	1226344	1226409	inCDS	10.2199	7.68167	7.10727	3.12895	3.81786	1.97201	2.80405	0.00812048
Ic6-1563	CNF02650	759113	759216	inCDS	11.017	11.5222	9.63174	5.06757	3.81536	2.58769	2.80465	0.00163623
Ic13-104	CNM00220	48882	48942	inCDS	7.34376	7.97823	9.2222	4.73853	2.37034	1.63698	2.80638	0.00835542
Ic2-937	CNB01650	491486	491558	inCDS	20.1393	15.7254	16.4353	5.37742	8.93235	4.32362	2.80679	0.00455129
Ic14-58	CNN00100	33133	33180	inCDS	11.1772	7.1256	8.29268	1.19048	5.89226	2.391	2.80729	0.037021
Ic3-606	CNC00980	290157	290211	inCDS	11.0732	10.365	13.0438	3.13812	8	1.14066	2.80825	0.0277534
Ic2-255	CNB00590	169195	169296	inCDS	102.429	74.1619	67.9206	40.5041	24.7636	21.7775	2.80901	0.0122792
Ic5-2141	CNE03490	991486	991543	inCDS	17.822	16.9678	18.8255	10.6155	5.42612	3.04156	2.80955	0.0074588
Ic7-2496	CNG04390	1241758	1241811	inCDS	8.77404	6.96673	6.93764	1.84371	4.06617	2.16084	2.80996	0.00617128
Ic8-554	CNH02920	297926	297999	in5UTR	7.39062	7.60917	6.24018	1.71744	4.15606	1.68044	2.81177	0.00779124
Ic8-1952	CNH00570	1021337	1021391	inCDS	8.87562	8.92444	11.0704	4.42384	1.22628	4.61631	2.81212	0.00922664
Ic6-2315	CNF04070	1177671	1177726	inCDS	18.945	15.5577	10.9654	6.38439	5.81731	3.95833	2.81361	0.0157642
Ic2-765	CNB01410	423062	423124	inCDS	22.0138	19.3796	15.3694	7.20753	9.87231	3.09189	2.81397	0.0115273
Ic2-3240	CNB05690	1597132	1597187	inCDS	12.2788	10.0142	11.941	4.40472	4.18223	3.56884	2.81628	0.000599435
Ic4-1513	CND02820	768500	768547	inCDS	12.6858	11.3988	8.01385	4.63537	3.7128	3.04696	2.81686	0.00928826
Ic6-2218	CNF03860	1129410	1129468	inCDS	11.0564	13.7287	14.214	3.32974	5.80607	4.69051	2.82064	0.00230645
Ic6-1107	CNF01840	540431	540480	inCDS	18.6967	16.8829	17.5916	6.50323	8.32061	4.0265	2.8207	0.00106809
Ic14-1188	CNN02070	649548	649602	in3UTR	35.1111	22.6977	27.1068	6.81967	14.6207	8.66116	2.82097	0.013473
Ic1-3799	CNA06740	1836787	1836839	inCDS	11.0906	12.7599	9.08279	6.80397	3.73832	1.12762	2.82208	0.0222372
Ic6-563	CNF01020	315846	315957	inCDS	6.10925	9.64868	6.80968	2.74862	4.08549	1.15236	2.82573	0.024109
Ic12-714	CNL04850	362307	362363	inCDS	15.6439	16.3423	12.596	4.33792	7.70292	3.72821	2.8272	0.00471529
Ic14-70	CNN00130	45953	46012	inCDS	15.6483	9.34097	12.5379	3.82079	5.30647	4.14504	2.82748	0.0125459
Ic1-4621	CNA08070	2222483	2222557	inCDS	18.4	14.1333	18.3878	9.76431	4.7619	3.48148	2.82774	0.0100397
Ic7-2200	CNG03880	1092998	1093127	inCDS	11.7822	11.539	14.3656	4.73036	4.69145	3.90501	2.8279	0.0010019
Ic1-472	CNA00890	250970	251025	inCDS	14.5604	14.4796	8.7803	4.17271	6.97115	2.22586	2.82881	0.0258842
Ic6-377	CNF00655	221785	221833	inCDS	36.3708	36.2059	18.5797	15.8897	7.20222	9.1318	2.82886	0.038439
Ic3-4285	CNC07140	2088159	2088211	inCDS	10.553	7.5989	7.51895	3.30859	2.52174	3.24062	2.83001	0.00578957
Ic3-1761	CNC02710	781125	781200	inCDS	8.38588	8.55636	8.82703	3.57019	3.49648	2.03539	2.83115	0.000421929
Ic1-2136	CNA03880	1042783	1042828	inCDS	24.0056	28.2603	23.97	10.9582	8.51852	7.44994	2.83124	0.000735917
Ic3-108	CNC00135	42925	42990	inCDS	24.7863	32.2917	24.2647	7.07851	11.6809	9.96101	2.83222	0.0038661
Ic7-1729	CNG03000	833656	833708	inCDS	7.48986	7.56889	7.16642	1.26047	5.48253	1.0879	2.83814	0.029192
Ic1-4484	CNA07800	2153628	2153693	inCDS	15.9795	9.34998	10.6793	4.65999	5.36981	2.6563	2.83844	0.0235212
Ic4-2057	CND03730	1033315	1033383	inCDS	64.3244	55.8481	51.9552	14.6616	32.2955	13.6786	2.83872	0.00625387
Ic8-1244	CNH01790	618271	618311	inCDS	107.386	89.8396	68.8057	36.8298	35.7143	21.1462	2.83948	0.0093633
Ic2-454	CNB00935	261219	261274	inCDS	28.3217	23.4043	22.2102	8.57988	9.34066	8.11094	2.84026	0.00110635
Ic1-1695	CNA03065	802671	802725	inCDS	8.77922	7.20195	8.25839	1.81907	4.57778	2.1374	2.84027	0.00607506
Ic1-1581	CNA02895	759783	759842	inCDS	17.907	17.7897	15.2131	9.12879	4.8048	3.98898	2.84054	0.00379307
Ic1-1648	CNA02970	781381	781433	inCDS	5.63327	6.39522	5.16509	2.61523	2.08333	1.35046	2.84237	0.00192667
Ic14-354	CNN00590	196764	196808	inCDS	20.8485	22.807	11.7333	7.66667	6.54545	5.26222	2.8442	0.0263384
Ic5-2812	CNE04640	1297259	1297334	inCDS	13.3014	12.4974	11.546	4.86144	2.85908	5.40541	2.84512	0.000951999
Ic12-1128	CNL05490	532030	532082	inCDS	22.1532	38.0084	29.6894	15.3209	3.44828	12.8106	2.84521	0.0290967
Ic6-611	CNF01130	346103	346160	inCDS	18.0307	17.4339	12.2736	3.83929	9.90991	3.02198	2.84644	0.0220475
Ic12-635	CNL04710	320424	320477	inCDS	10.7521	9.61003	13.2443	3.72928	3.80824	4.26829	2.84659	0.0025949
Ic5-740	CNE01220	339467	339522	inCDS	22.977	20.4217	17.2612	8.74401	7.3532	5.18596	2.85014	0.0025402
Ic12-928	CNL05140	442080	443125	inCDS	57.1547	44.6893	42.5397	14.0466	20.2537	16.3443	2.85093	0.00310921
Ic7-1343	CNG02330	664156	664213	inCDS	30.3408	19.0476	22.2556	6.78571	13.7931	4.54545	2.85159	0.0237323
Ic9-342	CNI00680	164623	164767	inCDS	10.6166	16.5409	11.1098	6.00674	5.46944	1.93807	2.85273	0.0223117
Ic5-1868	CNE03100	881778	881845	inCDS	38.6615	35.3776	31.3353	10.2971	15.6851	10.9532	2.85294	0.00109742
Ic6-578	CNF01060	322778	322833	inCDS	11.7987	10.975	10.3984	3.84615	6.64336	1.13553	2.8535	0.011908
Ic2-634	CNB01210	365125	365185	inCDS	7.3354	8.87802	7.71716	1.0217	5.29363	2.06533	2.85545	0.0192374
Ic11-1624	CNK02945	865062	865136	inCDS	14.3669	12.799	12.0375	5.41194	4.21134	4.10026	2.85665	0.000454573
Ic6-1749	CNF02960	841194	841262	inCDS	9.62359	9.0851	9.64619	3.03886	4.27266	2.61295	2.85707	0.000317387
Ic14-1322	CNN02280	704451	704503	inCDS	20	17.1843	10	8.47382	3.14524	4.88417	2.85909	0.0384389
Ic4-2779	CND04950	1355547	1355608	inCDS	12.0531	15.6165	14.4358	6.19403	4.65116	3.88111	2.8592	0.00186714
Ic13-1251	CNM02180	671260	671305	inCDS	30.8846	30.6533	25.9697	12.037	11.2069	7.3489	2.86039	0.000920656
Ic2-2098	CNB03480	1040616	1040661	inCDS	10.7898	14.0786	9.86328	3.42952	5.17442	3.53301	2.86165	0.00574417
Ic8-67	CNH03770	30666	30737	inCDS	26.4512	19.2529	15.8631	0.728863	7.69231	13.0662	2.86527	0.0479962
Ic11-329	CNK00670	219336	219411	inCDS	34.8831	31.7029	35.1227	19.3573	4.34783	11.7907	2.86537	0.00783582
Ic3-2663	CNC04180	1275541	1275595	inCDS	12.8984	16.4574	15.9048	2.96144	8.86809	3.95282	2.86781	0.0100115
Ic6-1235	CNF02110	617324	617424	inCDS	8.19655	9.97218	9.13126	3.77628	4.28113	1.45799	2.86903	0.00419581
Ic4-3052	CND05570	1508235	1508324	inCDS	9.92248	10.0386	7.15649	5.86207	2.32955	1.25	2.87213	0.0248
Ic4-794	CND01580	435234	435295	inCDS	14.2166	14.0948	11.1042	4.69765	4.09483	4.91683	2.8751	0.00121417
Ic10-986	CNJ01770	513009	513063	inCDS	17.6388	14.3529	14.199	4.14599	2.31579	9.6	2.87582	0.0150395
Ic7-177	CNG00320	78228	78275	inCDS	23.3275	18.2906	14.0539	5.75397	9.4162	4.18733	2.87599	0.0173952
Ic3-1958	CNC03090	980660	980748	inCDS	14.7265	17.1748	17.8187	4.47185	7.47247	5.33702	2.87709	0.00113158
Ic5-738	CNE01220	338459	338519	inCDS	41.6832	40.1693	34.1768	14.9254	12.9935	12.3968	2.87803	0.000474198
Ic4-1159	CND02210	591010	591076	inCDS	6.33446	8.94069	6.74102	1.02727	2.7027	3.91365	2.88033	0.014675
Ic7-2551	CNG04490	1282602	1282664	inCDS	15.5254	20.2928	8.8764	5.48778	4.81283	5.2141	2.88078	0.0426877
Ic3-1296	CNC02100	588736	588796	inCDS	10.5991	12.9734	13.9638	2.18946	3.125	7.70746	2.88254	0.014424
Ic3-2901	CNC04690	1417594	1417650	inCDS	9.52652	7.18851	11.4302	2.52901	5.14499	2.089	2.88285	0.0169108
Ic9-2104	CNI03850	1037742	1037791	inCDS	8.80795	10.9962	8.35141	3.56808	3.92157	2.26415	2.88662	0.00307101
Ic4-2032	CND03680	1023285	1023337	inCDS	10.0959	8.03199	5.51997	2.99444	3.00332	2.18338	2.89054	0.0188277
Ic6-2617	CNF04630	1345219	1345312	inCDS	15.7272	9.16741	12.0284	2.29756	6.68826	3.77155	2.89424	0.0246942
Ic4-1699	CND03150	851983	852041	inCDS	6.61356	5.47478	6.49821	1.93525	2.95113	1.53173	2.89595	0.00187867
Ic2-2213	CNB03690	1091415	1091462	inCDS	48.9624	58.7859	48.5504	19.8339	17.2365	16.8931	2.89638	0.000601593
Ic5-693	CNE01160	319622	319677	inCDS	11.2526	7.19714	6.56552	3.46433	2.4073	2.76059	2.8979	0.0219971
Ic13-921	CNM01610	472119	472174	inCDS	45.088	50.8876	39.4836	18.0095	10.6029	18.1105	2.89921	0.00200325
Ic5-351	CNE00670	179905	179955	inCDS	7.12621	6.93137	8.90269	2.84742	2.25486	2.81432	2.90027	0.00157309
Ic5-946	CNE01570	429791	429838	inCDS	19.3833	11.9509	14.1336	4.14815	6.48148	5	2.90907	0.0125622
Ic12-811	CNL05000	404551	404604	inCDS	6.09041	9.02051	6.46508	1.71233	4.03481	1.6695	2.90914	0.0174142
Ic3-1784	CNC02760	794318	794368	inCDS	7.67404	9.03783	8.8679	2.79729	3.27381	2.71003	2.91304	0.000269202
Ic8-10	CNH03860	6974	7028	inCDS	77.2308	56.9412	40.8889	14.4242	29.6667	16	2.91327	0.0296307
Ic7-1396	CNG02400	688136	688195	inCDS	14.5	17.25	12.067	10.2698	2.10526	2.66376	2.91359	0.0339636
Ic4-699	CND01400	392449	392511	inCDS	14.8008	17.1055	14.5671	4.72011	6.1674	4.95515	2.93344	0.000384357
Ic1-3800	CNA06740	1837086	1837143	inCDS	25.3878	24.6867	33.2845	9.73581	14.8618	3.81356	2.93403	0.0122264
Ic1-1899	CNA03430	896815	896864	inCDS	18.9464	18.4944	12.8239	4.19162	7.9235	5	2.93686	0.0082673
Ic3-335	CNC00560	157416	157466	inCDS	52.7071	34.2857	61.2698	25.6881	19.3548	5.3467	2.94233	0.030769
Ic7-223	CNG00410	104498	104542	inCDS	14.5455	22.1212	19.0078	5.26316	8.88889	4.76684	2.9428	0.0086623
Ic1-44	CNA00070	23465	23605	inCDS	7.13993	6.84873	6.28032	2.20761	2.9722	1.70737	2.943	0.000562007
Ic10-1688	CNJ02970	926686	926806	inCDS	8.69551	8.27738	5.95025	3.10297	3.25154	1.43272	2.94368	0.00816555
Ic12-1342	CNL05900	639574	639621	inCDS	20.0841	11.9294	10.5396	5.14957	6.30418	2.98706	2.94672	0.0402521
Ic14-708	CNN01170	356600	356687	inCDS	17.1426	10.4326	13.2862	3.96052	7.0943	2.80308	2.94859	0.0180661
Ic13-639	CNM01220	366120	366170	inCDS	5.94059	7.33917	7.61341	2.16748	2.99411	1.92224	2.94942	0.00166343
Ic11-429	CNK00870	275468	275528	inCDS	15.6781	10.3981	7.30602	4.06352	5.05487	2.18722	2.95271	0.0465361
Ic2-1743	CNB02860	849108	849144	inCDS	14.1073	12.8148	11.6113	3.4904	4.3956	5.16006	2.95364	0.000608816
Ic5-3108	CNE05200	1462064	1462115	inCDS	19.17	17.0846	8.76623	5.36238	5.08658	4.78469	2.95535	0.0355225
Ic2-1894	CNB03150	948773	948822	inCDS	18.5318	18.5172	18.0971	4.42446	9.72727	4.5	2.95663	0.00230323
Ic3-862	CNC01480	406781	406879	inCDS	24.8134	29.6196	20.2522	9.56522	9.92837	5.76435	2.9569	0.00545037
Ic7-26	CNG00030	6698	6749	inCDS	10.7562	8.22368	8.98895	3.57877	5.80144	0.0694847	2.95976	0.0279253
Ic4-798	CND01590	436460	436516	inCDS	24.7658	30.9937	28.0805	10.0601	11.8421	6.40698	2.96159	0.00153902
Ic9-1689	CNI03040	825058	825136	inCDS	19.5209	15.904	12.5211	6.61151	6.6111	2.96038	2.96274	0.0109232
Ic5-1895	CNE03115	887777	887885	inCDS	25.4477	30.5418	25.8489	7.78828	14.3503	5.47937	2.96324	0.00441454
Ic5-3120	CNE05240	1470096	1470147	inCDS	5.37313	8.32323	7.86019	4.31058	2.3126	0.649351	2.96411	0.0272362
Ic4-1467	CND02740	744691	744820	inCDS	12.5098	9.49315	6.70787	2.28125	5.19403	2.19565	2.96877	0.0309271
Ic10-1823	CNJ03220	1008505	1008567	inCDS	13.3333	10.6449	8.87016	4.65067	2.06612	4.34303	2.97007	0.0090357
Ic8-1852	CNH00760	973259	973433	inCDS	13.3226	14.9066	8.29653	3.9083	4.38331	3.98132	2.97612	0.0155245
Ic10-933	CNJ01670	489984	490094	inCDS	9.18135	11.5352	6.82065	0.943801	4.74461	3.56173	2.97695	0.0259426
Ic2-1665	CNB02730	815430	815496	inCDS	12.3142	17.9927	13.7552	7.16061	4.00901	3.62277	2.9787	0.00875188
Ic9-811	CNI01470	429684	429742	inCDS	5.307	7.86086	7.1369	1.83722	2.9046	2.06971	2.98094	0.00552741
Ic10-1535	CNJ02710	780968	781021	inCDS	23.1206	30.0336	15.7407	6.96525	9.20469	6.93636	2.98165	0.0219893
Ic13-888	CNM01570	454506	454570	inCDS	16.064	14.8842	12.9211	5.59271	4.22442	4.89496	2.98185	0.000622965
Ic2-2627	CNB04460	1289365	1289413	inCDS	29.7033	32.1044	23.6885	8.8546	12.973	6.83761	2.98258	0.00357113
Ic5-577	CNE00990	274866	274920	inCDS	12.0044	13.3377	8.62971	3.76763	2.65046	4.95775	2.98631	0.00830818
Ic14-1291	CNN02220	689009	689067	inCDS	29.1023	15.5876	18.203	8.50978	5.26316	7.27397	2.98823	0.0303362
Ic4-1918	CND03500	949477	949533	inCDS	16.4716	16.113	11.263	4.51727	7.28793	2.85883	2.99015	0.010101
Ic5-353	CNE00670	180524	180590	inCDS	18.0004	15.019	12.5659	4.51206	6.83442	3.87375	2.99505	0.0050232
Ic7-1940	CNG03290	929632	929669	inCDS	20.2683	20.5408	18.8496	4.42446	8.0855	7.40343	2.99591	0.00043514
Ic2-2191	CNB03650	1081599	1081724	inCDS	9.19096	5.03145	6.30395	3.59692	1.90705	1.34734	2.99598	0.0314786
Ic1-181	CNA00300	101135	101180	inCDS	5.91999	7.46668	7.70187	2.46225	2.55952	2.01072	2.99873	0.00130888
Ic1-3604	CNA06460	1757466	1757510	inCDS	8.09486	6.37174	6.49364	2.26822	2.95165	1.76821	2.99943	0.00203853
Ic6-830	CNF01430	416625	416682	inCDS	8.63852	5.21031	6.18323	2.63571	2.4205	1.62071	3.00019	0.0139502
Ic1-608	CNA01180	320604	320803	inCDS	9.42437	6.54506	6.11921	2.84995	2.85862	1.65077	3.00144	0.0115846
Ic4-2612	CND04630	1275051	1275103	inCDS	6.49241	6.86171	8.45664	1.68133	4.34783	1.23499	3.00252	0.0132605
Ic3-3836	CNC06430	1868636	1868699	inCDS	11.1132	9.5098	9.76594	1.52325	7.58915	1.00741	3.00291	0.035795
Ic11-1565	CNK02860	843154	843202	inCDS	11.882	8.24673	14.8246	1.66667	7.69231	2.27273	3.005	0.0450337
Ic11-1479	CNK02720	794624	794679	in5UTR	63.0851	50.6218	34.8065	15.2811	20.9852	13.11	3.00779	0.0178124
Ic4-3140	CND05760	1561139	1561282	in5UTR	9.24582	6.25634	7.74854	3.9207	1.90476	1.89806	3.01037	0.00911023
Ic5-845	CNE01460	400693	400778	inCDS	31.2968	28.5714	26.1284	7.16216	11.1905	10.2116	3.01063	0.000572329
Ic7-1170	CNG02070	580988	581045	inCDS	34.3369	31.138	24.2607	11.9438	13.1924	4.66303	3.01134	0.00744383
Ic8-418	CNH03160	220247	220300	inCDS	6.16719	8.01122	7.72534	2.11235	3.64311	1.50227	3.01799	0.00468442
Ic3-1064	CNC01790	491292	491346	inCDS	9.84071	8.94118	6.8	2.34602	4.75817	1.36834	3.01939	0.013498
Ic7-1997	CNG03440	966580	966637	inCDS	23.0505	16.4665	16.7938	5.7245	9.288	3.60979	3.02384	0.00974235
Ic13-26	CNM00030	7180	7221	inCDS	24.6445	31.5476	32.732	5.18018	8	16.2162	3.025	0.00885158
Ic11-1243	CNK02270	668224	668275	inCDS	23.9347	23.8636	24.3506	10.1898	7.33138	6.31893	3.02637	0.000160903
Ic4-2521	CND04515	1240592	1240637	inCDS	51.6968	45.9459	24.6005	10.2317	21.2293	8.92442	3.02692	0.0402572
Ic11-243	CNK00480	140856	140924	inCDS	23.9458	29.7003	23.5396	8.96505	9.79664	6.72989	3.02789	0.00141002
Ic8-2039	CNH00470	1054998	1055048	inCDS	13.3125	7.30159	9.22356	2.38717	4.96032	2.50202	3.02935	0.0273389
Ic5-716	CNE01180	326665	326734	inCDS	27.491	25.367	21.7253	8.44431	8.32685	7.84024	3.03044	0.000599313
Ic3-2440	CNC03780	1185253	1185299	inCDS	7.3132	6.33484	6.13125	3.65953	0.735294	2.13085	3.03099	0.00863139
Ic10-870	CNJ01570	460579	460627	inCDS	20.4545	17.4708	10.2456	4.99554	8.33333	2.56046	3.03165	0.0359317
Ic6-1364	CNF02315	677574	677634	inCDS	68.9655	67.4731	40.8602	11.4211	28.2258	18.7938	3.03382	0.0186173
Ic5-1364	CNE02230	604210	604261	inCDS	12.6947	5.7554	10.0502	3.14761	3.98313	2.26322	3.0339	0.0377009
Ic4-2538	CND04520	1244073	1244120	inCDS	8.51983	14.1194	9.80699	6.00601	2.08333	2.59909	3.03564	0.0257053
Ic12-1585	CNL06340	754417	754469	inCDS	11.3377	6.11643	9.19384	3.86473	3.42276	1.48644	3.03718	0.0239692
Ic8-362	CNH03240	194898	194964	inCDS	8.49421	8.60648	7.51911	2.87162	2.7027	2.52884	3.03829	0.000105663
Ic8-45	CNH03810	20572	20622	inCDS	9.39989	9.0834	6.91889	4.0282	1.1976	3.13283	3.03904	0.00763983
Ic5-1592	CNE02640	706584	706656	inCDS	21.1675	29.131	19.6617	13.1783	8.45666	1.38427	3.03921	0.0256682
Ic13-1277	CNM02200	676954	677007	inCDS	5.09259	8.25422	5.41277	1.07527	3.22581	1.8648	3.04248	0.0239538
Ic4-969	CND01900	511233	511285	inCDS	12.9402	8.30546	9.10401	4.10445	4.52036	1.34409	3.04443	0.0175929
Ic7-2027	CNG03495	979287	979345	inCDS	13.4689	11.137	7.28575	5.33799	2.0557	3.07396	3.04669	0.0251601
Ic3-3588	CNC05970	1762429	1762524	inCDS	12.1032	9.92965	9.5609	3.97428	3.2634	3.12769	3.04801	0.001065
Ic9-433	CNI00860	216702	216764	inCDS	22.4829	18.1818	21.2372	15.4815	1.21212	3.61057	3.04872	0.0391979
Ic11-1623	CNK02945	864855	864919	inCDS	11.8351	12.1714	12.4828	3.40636	4.42509	4.1321	3.05005	2.128e-05
Ic11-1300	CNK02400	693081	693142	inCDS	10.5644	14.963	7.32063	3.29593	5.06148	2.41228	3.05005	0.0350145
Ic12-867	CNL05060	419926	419980	in3UTR	39.9216	63.322	47.2774	15.9153	17.1613	16.2174	3.05353	0.00817881
Ic4-2575	CND04560	1258787	1258840	inCDS	5.74885	7.20052	6.28354	1.7035	2.88743	1.70746	3.05362	0.00173383
Ic5-1591	CNE02640	706243	706305	inCDS	61.5669	52.1704	48.219	13.3971	36.9697	2.66667	3.05385	0.0288894
Ic4-19	CND00040	11670	11770	inCDS	7.51565	5.81103	6.98515	3.30458	2.97903	0.363876	3.05557	0.0126054
Ic7-1942	CNG03300	930888	930925	inCDS	32.6502	31.0029	27.812	8.82353	13.0978	7.98923	3.05795	0.000644895
Ic5-689	CNE01140	318179	318228	inCDS	13.5843	12.8295	11.8575	4.6438	5.93985	1.92308	3.06005	0.00260455
Ic5-2585	CNE04250	1184641	1184698	inCDS	21.3774	14.1727	10.9727	5.43815	6.74822	3.01429	3.06058	0.0329847
Ic1-3034	CNA05480	1472133	1472188	inCDS	30.8764	27.6316	33.1854	7.28908	17.4208	5.21624	3.06399	0.00737746
Ic5-830	CNE01420	385913	385977	inCDS	12.2676	19.4478	10.7448	6.20571	2.69773	4.93759	3.0677	0.0293574
Ic5-2560	CNE04200	1175213	1175267	inCDS	7.5029	7.85754	5.53595	1.70811	1.37833	3.72093	3.06967	0.0102827
Ic4-1612	CND02990	806632	806696	inCDS	10.3963	8.75472	7.47943	2.47183	3.42246	2.75689	3.07825	0.00253385
Ic5-679	CNE01130	314874	314925	inCDS	10.0241	8.46005	10.4211	2.08668	3.06245	4.22794	3.08255	0.0016408
Ic3-3996	CNC06650	1940440	1940551	inCDS	6.46764	8.07365	6.21088	1.9828	2.03377	2.70953	3.08532	0.00174034
Ic1-2091	CNA03810	1027724	1027797	inCDS	8.73113	5.78963	7.20572	2.86135	1.30617	2.87081	3.08688	0.00794991
Ic4-3279	CND05970	1641568	1641663	inCDS	10.6917	9.70329	6.2693	2.56263	3.14234	2.92905	3.08828	0.011252
Ic11-830	CNK01570	462281	462331	inCDS	8.18533	5.96825	10.2426	3.96517	2.7027	1.2306	3.08872	0.0199028
Ic2-2795	CNB04750	1354355	1354402	inCDS	11.1111	11.7521	5.38438	2.54777	2.32558	4.26997	3.08943	0.0395383
Ic10-999	CNJ01790	518873	518917	inCDS	7.18153	6.7937	5.62058	1.66745	2.21294	2.45934	3.09095	0.00108562
Ic6-867	CNF01460	430900	430951	inCDS	20.3857	17.0563	19.4609	9.80485	3.58515	5.01309	3.09203	0.00380174
Ic5-2811	CNE04640	1297163	1297240	inCDS	13.6309	15.3361	13.7796	5.09379	4.23951	4.47154	3.09649	8.86701e-05
Ic3-1594	CNC02530	727435	727489	inCDS	7.20429	12.8	7.93909	3.02798	4.54545	1.45025	3.09667	0.0328574
Ic1-4482	CNA07785	2151826	2151898	in5UTR	27.4243	24.1503	24.4463	7.9333	5.22361	11.3845	3.09765	0.00114915
Ic3-4271	CNC07095	2079569	2079631	inCDS	30.0275	27.9942	29.9423	11.697	4.22406	12.469	3.09842	0.00185011
Ic6-1424	CNF02410	707228	707291	inCDS	22.4285	18.4012	14.6501	5.93049	10.1331	1.83993	3.09882	0.0188486
Ic9-2040	CNI03740	1006751	1006805	inCDS	38.4138	36.1143	39.3931	14.6471	15.6667	6.44604	3.09907	0.0011186
Ic12-343	CNL04240	181853	181902	inCDS	20.4815	16.6803	11.1776	6.37997	5.34091	3.85938	3.10261	0.0175014
Ic13-1207	CNM02030	631035	631099	inCDS	6.90138	10.5466	5.32696	2.73642	3.48668	1.11746	3.10262	0.0386847
Ic5-1634	CNE02750	730905	730971	inCDS	13.5201	9.26641	14.3996	4.19311	3.37169	4.41311	3.10456	0.00652198
Ic13-769	CNM01420	417659	417711	in3UTR	6.73717	15.6362	11.7436	4.10893	4.91803	1.95408	3.1069	0.0472553
Ic12-1206	CNL05620	572752	572803	inCDS	40.9861	57.9545	41.8679	17.3117	13.7198	14.2813	3.10748	0.00481147
Ic3-607	CNC00980	290245	290306	inCDS	15.9154	21.1273	21.7755	4.47115	6.04839	8.39957	3.10893	0.00363887
Ic7-1252	CNG02180	622847	622896	inCDS	21.2074	15.8397	11.9957	6.83258	7.7686	1.15044	3.11351	0.0303579
Ic3-3236	CNC05330	1593012	1593133	in5UTR	30.6	29.9312	18.2175	9.68723	8.24275	7.36075	3.11374	0.0119663
Ic1-3435	CNA06180	1673059	1673114	inCDS	10.6119	11.3631	12.9564	2.04207	6.37704	2.79889	3.11387	0.00628723
Ic3-1792	CNC02770	796405	796465	inCDS	14.1315	18.0717	14.9376	5.59713	4.5757	4.96317	3.11448	0.000997266
Ic6-2304	CNF04050	1172930	1173040	inCDS	37.7304	40.024	37.0422	10.0508	19.3178	7.47279	3.11598	0.00218235
Ic1-816	CNA01550	420221	420273	inCDS	7.09991	6.62768	6.44386	2.18554	3.70266	0.581556	3.11781	0.00774252
Ic7-774	CNG01350	393730	393784	inCDS	9.0504	5.22008	6.28571	1.58865	3.53488	1.46763	3.11875	0.0245079
Ic3-726	CNC01260	350906	350959	inCDS	18.0608	22.8952	14.9102	6.44201	5.15695	6.31341	3.11886	0.00582358
Ic12-853	CNL05040	415566	415620	inCDS	19.2809	15.2727	17.5153	4.27317	8.91139	3.50365	3.1201	0.00451776
Ic14-553	CNN00890	290361	290407	inCDS	16.1545	9.12365	9.19319	3.07692	5.05943	2.9106	3.12044	0.0325758
Ic5-2923	CNE04880	1361523	1361575	inCDS	10.7763	13.3514	8.64989	5.87338	2.30978	2.3115	3.12326	0.0146711
Ic10-634	CNJ01160	328437	328488	inCDS	6.74747	11.6423	8.44703	2.26425	3.77302	2.55129	3.12472	0.0156707
Ic5-1894	CNE03115	887540	887639	inCDS	43.7889	47.5294	41.2404	12.6945	23.008	6.66667	3.12866	0.0041683
Ic4-1841	CND03360	912324	912376	inCDS	5.54095	5.239	5.45229	0.201288	1.53846	3.44828	3.12879	0.0176935
Ic6-540	CNF00950	299793	299845	inCDS	13.1028	8.48861	6.62322	3.03527	2.06186	3.91782	3.12976	0.0328515
Ic7-352	CNG00650	176580	176637	inCDS	7.16158	11.5302	10.6738	0.775194	6.74603	1.85078	3.13333	0.0426783
Ic4-2821	CND05030	1374285	1374321	inCDS	22.8425	18.38	21.2349	5.50417	6.54896	7.86885	3.1351	0.00065201
Ic14-515	CNN00850	277525	277605	inCDS	10.2441	6.05368	9.0775	3.12203	2.28523	2.68141	3.13714	0.0105718
Ic11-1695	CNK03060	903251	903317	inCDS	9.17662	8.6132	11.6216	1.79626	5.24357	2.3293	3.13919	0.00914752
Ic6-1298	CNF02220	647109	647155	inCDS	6.06157	6.60171	5.70522	2.84248	1.69769	1.31029	3.13967	0.00139345
Ic9-1345	CNI02420	665112	665163	inCDS	17.266	18.3265	12.7525	4.88776	6.03025	4.47923	3.13985	0.0034377
Ic7-564	CNG01010	283792	283919	inCDS	59.7239	48.2449	44.8143	14.3663	23.7586	10.5213	3.1407	0.0043862
Ic1-778	CNA01490	402247	402299	inCDS	6.31641	6.733	7.18794	0.848747	3.60175	1.99275	3.14086	0.005356
Ic10-871	CNJ01570	460997	461037	inCDS	14.6067	13.6609	16.6344	4.08163	5.55556	4.65116	3.14257	0.000473729
Ic7-132	CNG00210	53642	53694	inCDS	6.38681	5.24544	6.87985	2.53896	1.1778	2.17391	3.14262	0.00264879
Ic1-819	CNA01560	421976	422029	inCDS	7.46914	6.88073	8.45537	4.31468	0.553877	2.38572	3.1437	0.0117199
Ic2-1494	CNB02530	735132	735183	inCDS	9.71074	15.5706	9.17031	2.53186	5.3642	3.04374	3.1492	0.0244635
Ic3-148	CNC00210	60813	60867	inCDS	108	51.7377	74.6667	14.4339	37.3333	22.5381	3.15461	0.0390652
Ic7-1946	CNG03300	931561	931595	inCDS	31.0765	37.382	36.1588	7.59494	18.6916	6.86922	3.15533	0.00512688
Ic2-1331	CNB02270	660479	660523	inCDS	15.641	13.271	19.8503	3.23731	8.05369	4.15301	3.15736	0.0101884
Ic11-1184	CNK02150	639594	639651	inCDS	12.4743	12.2746	9.98491	4.41691	4.45956	2.12314	3.15773	0.00205285
Ic1-3096	CNA05600	1500298	1500347	inCDS	11.3466	11.5297	9.2691	3.30956	4.29348	2.57353	3.15876	0.00113755
Ic8-1548	CNH01310	800621	800727	in5UTR	54.131	65.0093	70.2479	20.5824	20.979	18.3884	3.15911	0.000857735
Ic5-1998	CNE03240	925198	925252	inCDS	6.17391	6.12245	7.5625	2.68679	2	1.59674	3.16046	0.00135379
Ic3-3576	CNC05950	1759099	1759163	inCDS	37.4737	43.6629	38.5266	9.67552	18.82	9.36574	3.16057	0.001704
Ic1-1405	CNA02680	699885	699932	inCDS	21.2292	24.908	17.2474	5.04695	11.1801	3.81791	3.16212	0.0104121
Ic4-2527	CND04515	1241066	1241119	inCDS	29.3735	27.4876	22.3288	7.55879	9.57207	7.90794	3.16269	0.00119256
Ic5-2360	CNE03810	1089485	1089539	inCDS	32.8448	30.5519	23.371	8.91789	12.8522	5.65369	3.16396	0.00498928
Ic4-2054	CND03730	1032495	1032547	inCDS	12.4045	14.5566	8.81215	4.56797	4.84415	1.88256	3.16726	0.013241
Ic8-2045	CNH00460	1056548	1056601	inCDS	7.18391	5.16975	5.85997	1.97154	3.5636	0.21322	3.16849	0.0214878
Ic9-411	CNI00830	207506	207560	inCDS	22.6016	19.2409	14.1931	8.89426	3.41935	5.3673	3.16927	0.0119177
Ic13-354	CNM00740	221422	221457	inCDS	5.46697	8.4507	7.45429	1.92308	2.58065	2.23048	3.17364	0.0055527
Ic3-1864	CNC02890	938207	938267	inCDS	8.07059	11.1618	8.88969	3.38736	1.47037	3.99692	3.17597	0.00583645
Ic11-1009	CNK01870	551774	551833	inCDS	16.2486	16.3082	12.6905	3.67251	8.30189	2.24868	3.18126	0.009069
Ic4-1275	CND02410	647752	647813	inCDS	17.6471	15.8299	13.5842	8.11326	3.53682	3.13385	3.18326	0.00559196
Ic4-2737	CND04880	1339106	1339154	inCDS	10.5076	7.10958	10.7406	3.82241	3.1746	1.90024	3.18725	0.00758969
Ic1-689	CNA01320	354550	354602	inCDS	17.9669	27.6052	24.9665	9.78261	9.82009	2.47643	3.19481	0.0128286
Ic1-3036	CNA05480	1472557	1472606	inCDS	22.5	26.8376	18.7426	9.3133	8.24742	3.71981	3.19918	0.00577169
Ic5-2028	CNE03310	943290	943338	inCDS	11.2888	17.1556	8.52817	1.88934	4.0404	5.59309	3.20864	0.0372059
Ic3-3708	CNC06220	1812725	1812785	inCDS	11.7326	24.3343	15.9754	4.58245	9.0549	2.57094	3.21084	0.0456753
Ic1-3105	CNA05610	1503355	1503404	inCDS	7.18619	6.07121	7.99939	1.58546	1.05431	3.97849	3.21183	0.00996917
Ic1-2163	CNA03960	1062816	1062867	inCDS	5.82439	5.69373	6.04312	1.60726	2.70576	1.15123	3.21384	0.00103445
Ic3-2804	CNC04480	1358448	1358517	inCDS	17.7083	19.6802	8.86628	4.59138	6.01533	3.78099	3.21489	0.0350252
Ic2-2825	CNB04780	1365776	1365828	inCDS	7.55661	8.69565	7.05937	2.48447	2.7027	2.06186	3.21583	0.000500192
Ic4-2442	CND04350	1206801	1206857	inCDS	11.964	6.68633	6.75381	2.14302	3.14153	2.59605	3.22362	0.0300223
Ic11-928	CNK01730	513971	514018	inCDS	14.2512	12.5534	8.98021	5.3528	2.7027	3.0303	3.22799	0.00952235
Ic2-994	CNB01750	517605	517656	inCDS	11.6723	15.047	10.2034	0.494071	8.67294	2.26044	3.23106	0.0414573
Ic1-3092	CNA05590	1497216	1497261	inCDS	12.0151	9.14634	12.1023	4.71888	4.16667	1.40351	3.23292	0.00560872
Ic2-455	CNB00935	261378	261428	inCDS	39.071	45.2877	36.0311	11.2403	18.6589	7.30643	3.2358	0.00297905
Ic4-347	CND00690	194260	194309	inCDS	6.41791	6.32039	7.66184	2.77873	2.12996	1.3931	3.23719	0.00133561
Ic8-1375	CNH01570	690413	690470	inCDS	13.1193	10.2818	5.58715	3.20084	2.96189	2.78392	3.24012	0.038508
Ic11-431	CNK00870	275805	275860	inCDS	13.0624	5.78512	8.64925	1.99549	2.38095	4.10839	3.2407	0.0458213
Ic2-1220	CNB02100	611931	611979	inCDS	12.4081	6.28302	9.61773	2.97767	2.41228	3.34008	3.2427	0.0218867
Ic1-2734	CNA05030	1334441	1334495	inCDS	27.8135	26.4276	27.8657	9.53737	11.0244	4.72634	3.24685	0.000639254
Ic6-764	CNF01370	401846	401904	inCDS	9.54433	5.69366	9.20456	2.21832	4.57736	0.732377	3.24686	0.0275608
Ic13-364	CNM00760	224225	224278	inCDS	27.5219	27.0627	21.5717	5.19263	13.6719	4.58754	3.24732	0.00739146
Ic9-214	CNI00370	90757	90802	inCDS	8.21168	11.3281	5.07075	1.86258	1.57895	4.13712	3.24736	0.0455571
Ic6-1356	CNF02310	673091	673154	inCDS	7.45507	10.7668	5.72644	2.08468	4.6905	0.598802	3.24767	0.0438945
Ic9-1840	CNI03390	920448	920527	inCDS	7.19708	8	6.72222	1.45133	2.17391	3.11409	3.25244	0.00114536
Ic1-2898	CNA05310	1414590	1414822	in5UTR	6.54404	5.02416	7.64024	4.56624	0.334272	0.998358	3.25629	0.043067
Ic2-1076	CNB01855	544400	544457	inCDS	7.85714	8.24124	5.76676	1.18734	4.73074	0.78637	3.26129	0.0263666
Ic10-500	CNJ00890	257261	257319	inCDS	16.9538	19.1171	17.5118	5.60615	5.92138	4.89729	3.2623	6.54115e-05
Ic10-1181	CNJ02080	606207	606259	inCDS	13.9783	17.7061	6.92935	4.2665	3.61424	3.954	3.26274	0.0478316
Ic6-2491	CNF04430	1286097	1286176	inCDS	29.2519	33.1538	23.1661	11.1549	3.84906	11.206	3.26486	0.0064663
Ic6-2073	CNF03640	1069333	1069401	inCDS	10.9793	14.0297	8.41989	3.05917	4.30282	2.87631	3.26508	0.0100678
Ic2-54	CNB00130	37652	37707	inCDS	15.6081	15.4574	11.4073	2.95581	8.19181	1.86052	3.26509	0.0147284
Ic4-3042	CND05540	1499991	1500047	inCDS	8.38738	7.06068	12.0242	0.246914	4.97685	3.19005	3.26514	0.0349701
Ic1-4225	CNA07410	2031404	2031456	inCDS	9.76982	5.78035	5.39216	2.35677	3.63236	0.420757	3.26719	0.0450083
Ic1-2244	CNA04070	1093610	1093667	inCDS	5.12801	6.65683	6.45738	2.26156	1.9943	1.32636	3.26791	0.00160104
Ic7-1908	CNG03250	917493	917542	inCDS	5.42553	11.5728	7.67059	3.08962	3.33333	1.11901	3.27089	0.0415028
Ic12-1657	CNL06440	782889	782952	inCDS	10.2421	12.2288	11.1357	1.53523	5.8391	2.89593	3.27222	0.00505651
Ic6-2572	CNF04580	1332556	1332632	inCDS	19.7833	13.1274	10.5572	4.71981	4.09165	4.46809	3.2733	0.0217243
Ic13-724	CNM01340	396933	396979	inCDS	5.87664	9.26123	6.76987	2.8457	2.39234	1.45368	3.27385	0.00971577
Ic6-2313	CNF04060	1176517	1176565	inCDS	9.70026	6.6996	6.8738	3.90514	1.97368	1.22896	3.27439	0.0128001
Ic8-1975	CNH00540	1029447	1029502	inCDS	6.73867	7.61241	8.6769	1.62254	3.84819	1.55355	3.27834	0.00474176
Ic6-1721	CNF02900	829389	829440	inCDS	17.5493	15.1515	15.3742	5.65845	5.3318	3.67385	3.27842	0.00034332
Ic1-3432	CNA06170	1671332	1671380	inCDS	55.418	58.8235	52.5474	21.0526	17.4737	12.2499	3.28478	0.000247922
Ic9-1054	CNI01980	546366	546421	inCDS	6.7714	5.72404	5.50618	0.149365	1.13636	4.19294	3.28577	0.0309187
Ic14-705	CNN01170	356083	356161	inCDS	39.0169	25.8776	27.5165	9.43493	12.8728	5.77671	3.29046	0.00967925
Ic7-668	CNG01230	349319	349380	inCDS	5.62977	7.00758	5.00982	1.96154	2.87267	0.524194	3.29336	0.0105366
Ic6-662	CNF01210	365005	365057	inCDS	11.6875	13.582	13.1406	2.4326	4.39408	4.83092	3.29486	0.000670741
Ic3-2672	CNC04190	1280032	1280094	inCDS	9.88836	11.9383	11.3449	3.8073	3.4632	2.79501	3.29557	0.000341719
Ic2-2272	CNB03770	1120878	1121188	in5UTR	21.4837	30.4933	36.9467	2.44972	20.3461	4.17144	3.29748	0.0465093
Ic3-741	CNC01290	361790	361850	inCDS	10.096	9.61972	8.53632	3.91042	2.37059	2.27776	3.30094	0.000729539
Ic1-4002	CNA07060	1915708	1915763	inCDS	17.2556	17.871	13.0139	7.14118	4.18193	3.25549	3.30213	0.00435992
Ic5-15	CNE00050	7417	7472	inCDS	6.46954	8.88009	7.87045	1.84615	2.45358	2.72809	3.30402	0.00193543
Ic2-1618	CNB02670	789155	789206	inCDS	7.18458	11.7661	8.53248	1.95588	5.05865	1.30336	3.30411	0.0232325
Ic7-2625	CNG04675	1336078	1336125	inCDS	26.5645	33.3333	33.4688	5.07246	15.1852	7.99756	3.30441	0.00452053
Ic5-9	CNE00040	5295	5341	inCDS	11.8574	16.291	18.8561	3.25203	6.66667	4.30108	3.30557	0.00869228
Ic4-1785	CND03300	888964	889026	inCDS	43.4707	41.5945	39.952	9.3105	19.5286	8.93506	3.30959	0.00129775
Ic5-1974	CNE03220	917621	917676	inCDS	11.8745	15.3419	7.45489	2.50068	1.92308	6.04757	3.31107	0.0370287
Ic1-517	CNA00980	275106	275158	inCDS	23.5913	30.6832	27.6047	6.23628	12.8824	5.60748	3.31144	0.00357034
Ic1-672	CNA01280	346417	346472	inCDS	27.3504	21.1858	21.0649	3.5002	8.72507	8.77144	3.31486	0.00395704
Ic7-2538	CNG04470	1277963	1278259	inCDS	16.2294	23.8597	16.4417	3.82733	8.62349	4.59437	3.31653	0.0107175
Ic5-1412	CNE02330	631722	631772	inCDS	8.2397	12.5596	8.81091	4.60221	2.77433	1.54779	3.31792	0.0130806
Ic5-3164	CNE05340	1495891	1495929	inCDS	31.1394	27.5253	21.2314	7.69231	6.53595	9.82906	3.32107	0.00365411
Ic9-1738	CNI03130	849910	850055	in5UTR	27.6612	37.7472	32.1988	5.71857	16.2512	7.38619	3.32496	0.00654532
Ic3-1960	CNC03090	981072	981133	inCDS	19.9666	18.5617	16.3909	5.50964	6.68048	4.32544	3.3253	0.000500726
Ic9-1737	CNI03130	849694	849743	in5UTR	8.96199	9.28177	6.44269	3.28947	3.24786	0.882353	3.32715	0.00866036
Ic5-2882	CNE04790	1341249	1341306	inCDS	22.6281	21.7728	19.2041	6.43315	4.28571	8.38346	3.3297	0.000696473
Ic10-278	CNJ00560	156962	157015	inCDS	20.037	22.6269	13.1285	7.7691	3.78007	5.18448	3.33415	0.0131974
Ic12-1442	CNL06075	679860	679922	inCDS	16.9801	15.6625	12.729	4.56552	4.57963	4.44884	3.33762	0.00108611
Ic9-1346	CNI02420	665239	665294	inCDS	8.38133	8.78572	5.99233	2.533	2.78225	1.61097	3.34373	0.00454453
Ic6-1789	CNF03020	863465	863532	inCDS	28.5521	25.4532	14.3576	6.35725	7.7381	6.34389	3.34469	0.0210893
Ic7-1038	CNG01830	518325	518391	inCDS	13.5135	8.44595	12.2449	4.18685	2.7027	3.33399	3.34565	0.00721698
Ic8-1653	CNH01220	831789	831850	inCDS	12.4347	10.2178	7.47462	1.20312	5.63525	2.16431	3.34647	0.0231787
Ic10-1000	CNJ01790	519002	519053	inCDS	10.6624	9.41008	9.25399	3.7619	3.33731	1.66102	3.34768	0.000929019
Ic12-1205	CNL05620	572638	572691	inCDS	36.9932	33.4071	20.7961	7.7476	10.467	9.01899	3.34868	0.0127827
Ic9-578	CNI01070	269725	269774	inCDS	12.5564	8.05397	8.2997	3.65541	2.18855	2.78457	3.35052	0.0113271
Ic7-247	CNG00450	115537	115620	inCDS	10.4521	9.40974	8.23928	2.94031	3.76386	1.68081	3.35136	0.00172222
Ic10-1009	CNJ01830	528778	528823	inCDS	19.697	10.7708	12.6697	1.83824	7.23315	3.79693	3.35223	0.0324702
Ic3-2210	CNC03440	1086300	1086354	inCDS	20.9466	14.2222	13.4844	3.69855	6.66667	4.12903	3.35672	0.0110884
Ic10-1238	CNJ02160	636086	636132	inCDS	12.2819	11.3568	8.46498	2.36533	4.51128	2.68294	3.35828	0.00483226
Ic5-1583	CNE02620	704505	704571	inCDS	23.8774	23.9608	20.1557	5.69717	8.47907	6.03795	3.36367	0.000481338
Ic1-4120	CNA07210	1970165	1970239	inCDS	19.8761	23.142	20.1895	7.75694	6.10674	4.9118	3.3665	0.000367499
Ic1-3603	CNA06460	1756877	1756926	inCDS	15.3096	14.5888	14.3095	4.58422	5.22602	3.31729	3.36757	8.26042e-05
Ic6-2066	CNF03630	1066615	1066680	inCDS	18	20.6476	17.9699	6.39386	6.54058	3.8499	3.37323	0.000438231
Ic12-1869	CNL06780	888718	888795	inCDS	15.0686	17.1593	9.54412	3.60032	5.55556	3.21489	3.37667	0.0147283
Ic3-1298	CNC02100	589130	589189	inCDS	14.4697	11.3821	7.16763	5.1719	2.5641	2.03966	3.37772	0.0291325
Ic12-689	CNL04810	347204	347252	inCDS	6.95257	7.13073	6.25477	2.5974	2.32558	1.09649	3.37871	0.00086347
Ic3-3494	CNC05790	1716496	1716546	inCDS	6.99274	9.34888	7.07936	1.92966	3.95934	1.0352	3.38248	0.00900754
Ic3-2053	CNC03190	1010830	1010877	inCDS	14.3369	12.2443	7.75247	2.60852	2.98507	4.54973	3.38486	0.0165432
Ic3-2477	CNC03860	1199563	1199609	inCDS	7.64706	8.48485	5.11182	1.49813	1.90476	2.85714	3.39355	0.0101998
Ic6-1149	CNF01940	572746	572813	inCDS	23.5553	23.33	21.0139	7.40482	9.29451	3.30864	3.39361	0.00119948
Ic5-104	CNE00230	51047	51100	inCDS	15.2653	23.0909	13.8131	4.6683	5.19841	5.50204	3.3945	0.0132385
Ic10-1888	CNJ03340	1048073	1048151	inCDS	37.78	27.0059	27.5362	6.29096	17.0068	3.89722	3.39482	0.0153029
Ic5-3107	CNE05180	1455045	1455168	inCDS	16.3859	17.5366	17.3918	2.76364	6.90486	5.4458	3.39509	0.000675655
Ic4-1667	CND03090	836328	836373	inCDS	15.0789	13.3506	6.18519	4.38763	1.96335	3.84383	3.39532	0.0447167
Ic12-86	CNL03810	42370	42420	inCDS	11.9484	10.8273	6.47742	4.49183	2.22222	1.89732	3.39704	0.0207545
Ic8-289	CNH03370	147972	148047	inCDS	14.8306	18.1771	20.4913	3.16456	8.69565	3.87459	3.40004	0.00623792
Ic1-4090	CNA07170	1956186	1956234	inCDS	22.1644	14.5551	17.0697	1.29271	10.6767	3.83901	3.40257	0.0242219
Ic6-1423	CNF02410	707064	707131	inCDS	10.3999	7.01276	5.35703	1.76282	3.06489	1.86404	3.40265	0.0254476
Ic4-2665	CND04750	1303485	1303544	inCDS	17.7674	15.9971	14.6585	4.66808	5.3675	4.186	3.4049	0.000292018
Ic3-2209	CNC03440	1085973	1086038	inCDS	8.16187	7.45785	9.20691	2.92737	2.31616	2.04165	3.40782	0.000514609
Ic7-1016	CNG01790	506411	506470	inCDS	16.8533	19.505	11.5315	5.73529	4.31579	3.99765	3.40884	0.00936746
Ic2-2080	CNB03440	1032794	1032864	inCDS	12.7291	11.6614	6.68376	1.64271	5.10671	2.36575	3.40907	0.0268029
Ic14-864	CNN01475	428455	428550	inCDS	20.6987	19.2045	20.3035	4.51086	6.63189	6.51224	3.41018	6.56806e-05
Ic1-1219	CNA02390	627309	627358	inCDS	6.4422	6.41682	6.72819	2.72866	0.791789	2.21825	3.41318	0.00142339
Ic4-2017	CND03660	1011184	1011229	inCDS	10.5991	7.65306	10.2003	1.34228	2	4.98596	3.41638	0.00988282
Ic6-2616	CNF04630	1345066	1345128	inCDS	13.2917	11.1153	12.16	1.84142	4.16667	4.69208	3.41742	0.00132501
Ic8-298	CNH03320	162288	162342	inCDS	35.274	27.1675	23.2359	12.5204	10.5263	2	3.4207	0.0135106
Ic1-2365	CNA04270	1149970	1150021	inCDS	11.8631	10.3963	7.01521	1.59363	1.8018	5.155	3.42376	0.0199326
Ic5-694	CNE01160	319718	319767	inCDS	12.528	11.0379	9.69504	4.74128	3.28671	1.68293	3.42511	0.00285689
Ic6-2298	CNF04035	1170558	1170600	in3UTR	25.2934	31.2354	14.188	7.83745	6.49867	6.27505	3.431	0.029178
Ic4-2806	CND04980	1365420	1365481	inCDS	34.9738	27.5292	22.7858	6.73631	11.2606	6.85784	3.43148	0.00635346
Ic6-1031	CNF01720	501914	501964	inCDS	14.2779	8.0275	6.91783	2.62332	3.5488	2.34375	3.43163	0.0409168
Ic6-2746	CNF04860	1415341	1415400	inCDS	11.4578	7.84946	11.0159	1.99005	5.97701	0.862069	3.43444	0.0203764
Ic9-315	CNI00610	143984	144045	in3UTR	25.4086	20.4322	18.8048	9.52621	5.95833	3.3315	3.43566	0.0046643
Ic9-831	CNI01520	438451	438523	inCDS	13.8516	9.32875	9.07286	5.27462	2.51163	1.59273	3.43888	0.0161254
Ic3-927	CNC01550	432197	432246	inCDS	58.8991	54.0777	44.5679	14.1014	14.1204	17.5856	3.43929	0.00103667
Ic5-1870	CNE03100	882283	882326	inCDS	27.5341	26.1462	22.9661	4.27002	8.10811	9.90359	3.43988	0.00106992
Ic13-1231	CNM02120	656883	656936	inCDS	24.9427	27.6353	15.1196	6.5625	8.49515	4.6215	3.44007	0.0156363
Ic4-1938	CND03530	966525	966573	inCDS	8.89324	10.9549	7.22154	3.75874	1.94332	2.16229	3.44208	0.00634409
Ic1-245	CNA00420	130516	130565	inCDS	16.9884	23.1034	12.6325	0.60423	10.4762	4.23358	3.44289	0.0408169
Ic5-1408	CNE02310	628551	628686	inCDS	5.2019	6.39613	6.38373	1.90317	2.02222	1.28452	3.45146	0.000740838
Ic11-633	CNK01230	370139	370235	inCDS	6.17718	5.00439	6.127	1.52363	1.35485	2.13535	3.45217	0.000808439
Ic9-76	CNI00090	29686	29776	inCDS	9.02157	8.67602	6.02651	4.16141	2.58321	0.120582	3.4557	0.0204065
Ic11-1846	CNK03410	1003804	1003930	inCDS	6.25035	7.26077	5.36316	1.49169	1.81882	2.14581	3.45916	0.00151992
Ic13-207	CNM00400	98289	98335	inCDS	13.1118	16.0856	8.96359	3.79128	3.04032	4.19437	3.46101	0.0124269
Ic1-1583	CNA02895	760096	760173	inCDS	24.3881	21.9037	16.7293	7.24898	5.22222	5.71025	3.46623	0.00306923
Ic2-1219	CNB02100	611864	611914	inCDS	20.2585	13.5618	23.7819	2.4127	10.8844	3.31955	3.46655	0.0274102
Ic4-2397	CND04270	1190543	1190589	inCDS	6.45592	8.78613	7.45896	1.57895	2.81572	2.13488	3.47666	0.00212538
Ic5-2045	CNE03340	953081	953136	inCDS	10.3535	10.7799	8.71617	2.68505	3.30606	2.59172	3.47784	0.000445736
Ic6-600	CNF01110	337775	337825	inCDS	19.0913	12.7768	14.8216	2.84781	9.00621	1.55491	3.48199	0.0199217
Ic1-1513	CNA02840	738984	739062	inCDS	37.6662	37.5275	34.3183	10.6879	6.07993	14.6479	3.4859	0.000653234
Ic12-1122	CNL05470	527749	527798	inCDS	7.73143	10.0889	7.23818	1.86592	2.74667	2.56724	3.49012	0.00292401
Ic2-2238	CNB03720	1103418	1103521	in3UTR	11.7343	10.0666	7.02498	2.64665	2.93718	2.67086	3.49206	0.00769193
Ic3-2411	CNC03730	1177257	1177312	inCDS	8.17308	13.4163	7.7076	3.85965	0.961538	3.56716	3.49258	0.0272411
Ic7-1909	CNG03250	917611	917664	inCDS	7.90332	11.0976	7.86022	2.93765	2.32372	2.42574	3.4943	0.00420489
Ic5-3169	CNE05350	1497972	1498019	inCDS	13.3757	14.5355	10.0114	4.95726	4.4586	1.43597	3.49457	0.00666986
Ic13-359	CNM00740	222629	222677	inCDS	11.1265	11.2533	10.6564	3.37485	5.46448	0.607903	3.49692	0.00517558
Ic10-419	CNJ00760	221824	221876	inCDS	9.26773	5.5336	13.1287	1.37366	4.25532	2.3572	3.4973	0.0474013
Ic4-2056	CND03730	1032982	1033026	inCDS	15.4606	14.553	9.46598	3.07032	4.79532	3.42205	3.49757	0.00834933
Ic10-321	CNJ00610	178023	178072	inCDS	6.33803	5.85492	7.12963	2.079	1.60622	1.8264	3.50579	0.000312467
Ic6-1975	CNF03470	1028312	1028364	inCDS	7.33696	15.5072	14.8977	3.20546	5.2729	2.28205	3.50748	0.0315561
Ic1-444	CNA00840	236298	236349	inCDS	47.2252	50.6126	47.5017	12.9132	24.4318	4.09091	3.50757	0.00444019
Ic3-3239	CNC05330	1593975	1594027	inCDS	8.67439	6.95176	6.76176	1.47096	3.52269	1.38809	3.50812	0.00450189
Ic4-2957	CND05340	1459535	1459630	inCDS	24.3158	26.4692	34.3566	6.15091	12.5796	5.53744	3.5084	0.00588703
Ic11-399	CNK00800	256617	256670	inCDS	13.4884	15.0884	8.73918	3.19315	6.45161	0.977366	3.51304	0.0230768
Ic9-2188	CNI04040	1077188	1077250	inCDS	9.58096	7.95343	7.95071	4.80879	1.22969	1.21457	3.5137	0.0098196
Ic7-973	CNG01700	486120	486172	inCDS	12.3012	15.9032	7.38418	2.74363	2.32353	5.05359	3.51639	0.0313275
Ic4-795	CND01580	435403	435475	inCDS	12.421	7.63831	7.90123	4.12357	3.25749	0.570286	3.51646	0.0240563
Ic4-879	CND01770	475353	475424	inCDS	6.73895	8.49288	6.47081	2.27577	2.72109	1.16362	3.52288	0.00273386
Ic2-838	CNB01530	452588	452638	inCDS	17.0442	12.1787	8.20889	4.01574	1.45985	5.14641	3.52399	0.0323704
Ic7-323	CNG00600	161170	161281	inCDS	13.9063	18.4911	20.4668	5.44159	7.31149	2.21261	3.53236	0.00669758
Ic5-1511	CNE02475	670535	670581	inCDS	22.9879	19.7547	11.4166	6.05723	5.21085	4.05621	3.5342	0.0207741
Ic1-2894	CNA05300	1408848	1408902	inCDS	17.3208	18.8454	12.6328	2.52941	8	3.27728	3.53444	0.0100243
Ic3-767	CNC01330	372119	372173	inCDS	26.6891	20.9286	18.7925	6.18557	6.89655	5.68116	3.53937	0.00263908
Ic2-633	CNB01200	364653	364701	inCDS	6.71735	7.00951	5.37281	2.05321	1.76889	1.57425	3.53937	0.000945641
Ic1-2859	CNA05270	1393561	1393612	inCDS	22.5426	23.0963	12.5859	5.02142	9.65131	1.75395	3.54453	0.0275785
Ic2-2163	CNB03600	1069167	1069212	inCDS	6.04839	9.50798	9.92347	3.62938	2.87698	0.68097	3.5451	0.0157545
Ic4-2812	CND04990	1366844	1366914	inCDS	10.8684	8.55699	8.46895	3.0105	2.00401	2.85164	3.54612	0.00139074
Ic11-571	CNK01090	332897	332943	inCDS	7.6697	7.36067	6.93783	2.3011	1.70732	2.18208	3.5487	4.67027e-05
Ic11-233	CNK00460	138416	138469	inCDS	5.59117	5.94584	5.08835	1.9527	1.61884	1.11049	3.55089	0.000337103
Ic2-3238	CNB05690	1596382	1596552	in5UTR	19.3376	33.2509	19.48	6.3996	9.49738	4.39308	3.55191	0.0235708
Ic1-3405	CNA06140	1659164	1659218	inCDS	11.1818	6.01626	7.13081	1.71737	4.28198	0.835017	3.55979	0.0361165
Ic2-2834	CNB04800	1367980	1368035	inCDS	10.6358	9.60048	11.554	3.25691	2.46734	3.1993	3.56251	0.000249642
Ic4-2738	CND04880	1339277	1339338	inCDS	9.99021	11.6534	8.74049	3.76663	2.33974	2.41639	3.56505	0.00163218
Ic6-335	CNF00600	201992	202055	inCDS	11.5956	12.455	16.2877	5.34759	2.43408	3.52941	3.56626	0.00444974
Ic4-1987	CND03620	997802	997852	inCDS	75.2998	70.259	55.4962	21.0445	21.3585	13.9738	3.56627	0.00167339
Ic4-1688	CND03130	845708	845760	inCDS	19.1862	13.3946	13.243	5.92526	4.29077	2.62831	3.56763	0.00721532
Ic13-313	CNM00640	199558	199611	inCDS	8.0055	5.18353	6.72722	1.76259	1.40809	2.41077	3.5683	0.00528979
Ic7-190	CNG00350	83640	83689	inCDS	22.1341	24.9711	16.6763	8.93899	5.22388	3.70588	3.56944	0.00609038
Ic1-3253	CNA05880	1571066	1571113	inCDS	7.84594	7.70289	5.45194	1.08734	2.04586	2.73512	3.57867	0.00519394
Ic7-1778	CNG03050	848655	848702	inCDS	26.0355	42.7943	22.7843	8.6253	9.25222	7.71581	3.57961	0.0240008
Ic7-2242	CNG03950	1117622	1117688	in3UTR	6.65831	11.7914	5.18656	2.3545	2.67395	1.56486	3.58489	0.0488088
Ic2-687	CNB01280	393298	393365	inCDS	14.7609	12.1582	11.032	2.75836	6.12561	1.70228	3.58495	0.00622066
Ic3-1497	CNC02370	679713	679760	inCDS	10.0898	7.82828	5.20315	1.51111	1.55229	3.37838	3.58926	0.0225672
Ic3-3680	CNC06150	1801636	1801702	inCDS	8.45061	8.41456	7.5616	2.18709	1.3481	3.26153	3.59391	0.000714456
Ic6-2248	CNF03940	1147340	1147396	inCDS	20.8599	19.6511	15.3686	3.44531	8.38961	3.69903	3.59726	0.00436921
Ic5-2031	CNE03310	944653	944720	inCDS	14.7039	14.8011	12.5328	2.60313	2.57559	6.50585	3.59772	0.0025236
Ic6-2063	CNF03630	1065976	1066093	inCDS	54.9039	51.5257	46.6959	15.3071	20.2445	6.96297	3.60172	0.0012599
Ic1-1818	CNA03320	868407	868469	inCDS	15.5789	37.3984	26.3595	5.9952	8.5639	7.46468	3.60232	0.0394718
Ic7-1943	CNG03300	931094	931140	inCDS	22.8209	21.5974	19.1195	5.29861	8.55287	3.77222	3.60525	0.00100817
Ic11-1481	CNK02730	799605	799658	inCDS	5.08735	5.82573	5.63287	1.28098	2.70563	0.59651	3.6102	0.00377221
Ic9-1123	CNI02070	572605	572656	inCDS	20.315	17.5189	11.9518	7.646	3.7037	2.42424	3.61449	0.0146768
Ic2-837	CNB01530	452355	452406	inCDS	12.3672	9.87438	11.0829	3.18079	2.91866	3.11624	3.61606	0.000374832
Ic12-1754	CNL06570	831370	831415	inCDS	19.9659	17.8701	15.3279	5.7971	6.06061	2.83688	3.61792	0.00162903
Ic3-3386	CNC05640	1679381	1679441	inCDS	6.93081	9.99367	5.6155	3.99439	0.973828	1.26008	3.61896	0.0281423
Ic4-3376	CND06170	1705477	1705555	inCDS	27.6623	22.2272	21.1581	8.13369	8.62764	2.85873	3.62117	0.00329253
Ic4-827	CND01670	449786	449829	inCDS	9.18688	8.19634	5.11338	3.37201	0.952381	1.88466	3.6232	0.0184879
Ic2-2236	CNB03710	1101953	1102015	inCDS	21.3236	27.935	30.4786	11.8182	6.36364	3.82082	3.62399	0.00594273
Ic9-189	CNI00310	77891	77965	inCDS	10.4024	11.9565	10.2415	4.87366	0.590278	3.5249	3.62677	0.00464266
Ic4-698	CND01400	392363	392418	inCDS	13.503	15.3343	15.2696	3.34205	4.36424	4.42259	3.63652	0.00010542
Ic7-1907	CNG03250	917414	917473	inCDS	8.81394	8.7429	5.77327	2.24771	2.79232	1.36842	3.64052	0.00650925
Ic1-2589	CNA04710	1249435	1249485	inCDS	7.27217	6.60735	6.74084	3.01398	0.926441	1.71936	3.64331	0.0014753
Ic9-1337	CNI02410	663316	663385	inCDS	6.55963	12.1071	6.0828	1.19403	2.56579	3.00797	3.65697	0.0406073
Ic12-1135	CNL05490	533143	533195	inCDS	21.6667	13.9588	19.5055	9.97683	2.89855	2.19112	3.65918	0.01686
Ic6-2023	CNF03530	1045762	1045823	inCDS	21.8831	21.3294	26.3417	6.66667	8.66071	3.6712	3.66102	0.00142921
Ic11-943	CNK01760	520683	520733	inCDS	21.1565	16.3468	18.2829	6.12245	3.4632	5.65062	3.66141	0.00112684
Ic5-423	CNE00780	207406	207458	inCDS	18.0733	17.0751	13.3177	3.131	6.4861	3.58496	3.6711	0.00277657
Ic5-1582	CNE02620	704356	704416	inCDS	14.5782	9.22467	13.1482	5.85086	1.26227	2.93255	3.6783	0.0126892
Ic6-325	CNF00590	197837	197906	inCDS	43.1	71.3158	39.2	15.5303	12.25	13.9706	3.67934	0.021405
Ic10-1014	CNJ01830	529504	529559	inCDS	10.1987	9.06637	6.16968	1.62743	3.21564	2.06943	3.67953	0.00872797
Ic7-2359	CNG04200	1183613	1183680	inCDS	10.1588	10.8753	8.04638	1.8656	4.77435	1.262	3.68017	0.00685762
Ic1-3279	CNA05920	1581612	1581669	inCDS	7.38016	5.74031	5.76732	0.0784929	3.03207	2.01729	3.68337	0.010926
Ic3-2636	CNC04120	1265349	1265410	inCDS	9.92387	6.80804	6.72124	1.35575	3.02734	1.98119	3.68512	0.00800156
Ic12-531	CNL04540	265964	266015	inCDS	7.86816	6.57202	8.64248	2	3.61305	0.649351	3.68591	0.00588937
Ic3-3481	CNC05760	1711445	1711490	inCDS	40.1442	30.3704	19.3966	7.64463	12.0833	4.6627	3.68629	0.0265523
Ic11-524	CNK01000	309827	309901	inCDS	8.70056	5.49618	6.01982	2.62279	2.09974	0.760761	3.68694	0.0124469
Ic1-3095	CNA05600	1499874	1499922	inCDS	14.5594	11.7368	10.8177	1.34604	5.79871	2.90709	3.69225	0.00635979
Ic5-2202	CNE03590	1016405	1016453	inCDS	7.20118	11.2469	7.82032	2.91022	2.43902	1.75439	3.69789	0.00800939
Ic6-1381	CNF02360	687144	687194	inCDS	10.1478	8.50625	6.3454	2.65177	2.07039	2.03612	3.69908	0.00556653
Ic8-262	CNH03420	126030	126114	inCDS	57.8182	30.9091	75.1257	19.6753	10.9091	13.702	3.69985	0.0384986
Ic14-1068	CNN01760	510393	510446	inCDS	8.7842	7.06072	5.61143	2.36163	1.14007	2.29092	3.70409	0.0063959
Ic1-1920	CNA03480	906220	906266	inCDS	6.22477	9.23013	10.7664	2.07792	2.09559	2.90516	3.70426	0.00939729
Ic1-2956	CNA05360	1438088	1438148	inCDS	5.53695	8.39264	8.63741	3.60464	2.08437	0.397022	3.708	0.015597
Ic12-572	CNL04580	278457	278530	inCDS	12.6958	14.9206	9.27263	1.96979	6.50187	1.47028	3.71045	0.0172968
Ic10-955	CNJ01700	498048	498084	inCDS	7.94028	9.66144	13.2305	2.32019	2.8715	3.10982	3.71406	0.00885747
Ic4-182	CND00380	111177	111216	inCDS	6.53433	7.18623	7.24524	1.93527	3.03738	0.669231	3.7161	0.0020966
Ic12-534	CNL04540	266610	266661	inCDS	6.98308	5.75425	5.48469	0.609756	2.30386	1.98645	3.71873	0.00307936
Ic3-1774	CNC02730	784368	784420	inCDS	23.4826	24.3118	13.8745	4.13373	9.61865	2.82242	3.72064	0.0189141
Ic9-1191	CNI02180	603511	603571	inCDS	19.2677	13.6672	9.59024	4.05101	4.74069	2.63745	3.72076	0.0225907
Ic2-3293	CNB05770	1623531	1623599	inCDS	18.2569	11.4916	8.69249	4.18695	3.8665	2.27671	3.72123	0.0319352
Ic12-1174	CNL05560	559164	559226	inCDS	12.8653	10.7543	7.14955	4.39539	1.6853	2.17391	3.72751	0.015824
Ic5-2043	CNE03340	952717	952778	inCDS	6.76298	11.9407	6.54277	2.62973	1.13932	3.00296	3.72806	0.0293047
Ic11-641	CNK01230	371309	371366	inCDS	15.4762	12.4365	11.1138	3.22048	2.39044	4.85214	3.72992	0.00300348
Ic5-2279	CNE03680	1046790	1046844	inCDS	81.5059	77.7895	66.1705	26.3291	11.4667	22.6441	3.73042	0.00102281
Ic6-2624	CNF04650	1349344	1349404	inCDS	13.7003	20.6595	19.2493	5.44981	3.95421	4.96646	3.7305	0.00381348
Ic14-551	CNN00890	289636	289682	inCDS	6.25584	8.53518	5.13586	1.15463	2.53165	1.65441	3.73115	0.0107406
Ic4-1355	CND02520	689156	689209	inCDS	9.06193	12.5912	12.1143	2.37099	2.87194	3.78431	3.74061	0.00220833
Ic4-2147	CND03870	1074556	1074623	inCDS	17.4554	20.1889	15.6707	4.70507	3.8218	5.69039	3.75002	0.000783414
Ic2-476	CNB00980	296407	296461	inCDS	18.1429	13.0446	22.0469	7.63359	1.63265	4.90798	3.75572	0.0141615
Ic2-2097	CNB03470	1039715	1039789	inCDS	10.6807	7.62835	6.95098	2.71909	1.63649	2.36875	3.75652	0.00656422
Ic8-631	CNH02815	331526	331587	inCDS	19.5397	13.5024	15.5742	3.34491	6.66667	2.92722	3.7574	0.00504579
Ic8-1377	CNH01570	690619	690672	inCDS	10.4167	6.51461	6.99781	1.71521	2.53346	2.11459	3.76051	0.00943419
Ic4-862	CND01740	468917	468966	inCDS	8.30947	10.9585	6.59728	2.1223	2.83217	1.92308	3.76083	0.00818939
Ic8-2118	CNH00320	1098896	1098944	inCDS	13.687	10.3129	9.26907	1.21896	5.99655	1.62742	3.76221	0.0159483
Ic1-1168	CNA02300	599005	599083	inCDS	14.3781	15.5128	10.6947	3.85406	3.88333	3.04792	3.76303	0.00256408
Ic1-3137	CNA05700	1524657	1524720	inCDS	12.4842	9.95303	8.7711	2.20935	4.45151	1.63166	3.76343	0.00537912
Ic9-1322	CNI02370	655485	655538	inCDS	15.2304	14.1313	12.3722	4.47591	3.19712	3.41065	3.76534	0.000376567
Ic1-1548	CNA02860	749347	749397	inCDS	6.74719	11.7473	7.13387	4.56853	1.07527	1.15607	3.76895	0.0336617
Ic5-1633	CNE02750	730738	730802	inCDS	22.2803	21.0317	19.9557	6.93719	4.63536	5.19323	3.77362	8.79441e-05
Ic5-1831	CNE03050	866745	866801	inCDS	9.61103	7.13443	6.96738	3.27006	1.01773	1.98176	3.78222	0.0056645
Ic4-550	CND01110	328275	328346	inCDS	6.13839	6.18212	5.71827	2.01005	2.53293	0.22578	3.7827	0.00344976
Ic5-2624	CNE04300	1200723	1200776	inCDS	22.8697	19.6115	16.1336	6.20155	7.37179	1.9174	3.78386	0.00491304
Ic10-1237	CNJ02160	635767	635819	inCDS	17.9982	16.9887	14.468	3.313	7.69231	2.05759	3.7859	0.00376367
Ic1-3982	CNA07020	1904677	1904728	inCDS	15.3277	11.4165	10.7989	6.21212	2.77778	0.925926	3.78618	0.0118202
Ic14-1091	CNN01790	516866	516931	inCDS	15.9336	12.3009	9.12062	3.43943	4.99569	1.41254	3.7933	0.0145967
Ic6-2061	CNF03620	1065046	1065106	inCDS	10.5219	11.9612	6.83453	4.12186	1.94813	1.65519	3.79507	0.0136893
Ic8-1835	CNH00790	964283	964332	inCDS	9.56604	7.0098	6.87776	1.74797	2.95567	1.46988	3.79907	0.00429108
Ic7-1950	CNG03300	932153	932204	inCDS	10.3207	7.39853	6.35127	2.53307	1.99253	1.80739	3.80081	0.00806455
Ic2-2147	CNB03575	1063204	1063291	inCDS	16.6091	13.644	14.3705	4.70178	4.48004	2.54107	3.80653	0.000621657
Ic6-1151	CNF01940	572918	572965	inCDS	11.9829	6.59658	6.43545	1.20988	3.59195	1.76367	3.81006	0.0349172
Ic1-2479	CNA04490	1203252	1203300	inCDS	6.40089	6.41328	7.78161	2.12515	2.39648	0.86815	3.82127	0.00151897
Ic8-54	CNH03800	24211	24387	inCDS	9.82594	14.0779	9.15707	3.09674	1.81883	3.72325	3.82702	0.00767979
Ic14-1272	CNN02190	678079	678141	inCDS	27.3283	16.8013	15.4925	4.62963	5.39542	5.54947	3.82819	0.0174226
Ic8-104	CNH03700	50130	50177	inCDS	10.1707	10.453	11.009	2.26521	3.52941	2.4678	3.8285	7.31083e-05
Ic11-1246	CNK02270	668830	668877	inCDS	13.7931	7.8853	6.66667	2.59259	1.91571	2.87698	3.83805	0.0345657
Ic5-425	CNE00780	208308	208362	inCDS	19.6	8.35556	21.2881	3.94089	6.17323	2.71403	3.83872	0.0440433
Ic8-1735	CNH01060	886373	886431	inCDS	8.58934	12.2921	6.89655	4.42615	1.12388	1.6758	3.84426	0.022355
Ic5-2574	CNE04230	1180188	1180255	in5UTR	18.6407	7.42382	15.0227	5.6439	4.32937	0.708843	3.84636	0.0488138
Ic3-2378	CNC03690	1165911	1165972	inCDS	6.55063	6.52095	6.81906	3.50198	0.245633	1.41431	3.85334	0.00684104
Ic13-637	CNM01220	365802	365850	inCDS	8.60997	9.6182	9.84694	1.88833	3.42621	1.96734	3.85548	0.000383132
Ic7-2175	CNG03820	1074924	1075028	inCDS	32.3794	35.3232	25.5212	6.76444	14.1481	3.24752	3.85858	0.0060194
Ic6-2340	CNF04110	1190511	1190574	inCDS	12.0939	9.19349	8.83314	4.28822	1.3911	2.12014	3.86188	0.00528725
Ic1-2715	CNA05000	1321709	1321765	inCDS	14.0817	14.6744	18.5054	2.41171	7.27513	2.54879	3.86261	0.00526853
Ic3-1995	CNC03120	993225	993271	inCDS	6.31529	6.43084	5.11547	2.32029	0.716846	1.57639	3.87157	0.00212524
Ic7-1510	CNG02620	738040	738087	inCDS	6.52908	8.00866	5.21049	1.79413	2.02758	1.2784	3.87212	0.00432123
Ic3-608	CNC00980	290316	290386	inCDS	49.9718	102.8	95.1157	15.6304	25.7453	22.4909	3.88134	0.0215244
Ic4-1827	CND03335	909244	909299	inCDS	33.8319	44.9176	29.496	9.50358	9.07112	9.31	3.8819	0.00430864
Ic1-2717	CNA05000	1322429	1322495	inCDS	21.191	29.2782	21.9265	3.14773	13.1789	2.31289	3.884	0.0145334
Ic2-694	CNB01300	395319	395373	inCDS	14.5455	8.12598	7.19799	4.14575	2.95798	0.583942	3.88537	0.043449
Ic14-917	CNN01550	454912	454967	inCDS	7.75695	5.75947	5.63473	0.982391	3.31767	0.627029	3.88691	0.012103
Ic10-330	CNJ00620	181267	181382	inCDS	7.85064	10.1198	9.59656	2.16417	4.22191	0.701929	3.88924	0.00515777
Ic13-1331	CNM02310	703942	703988	inCDS	14.7723	17.7447	14.2318	4.04223	5.93057	2.04516	3.88992	0.00178354
Ic7-1998	CNG03440	966747	966819	inCDS	11.6489	6.09536	6.22473	2.89552	1.87547	1.38106	3.89609	0.0344107
Ic5-2304	CNE03730	1064071	1064131	inCDS	7.59152	5.40541	5.52491	2.35438	2.01964	0.376103	3.89924	0.00803738
Ic9-1039	CNI01930	535124	535175	inCDS	10.3678	5.37418	7.63116	1.8981	3.19924	0.896879	3.89928	0.021907
Ic12-1075	CNL05440	513524	513578	inCDS	26.1542	25.2065	20.4817	4.90286	9.29524	4.21802	3.90106	0.0016736
Ic14-945	CNN01630	471234	471312	inCDS	9.83108	8.5526	5.68017	2.48371	1.84802	1.82973	3.90555	0.0087173
Ic1-2114	CNA03850	1035385	1035420	inCDS	35.1064	28.5714	23.0216	8.33333	12.5	1.34228	3.90967	0.0107812
Ic2-2994	CNB05110	1456118	1456178	inCDS	56.0077	56.8882	51.3138	11.3185	19.8776	10.7734	3.91259	0.000283726
Ic10-1003	CNJ01790	519350	519394	inCDS	5.6087	7.04175	5.23641	2.26258	1.82883	0.480072	3.91271	0.00446714
Ic7-2204	CNG03895	1095951	1096014	inCDS	21.0822	19.1864	21.0497	3.94526	7.90167	3.81203	3.91586	0.000505157
Ic5-2622	CNE04300	1200261	1200308	inCDS	11.5859	5.34188	7.12366	3.01018	1.5625	1.56863	3.91634	0.0358061
Ic4-1120	CND02130	572467	572557	inCDS	21.7997	17.19	14.1201	5.95341	1.51127	6.09631	3.91637	0.00805892
Ic1-2566	CNA04685	1242337	1242401	inCDS	16.4571	14.6136	10.5466	6.66667	2.21198	1.74463	3.91756	0.0116757
Ic1-1081	CNA02090	557217	557266	inCDS	11.0408	10.8062	9.07338	3.46053	2.32353	2.09474	3.92451	0.0005139
Ic5-16	CNE00050	7633	7680	inCDS	17.7778	19.1919	10.869	4.85437	3.61552	3.7037	3.92971	0.0102694
Ic10-651	CNJ01210	338519	338587	inCDS	10.0572	5.18729	5.49288	1.62614	1.14788	2.49671	3.93443	0.0336822
Ic6-1371	CNF02340	683403	683450	inCDS	26.3207	29.5726	21.0903	5.90624	9.00206	4.65812	3.93448	0.00235755
Ic2-2738	CNB04670	1334537	1334587	inCDS	8.65575	10.7817	7.15959	0.600601	3.75458	2.4	3.93728	0.00897063
Ic12-39	CNL03710	15790	15841	inCDS	17.3636	13.7968	13.8827	3.49291	3.95984	3.95992	3.94676	0.000696838
Ic3-1609	CNC02550	730273	730325	inCDS	9.45624	15.0157	8.65644	1.2523	4.65294	2.47075	3.95516	0.0209448
Ic1-2954	CNA05360	1437923	1437979	inCDS	26.1868	23.9359	23.0874	6.70194	9.21811	2.57723	3.95788	0.00104993
Ic5-1553	CNE02570	690162	690209	inCDS	14.4068	19.2308	8.94737	2.80899	5.35714	2.59259	3.95818	0.0267334
Ic5-605	CNE01030	292277	292333	inCDS	12.3908	11.195	12.2163	3.31345	4.30219	1.42679	3.95934	0.000639316
Ic5-17	CNE00050	7913	7979	inCDS	9.36001	8.53364	5.7567	0.618801	1.32377	4.0248	3.96327	0.0172995
Ic2-589	CNB01110	338160	338214	inCDS	24.7568	16.7207	18.8538	5.12977	2.11765	7.94203	3.97192	0.00683951
Ic11-1010	CNK01870	551963	552043	inCDS	10.6611	10.5747	9.19179	2.57822	4.34892	0.730838	3.97333	0.00271221
Ic6-2309	CNF04060	1175578	1175632	inCDS	7.5351	6.39673	8.23561	2.30429	1.51747	1.75596	3.97428	0.000695169
Ic6-2574	CNF04580	1333123	1333186	inCDS	20.4585	24.5098	14.2918	2.70085	9.31373	2.89627	3.9743	0.015906
Ic11-952	CNK01800	528631	528687	inCDS	10.8425	10.2305	9.84765	2.52509	1.77175	3.48299	3.97446	0.000177009
Ic6-714	CNF01280	384028	384086	inCDS	7.65126	7.79413	6.10848	2.00955	2.01887	1.39263	3.97596	0.000742948
Ic3-480	CNC00820	233684	233750	inCDS	11.5668	15.6104	10.5936	5.03565	3.04338	1.42016	3.97622	0.00712079
Ic4-2111	CND03820	1060371	1060425	inCDS	35.2057	31.5918	32.4411	6.01022	14.5714	4.35613	3.97945	0.00178172
Ic4-1122	CND02130	573668	573720	inCDS	42.1073	39.2931	29.3238	11.9076	5.99196	9.9052	3.98221	0.00288292
Ic13-212	CNM00410	102651	102708	inCDS	29.6875	15.4631	27.3352	5.12472	4.81366	8.2603	3.98302	0.0162931
Ic12-1656	CNL06440	782725	782847	inCDS	6.68774	9.58078	8.85928	1.92609	2.66325	1.70532	3.99192	0.00237655
Ic1-161	CNA00270	84406	84483	inCDS	7.85099	10.904	9.28401	2.26078	2.74471	2.00839	3.99765	0.00151655
Ic12-1705	CNL06490	808317	808366	inCDS	18.8404	22.1086	25.4279	5.44413	7.14754	3.95455	4.01161	0.00141654
Ic13-217	CNM00430	106173	106222	inCDS	14.8161	17.3548	9.73901	4.5935	3.78788	2.06186	4.01312	0.0112965
Ic12-1851	CNL06750	877290	877347	inCDS	9.09091	16.5179	15.4762	3.76623	5.08475	1.38421	4.01409	0.0159408
Ic14-151	CNN00220	91260	91309	inCDS	7.78257	6.7642	8.87747	1.63654	2.86871	1.32859	4.01523	0.00160058
Ic6-1024	CNF01700	498781	498829	inCDS	17.6022	15.6857	8.83025	3.04218	2.4116	5.03364	4.01606	0.0191673
Ic4-3072	CND05630	1519170	1519227	inCDS	9.6949	13.2223	7.75305	3.28761	3.1695	1.17238	4.01996	0.0116037
Ic5-3156	CNE05320	1490589	1490625	inCDS	13.0274	15.2729	12.9488	1.91327	2.5	5.84718	4.02021	0.00201492
[truncated: 602 more rows]

## Sheet: IR expo-stat
Regulated IR between expo and stat
	Gene	Start	End	Type	IRexpoa	IRexpob	IRexpoc	IRstata	IRstatb	IrRstatc	ratio expo/stat	p value
Ic3-3980	CNC06620	1934989	1935070	inCDS	2.06339	1.39535	0.781571	37.033	36.757	35.5168	0.0387927	4.99909e-07
Ic11-78	CNK00140	42007	42147	inCDS	1.5054	0.174368	0.0461091	6.78679	18.8257	13.1918	0.0444765	0.0243982
Ic5-91	CNE00200	45778	45835	inCDS	0.792896	0.893174	0.329071	13.6364	10.4762	8.84956	0.0611351	0.00188672
Ic4-2700	CND04800	1319101	1319154	inCDS	0.5479	0.509912	0.261744	5.65283	7.99289	5.8115	0.0678183	0.00135441
Ic4-2699	CND04800	1318825	1318876	inCDS	0.690155	0.467549	0.588442	7.2028	7.58808	9.64059	0.0714712	0.000571144
Ic2-554	CNB01050	323350	323555	in5UTR	3.77346	5.51993	10.6959	70.9826	78.8871	121.42	0.0736825	0.0060795
Ic10-127	CNJ00290	76472	76689	in3UTR	37.9167	33.3774	39.8629	295.092	666.123	389.226	0.0823116	0.020669
Ic8-911	CNH02375	456334	456382	inCDS	4.47761	1.50376	6.30819	50	44.582	47.3684	0.0865764	3.28722e-05
Ic9-2162	CNI03970	1064733	1064817	inCDS	4.2076	4.63089	3.47381	44.9495	45	42.1645	0.0931946	2.31191e-06
Ic14-862	CNN01470	427289	427441	inCDS	2.21579	1.82612	1.69736	25.7224	20.4974	14.5512	0.0944409	0.00474875
Ic11-1805	CNK03310	977415	977489	inCDS	1.98379	0.808081	0.710506	8.75	18.4282	9.0404	0.096701	0.0272112
Ic4-2232	CND04010	1115785	1115933	inCDS	1.95867	3.15324	2.61194	24.3125	24.7292	23.7117	0.106165	1.15514e-06
Ic9-339	CNI00655	161215	161282	inCDS	0.893744	0.385518	2.14006	16.5789	6.6886	8.23212	0.108551	0.0397861
Ic1-3315	CNA05990	1600368	1600433	inCDS	1.74688	1.39809	2.42937	15.768	18.2671	16.9073	0.109424	4.24232e-05
Ic8-590	CNH02870	312740	312792	inCDS	4.69651	4.57959	4.12894	57.1429	32.9193	31.3043	0.110451	0.0125911
Ic10-1165	CNJ02050	598215	598266	inCDS	2.14469	1.77703	1.24989	23.6364	13.3487	8.33333	0.114117	0.0413009
Ic6-1016	CNF01680	495569	495618	inCDS	1.9276	0.486111	0.967581	13.7736	9.5122	5.66474	0.116796	0.02314
Ic2-1370	CNB02330	674388	674452	inCDS	2.59392	1.17573	1.91729	15.102	14.7186	17.3469	0.120569	0.000112419
Ic1-1412	CNA02690	701774	701832	inCDS	15.4983	16.092	6.43437	84.2365	115.23	112.853	0.121749	0.000936094
Ic1-3887	CNA06860	1873359	1873443	inCDS	3.83537	2.30556	1.75442	18.2793	22.8849	22.8288	0.123378	0.000343975
Ic3-793	CNC01360	380044	380099	inCDS	1.54242	0.695223	1.80602	13.0769	12.5623	7.11538	0.123453	0.00780401
Ic3-2070	CNC03220	1015861	1015914	inCDS	4.63671	4.51862	4.39783	30.9896	33.0952	45.303	0.1239	0.00201516
Ic12-913	CNL05100	431813	431872	inCDS	2.7543	3.0848	2.65997	15.3846	22.2222	30.3704	0.125028	0.010221
Ic3-1188	CNC01960	544009	544083	inCDS	1.5873	0.58627	0.658436	9.53642	5.94164	6.68254	0.127795	0.00486378
Ic6-2479	CNF04390	1273533	1275633	inCDS	20.165	19.6614	23.5434	203.686	104.874	173.281	0.131516	0.00884164
Ic6-1814	CNF03185	947903	947961	inCDS	0.616222	2.00157	2.33576	14.7444	14.8148	7.53316	0.133546	0.012318
Ic10-159	CNJ00390	101299	101352	inCDS	2.24505	4.59082	5.18458	24.5833	29.3939	35.7605	0.133951	0.00152148
Ic5-421	CNE00770	206607	206662	inCDS	1.25818	1.24305	1.60805	5.63097	10.9318	13.6384	0.136064	0.0209514
Ic2-555	CNB01050	323617	323833	in5UTR	21.2059	19.2361	45.5774	191.642	202.428	220.321	0.140008	0.00012149
Ic9-903	CNI01600	461352	461410	inCDS	1.9633	1.4605	1.47924	14.4633	13.4868	6.55283	0.142105	0.0167652
Ic3-650	CNC01100	313558	313621	inCDS	6.32511	3.90131	3.85516	43.5294	34.2898	21.267	0.142114	0.0121254
Ic8-1385	CNH01560	694729	694782	inCDS	1.84028	5.31046	0.768808	24.8397	20.5128	10.2713	0.142377	0.024697
Ic1-273	CNA00490	143190	143262	inCDS	4.02242	5.19155	6.81236	36.1287	30.677	33.4038	0.159928	9.24058e-05
Ic2-2426	CNB04090	1202542	1202766	inCDS	1.00719	1.49747	1.19413	7.52137	5.98399	9.368	0.161707	0.00294823
Ic1-3249	CNA05870	1569169	1569222	inCDS	6.56863	3.35196	3.17345	38.5965	25.8475	14.6341	0.165584	0.0349192
Ic2-787	CNB01450	436550	436748	inCDS	6.04882	6.98925	10.9884	56.1455	43.96	41.2627	0.169957	0.00125598
Ic12-113	CNL03840	51121	51199	inCDS	1.14905	1.52419	2.46359	13.142	9.33373	7.67164	0.170391	0.00746365
Ic5-1532	CNE02525	682070	682132	inCDS	3.48692	5.77348	5.24023	31.8286	26.8364	25.5862	0.172112	0.000330454
Ic4-349	CND00700	194924	195163	in5UTR	92.2332	146	319.281	920.993	1241.95	1035.5	0.174308	0.00162995
Ic5-3096	CNE05170	1452470	1452538	inCDS	4.18803	2.48139	4.94172	16.6667	23.1427	26.0073	0.176417	0.0031988
Ic12-281	CNL04120	123958	123999	inCDS	2.02669	2.13533	1.64028	10.7881	8.4843	12.725	0.181337	0.00211088
Ic4-974	CND01910	512827	513289	inCDS	4.43157	4.04076	3.1865	18.9096	25.172	19.976	0.182006	0.000892104
Ic5-2531	CNE04140	1162834	1162890	inCDS	4.15771	1.06383	0.385	9.45083	14.7059	6.45161	0.18317	0.0357691
Ic14-441	CNN00740	236086	236157	inCDS	3.50065	3.21941	3.63596	16.3323	22.3331	17.7565	0.183546	0.00106818
Ic12-931	CNL05150	443666	443712	inCDS	1.96225	2.40879	1.01105	11.4406	8.14795	9.30706	0.18626	0.00171318
Ic5-2097	CNE03420	970394	970459	inCDS	2.22468	1.49702	0.98258	10.6774	7.0802	7.42907	0.186777	0.00472303
Ic10-1389	CNJ02420	708112	708222	inCDS	2.59142	2.37057	3.78019	16.552	14.539	14.8403	0.190332	8.46623e-05
Ic12-1012	CNL05330	485667	485721	inCDS	2.04841	1.35726	1.43489	5.05263	8.68493	11.2143	0.193996	0.020453
Ic2-1957	CNB03235	976711	977307	in3UTR	15.7516	8.56059	14.5671	70.841	70.868	56.3318	0.19632	0.000571413
Ic6-1689	CNF02840	814655	814835	inCDS	1.72684	2.73547	1.73771	9.39791	12.4036	9.59942	0.197447	0.00121247
Ic9-621	CNI01170	288575	288675	inCDS	4.24053	3.94424	2.78602	16.4602	17.4821	21.1697	0.199063	0.000601652
Ic1-4649	CNA08130	2240423	2240472	inCDS	2.36615	1.3913	1.67916	9.15094	10.9605	7.15084	0.199419	0.00306909
Ic5-1346	CNE02210	599209	599266	inCDS	2.01365	3.83889	2.43277	9.52381	20.8163	11.1111	0.199881	0.0364096
Ic6-493	CNF00860	276815	276862	inCDS	1.1885	1.1396	2.58422	9.81735	7.75916	6.9408	0.200362	0.00260833
Ic1-2128	CNA03870	1040131	1040238	inCDS	5.48878	2.49663	5.5001	24.9663	23.0769	17.6113	0.205401	0.00199022
Ic11-207	CNK00410	123527	123580	inCDS	2.24578	2.95166	2.621	11.5942	15.5172	10.7292	0.206615	0.00254085
Ic1-1942	CNA03523	914180	914234	inCDS	0.96031	2.89362	1.63368	6.36066	12.0916	8.07921	0.206834	0.017266
Ic1-3174	CNA05750	1541668	1541752	inCDS	2.4561	3.26363	3.52516	14.956	18.7173	10.9628	0.207117	0.00644653
Ic8-1383	CNH01560	694251	694306	inCDS	5.69603	2.15288	1.08015	9.20746	13.8533	20.0281	0.207224	0.0293957
Ic4-350	CND00700	195186	195592	in5UTR	53.6335	61.356	129.779	432.734	373.541	363.189	0.2093	0.000687893
Ic3-3766	CNC06320	1843933	1844032	inCDS	8.09478	8.867	9.18647	37.5325	42.9878	43.529	0.210789	7.35393e-05
Ic6-683	CNF01240	373364	373752	inCDS	3.44093	3.38637	3.47271	15.726	16.9762	14.644	0.217547	5.22971e-05
Ic11-208	CNK00410	123673	123771	inCDS	5.68522	6.7992	5.70668	24.8123	31.965	24.701	0.223263	0.000970513
Ic9-1376	CNI02470	675194	675318	inCDS	1.43769	1.72347	1.47328	5.87956	5.96624	8.42863	0.228585	0.00343546
Ic1-3134	CNA05700	1524160	1524220	in5UTR	193.641	129.759	163.153	968.768	648.331	508.785	0.228871	0.0164455
Ic6-1892	CNF03310	983012	983082	inCDS	7.62355	6.02121	7.41384	36.0976	33.1031	22.5239	0.229585	0.00474514
Ic2-604	CNB01140	342939	343105	inCDS	1.07444	2.15545	1.79465	7.07366	6.45827	8.25607	0.23061	0.00081779
Ic3-1698	CNC02650	760842	760904	inCDS	7.36865	11.4618	12.5189	46.5565	42.4242	45.8069	0.232583	6.91475e-05
Ic11-651	CNK01250	376443	376496	inCDS	2.90123	5.12821	4.3956	24.0741	9.02778	20.2749	0.23278	0.0403189
Ic1-400	CNA00740	216554	216784	inCDS	1.63286	3.83289	1.9393	8.3201	13.5572	9.67742	0.234673	0.00932051
Ic3-1046	CNC01760	487678	487735	inCDS	3.08717	5.55556	5.66684	24.7619	13.0952	23.0159	0.235072	0.0141229
Ic9-2378	CNI04360	1165746	1165804	inCDS	6.93552	13.7931	8.11475	40.4989	37.3506	44.314	0.236105	0.000440503
Ic4-3080	CND05640	1522183	1522586	inCDS	12.4999	15.9036	37.7474	111.444	74.7641	92.6471	0.237223	0.00583007
Ic8-370	CNH03230	199467	199533	in5UTR	10.5112	10.6431	7.32142	35.4354	33.1673	51.263	0.237564	0.00626542
Ic10-1596	CNJ02760	796932	796996	inCDS	4.8606	5.67016	5.5515	22.4739	22.6207	22.5312	0.237813	2.95297e-07
Ic2-2770	CNB04715	1346125	1346213	inCDS	2.62015	31.168	2.3913	57.0218	49.7458	45.231	0.238025	0.019063
Ic12-7	CNL03670	3282	3339	inCDS	21.0404	12.5992	22.9396	99.4048	47.3214	90.4762	0.238527	0.0213345
Ic4-3278	CND05960	1640597	1640657	inCDS	0.917141	2.25447	3.11079	9.24731	8.56886	8.3684	0.239928	0.000659716
Ic5-520	CNE00930	253330	253378	inCDS	24.0132	23.6842	19.8177	86.6397	93.7343	97.1292	0.243295	3.17849e-05
Ic6-425	CNF00770	243747	243811	inCDS	0.996571	2.52232	1.64128	6.75325	9.2745	5.1746	0.243378	0.0136955
Ic4-2133	CND03860	1068666	1068726	inCDS	4.95407	2.76139	5.26245	16.3365	19.0069	17.7967	0.24422	0.000264092
Ic8-1865	CNH00730	979554	979638	inCDS	1.89349	1.97486	2.1852	6.47059	6.83386	11.2727	0.246308	0.0162187
Ic8-346	CNH03260	182947	183056	inCDS	2.96005	1.7028	2.13401	8.33333	9.25549	9.95847	0.246734	0.00031893
Ic8-1382	CNH01560	693364	693412	in5UTR	5.16917	1.60883	2.5084	9.3985	16.2679	11.4035	0.25051	0.0158379
Ic7-17	CNG00020	4466	4533	inCDS	2.72716	1.32565	0.935843	5.7193	5.4161	8.67019	0.251881	0.013531
Ic3-823	CNC01420	391798	391876	inCDS	4.86801	4.60071	2.77156	18.7493	16.3265	13.2725	0.253168	0.00217579
Ic9-1148	CNI02120	586004	586057	inCDS	7.51634	4.60405	7.26381	19.7154	17.8675	38.9785	0.253185	0.0489604
Ic7-2301	CNG04090	1153347	1153447	inCDS	2.35834	1.97347	3.5605	14.6552	8.73973	7.77657	0.25319	0.0243937
Ic11-1742	CNK03160	934944	935016	in5UTR	1.17059	4.65116	2.99878	11.267	10.8302	12.5754	0.254395	0.0016074
Ic4-465	CND00950	292797	292862	inCDS	7.08031	7.2278	6.59722	25	30.2083	25.7576	0.258199	0.000255899
Ic3-892	CNC01510	412825	412870	inCDS	1.68919	2.08983	1.76455	8.5041	6.9206	5.83726	0.260727	0.00260714
Ic7-1929	CNG03270	925000	925037	inCDS	2.97271	3.57143	3.53982	16.3194	12.1145	10.2113	0.260937	0.00631662
Ic1-2918	CNA05320	1420617	1420674	inCDS	18.1133	12.0566	17.1803	60.197	49.0573	68.9708	0.265676	0.0019756
Ic5-2151	CNE03520	994919	994973	inCDS	3.25134	2.95964	2.68387	11.2	12.5158	9.47085	0.268025	0.000833366
Ic1-4061	CNA07120	1943573	1943672	inCDS	1.63106	2.03745	2.48336	9.92381	6.30037	6.66482	0.26877	0.00906067
Ic3-3938	CNC06540	1915411	1915494	inCDS	2.22253	1.94414	2.45598	11.8557	6.88646	5.89226	0.268837	0.0315395
Ic8-1937	CNH00610	1010055	1010119	inCDS	6.81818	9.2437	9.45055	30.6122	30.6199	32.7891	0.271347	3.33306e-05
Ic2-2145	CNB03570	1062566	1062650	inCDS	2.95476	2.44965	2.12177	11.0372	7.70248	8.39161	0.277398	0.00333263
Ic3-2039	CNC03170	1006755	1006821	inCDS	11.5481	11.8645	11.831	56.4272	40.0444	29.5686	0.279622	0.0179612
Ic8-949	CNH02320	483372	483433	inCDS	28.4253	15.4891	12.6118	78.125	58.9286	64.0625	0.281063	0.00304703
Ic12-930	CNL05150	443542	443585	inCDS	3.86915	4.34136	2.44108	12.036	9.46372	15.9423	0.284482	0.0105176
Ic1-1100	CNA02125	562278	562336	inCDS	8.68929	13.7179	11.3675	42.4521	41.4324	34.5974	0.285062	0.000592182
Ic6-2051	CNF03610	1061892	1061946	inCDS	1.76552	4.50633	1.21884	10.5714	7.73913	7.86667	0.286153	0.0105452
Ic8-1884	CNH00710	988823	988880	inCDS	3.01982	3.17313	3.71436	8.81924	15.3342	10.1382	0.288913	0.0152908
Ic3-3934	CNC06540	1914839	1914907	inCDS	2.80936	2.83878	3.42753	11.7987	9.54361	9.59895	0.293319	0.000693007
Ic5-2421	CNE03930	1113672	1113738	inCDS	8.60773	7.33102	5.10996	30.9413	21.9459	18.8698	0.293333	0.0108916
Ic5-1801	CNE03010	857254	857292	inCDS	1.21507	2.44946	2.60763	6.34921	6.00119	8.92388	0.294823	0.00806871
Ic1-4107	CNA07200	1965796	1965861	in3UTR	7.42121	6.33088	7.67196	24.6063	21.0836	26.5064	0.296747	0.000498774
Ic4-2601	CND04610	1270916	1270974	inCDS	4.25118	3.62139	2.00923	13.6851	11.2019	8.39972	0.296869	0.00943286
Ic10-1200	CNJ02100	614867	614935	inCDS	64.7315	5.15439	3.88375	92.1245	82.0513	73.3822	0.297989	0.0495055
Ic14-831	CNN01410	417129	417225	inCDS	7.17874	5.39239	3.46186	15.5502	21.0906	17.1393	0.298121	0.00306062
Ic13-632	CNM01210	364517	364599	inCDS	17.1908	7.57502	76.278	128.625	113.571	96.6541	0.298196	0.0275166
Ic5-3002	CNE05040	1408762	1409110	in5UTR	4.99968	6.11164	6.62804	20.0974	14.8599	24.4797	0.298457	0.0078977
Ic1-1153	CNA02260	589795	589851	inCDS	2.2249	3.56653	2.08976	11.501	5.11111	9.67742	0.299785	0.035053
Ic6-2165	CNF03780	1108047	1108283	inCDS	15.967	19.4719	24.6693	69.6496	59.0276	71.8226	0.299792	0.000567792
Ic3-4071	CNC06755	1978774	1978973	inCDS	3.18712	3.15763	2.59387	10.3743	7.96117	11.4582	0.300017	0.0027126
Ic8-1065	CNH02090	540149	540197	inCDS	3.16278	3.35642	4.62299	16.0183	8.69806	12.3339	0.300732	0.0162104
Ic7-2515	CNG04425	1258331	1258472	inCDS	5.55427	3.08571	2.49094	17.5298	10.8905	8.41837	0.302154	0.040819
Ic8-1088	CNH02040	556836	557143	inCDS	8.84753	8.92059	10.8049	29.2028	31.4593	33.8711	0.302255	0.000123536
Ic3-685	CNC01190	331354	331408	inCDS	3.91282	2.84486	2.92712	13.2827	11.2265	7.41463	0.303373	0.0133821
Ic6-11	CNF00040	8169	8778	inCDS	1.6797	2.51668	2.03256	7.87452	6.97641	5.62601	0.304193	0.00242497
Ic1-4216	CNA07395	2028149	2028231	inCDS	6.27186	3.69886	3.55951	15.8315	15.4229	12.8428	0.306828	0.00137205
Ic4-1386	CND02590	706627	706689	inCDS	13.4981	11.854	11.8598	55.1066	34.5694	31.455	0.307205	0.0197747
Ic14-1158	CNN01940	562118	562528	inCDS	4.36032	5.58624	6.09697	16.2621	18.923	16.7793	0.308741	0.000241432
Ic2-3194	CNB05600	1574947	1575081	inCDS	2.80723	3.69102	3.05258	10.4281	11.5725	8.83609	0.309723	0.00105682
Ic9-1688	CNI03030	824281	824340	inCDS	2.72569	3.44203	1.3783	10.9357	7.87879	5.36508	0.312083	0.0322007
Ic7-1678	CNG02940	810113	810338	inCDS	2.99697	3.07321	3.29073	8.40062	9.75055	11.5573	0.315092	0.00179409
Ic4-3039	CND05530	1499244	1499282	inCDS	3.58209	2.22965	2.90269	7.79727	11.2894	8.47458	0.316185	0.00526106
Ic8-737	CNH02610	386025	386090	inCDS	4.90338	8.28877	2.99885	21.2821	11.5436	18.0556	0.318212	0.0237481
Ic5-2785	CNE04595	1286793	1286886	inCDS	2.72588	2.34375	3.3356	8.86628	6.19213	11.1796	0.320346	0.0155445
Ic7-1415	CNG02440	696111	696157	inCDS	17.7065	27.3321	14.9625	48.6275	49.8452	88.8235	0.320354	0.0365019
Ic2-3154	CNB05505	1546994	1547077	in3UTR	15.3509	11.5468	9.23935	42.1717	32.037	38.4863	0.320662	0.00179395
Ic6-344	CNF00620	206591	206666	inCDS	13.1972	12.7153	12.3902	41.2828	40.8156	36.784	0.32219	4.96064e-05
Ic1-4054	CNA07110	1940998	1941055	inCDS	13.6107	12.4709	12.4574	38.7514	40.496	39.6769	0.324063	1.85572e-06
Ic6-1744	CNF02950	839984	840114	inCDS	2.84982	2.81783	2.1265	8.01925	8.44977	7.51125	0.325023	0.000114852
Ic2-788	CNB01450	436785	436982	inCDS	8.9845	10.1812	19.6247	33.8269	32.9151	52.529	0.325229	0.0205816
Ic9-667	CNI01250	311285	311324	inCDS	3.64672	6.26506	6.14754	21.7647	18.2456	9.30233	0.325663	0.0435896
Ic13-1300	CNM02260	690130	690188	inCDS	4.22198	4.63457	3.30678	12.7307	13.0536	11.4227	0.32691	0.000192719
Ic1-2818	CNA05180	1374588	1374675	inCDS	1.95745	2.02515	1.47591	5.46917	5.97388	5.17919	0.328386	0.000211164
Ic7-300	CNG00570	150047	150120	inCDS	2.84462	2.60331	1.69777	9.01578	7.06262	5.63121	0.329149	0.00957039
Ic14-311	CNN00520	178140	178224	inCDS	6.54065	5.21789	4.90564	9.6281	22.0528	18.9277	0.329276	0.0397327
Ic1-3670	CNA06570	1787953	1788052	inCDS	401.984	220.387	387.817	914.781	946.8	1192.67	0.330748	0.00294796
Ic11-803	CNK01525	450157	450218	inCDS	2.39662	6.73077	1.89951	13.0435	12.7841	7.375	0.33211	0.0370134
Ic12-1095	CNL05445	517122	517190	inCDS	1.4738	3.75214	3.82739	11.4437	8.68808	6.97674	0.333966	0.016436
Ic8-1690	CNH01140	855929	855987	inCDS	7.30388	6.27623	3.71656	12.5	21.5837	17.3147	0.336522	0.0159511
Ic5-1743	CNE02860	760045	760088	inCDS	2.19895	3.21027	1.76325	8.38253	5.05735	7.82234	0.337334	0.0135053
Ic8-18	CNH03840	11793	11871	inCDS	2.2509	4.06629	2.33947	10.6514	7.83026	7.1762	0.337388	0.00966999
Ic4-351	CND00700	195682	195737	inCDS	2.17402	1.80349	3.86115	8.44089	5.83702	8.91827	0.337929	0.0111651
Ic1-1006	CNA01940	523495	523555	in5UTR	6.67909	8.18789	6.08586	19.7594	20.1753	22.0047	0.338279	0.000125565
Ic3-3189	CNC05240	1573760	1573816	inCDS	31.4112	22.9113	26.8582	82.4074	73.7778	83.3333	0.338932	0.0001743
Ic5-2548	CNE04170	1169348	1169418	inCDS	4.33763	5.09768	5.8103	12.2073	16.0592	16.1271	0.34342	0.00205011
Ic3-1588	CNC02515	721403	721468	inCDS	11.022	16.763	12.2809	38.96	42.2866	35.3322	0.343681	0.000659888
Ic12-146	CNL03910	68128	68208	inCDS	5.00338	8.37605	5.98545	18.2405	18.7129	19.2975	0.344259	0.00030094
Ic5-753	CNE01260	347522	347587	inCDS	5.55556	6.06524	4.65801	18.34	12.2468	16.6667	0.3445	0.00518874
Ic9-2400	CNI04400	1174148	1174220	inCDS	14.966	10.0621	10.8728	47.3033	29.1283	27.6454	0.344946	0.0249779
Ic11-1718	CNK03110	916018	916076	in3UTR	7.12267	5.30365	3.38794	11.6606	15.3287	18.7644	0.345639	0.0125773
Ic1-1132	CNA02210	581656	581713	inCDS	3.95095	5.51794	4.91661	12.766	15.484	13.1637	0.347362	0.000725859
Ic8-1859	CNH00740	978147	978197	inCDS	2.36539	3.05542	3.14153	10.4575	5.90829	7.87772	0.353181	0.0175249
Ic11-963	CNK01820	531380	531440	in5UTR	35.023	35.2286	27.5426	81.6087	67.4552	127.57	0.353515	0.0312607
Ic4-2436	CND04340	1203657	1203710	inCDS	3.38542	3.19697	4.24167	8.39599	8.5793	13.5108	0.355049	0.0184243
Ic6-420	CNF00770	242129	242197	inCDS	5.67639	8.03481	5.08393	18.6081	16.049	18.2418	0.355303	0.000702655
Ic3-2577	CNC03980	1238207	1238262	inCDS	4.28316	3.9358	4.30824	15.4493	9.38624	10.2781	0.356762	0.0164628
Ic12-1555	CNL06295	742731	742906	inCDS	4.14254	1.96401	1.89955	7.20283	9.66536	5.55002	0.357125	0.0267758
Ic7-330	CNG00610	164079	164182	inCDS	4.85954	4.57658	6.62475	15.2703	14.48	15.1264	0.357888	0.000150346
Ic11-1525	CNK02800	826195	826262	inCDS	5.09637	4.21421	2.67039	11.9771	14.3037	7.11666	0.35874	0.032987
Ic12-919	CNL05120	436574	436611	inCDS	2.98606	4.98093	4.07725	10.8994	13.2399	9.30233	0.360158	0.00509167
Ic5-1827	CNE03050	865850	866055	inCDS	5.71696	7.24285	11.95	25.0781	24.6086	19.3941	0.360589	0.00489258
Ic3-1133	CNC01900	516356	516546	in3UTR	6.93445	5.69018	6.61293	17.6965	13.5659	21.7703	0.362749	0.00931904
Ic5-1926	CNE03160	897048	897105	inCDS	18.3673	11.3531	20.0612	45.8554	55.0885	36.1133	0.363218	0.0088071
Ic7-1181	CNG02095	584757	584840	inCDS	3.13039	3.22531	2.07404	8.51426	7.21742	7.38836	0.364608	0.000874669
Ic2-2885	CNB04890	1391206	1391633	in5UTR	8.20251	7.83452	8.2806	21.5114	21.6332	22.913	0.368128	7.68165e-06
Ic12-921	CNL05120	437123	437225	inCDS	2.55142	3.98284	3.48585	11.373	7.19713	8.59201	0.368899	0.0116455
Ic5-1752	CNE02870	763166	763221	inCDS	3.63622	4.76037	6.11195	10.181	14.6076	14.4601	0.369657	0.00700431
Ic12-798	CNL04970	396930	396990	inCDS	6.09068	6.07211	3.07734	13.45	17.1613	10.5629	0.370138	0.0160103
Ic3-10	CNC00030	9639	9715	inCDS	1.78618	4.34703	6.90333	11.773	11.0178	12.3696	0.370773	0.00848588
Ic12-147	CNL03910	68288	68340	inCDS	7.19535	6.54038	5.02609	17.2511	18.7494	14.3622	0.372534	0.00185243
Ic3-1911	CNC03000	960863	960926	inCDS	3.88759	4.67889	4.3133	8.23916	11.3652	14.7846	0.374532	0.0196764
Ic2-3142	CNB05490	1544045	1544102	inCDS	8.7801	5.58522	1.49614	12.4755	11.6858	18.151	0.374866	0.039615
Ic4-3055	CND05580	1509472	1509536	inCDS	2.31438	4.41558	2.32412	5.46584	10.3121	8.36622	0.375001	0.0329006
Ic8-203	CNH03510	97593	97708	inCDS	3.0212	3.10621	2.79258	8.7504	7.67818	7.34724	0.37517	0.000335709
Ic1-274	CNA00490	143347	143394	inCDS	6.70744	7.27216	6.99291	25.448	15.8287	14.5833	0.375448	0.0276888
Ic13-269	CNM00580	182472	182539	inCDS	2.82929	2.17732	3.4708	8.34211	7.11121	7.06162	0.376524	0.00113004
Ic4-2407	CND04300	1196051	1196116	inCDS	2.96251	3.36134	1.23709	5.55556	8.51852	5.96708	0.377271	0.0213595
Ic1-406	CNA00750	219428	219541	inCDS	9.53423	7.31235	5.15905	22.3881	18.522	17.2161	0.378584	0.00384666
Ic5-1244	CNE02090	568212	568620	inCDS	5.13151	6.75404	9.07582	20.1389	17.4442	17.6968	0.379186	0.00132835
Ic10-1599	CNJ02760	797397	797463	inCDS	13.1721	10.2096	12.1114	32.816	22.3238	37.0062	0.385183	0.013243
Ic1-23	CNA00050	16971	17008	inCDS	4.25258	9.0625	9.04255	18.75	22.379	16.8831	0.385396	0.00638227
Ic2-1371	CNB02330	674651	674729	inCDS	11.1596	14.6939	13.251	33.3397	29.4181	37.8553	0.388662	0.00149185
Ic1-289	CNA00530	152415	152485	inCDS	2.05909	2.97686	3.49783	7.54025	5.27087	9.08326	0.38977	0.0197703
Ic3-2351	CNC03630	1148195	1148256	inCDS	10.8569	11.2619	12.1391	28.2597	28.6634	30.9263	0.389961	4.00675e-05
Ic1-35	CNA00060	20532	20584	in3UTR	8.90774	4.83092	9.91117	26.5985	13.0435	20.8696	0.390832	0.0437424
Ic4-979	CND01910	514137	514188	inCDS	2.64446	2.41384	2.06247	5.866	6.61572	5.73773	0.390833	0.000327078
Ic13-1343	CNM02350	714081	714352	inCDS	4.85213	5.54192	3.75465	14.2377	10.6113	11.1387	0.393154	0.00426878
Ic2-2459	CNB04160	1217159	1217232	inCDS	2.54089	2.27523	3.61375	8.39384	5.44972	7.52754	0.394452	0.011058
Ic8-1689	CNH01140	855665	855835	inCDS	7.43979	7.76226	5.69958	16.6076	13.4409	22.8105	0.395423	0.0195981
Ic11-1653	CNK02990	878097	878476	inCDS	6.8293	6.31456	5.9951	16.1921	16.9576	15.1572	0.396195	7.19612e-05
Ic10-791	CNJ01450	422682	422914	inCDS	17.8491	25.66	23.4271	59.3103	56.3591	52.9858	0.396882	0.000329381
Ic1-3607	CNA06460	1758291	1758770	inCDS	8.6958	12.1047	9.13848	21.7597	25.2711	28.3218	0.397319	0.00224776
Ic13-1301	CNM02260	690226	690287	inCDS	3.67291	4.60807	2.67178	12.7281	8.49391	6.26943	0.398406	0.0492505
Ic3-563	CNC00900	265709	265790	inCDS	8.87341	7.78612	11.7144	26.2821	24.0385	20.7101	0.399461	0.00205982
Ic11-1086	CNK02010	601520	601595	inCDS	2.07607	2.42624	1.96756	5.22025	5.3839	5.52221	0.401198	3.93765e-05
Ic1-1005	CNA01940	523175	523230	inCDS	3.63925	3.47473	2.06659	7.9761	6.42115	8.48562	0.401198	0.00458291
Ic2-1024	CNB01780	528650	528711	inCDS	23.2143	4.375	10.4976	37.7155	29.3675	27.7542	0.401602	0.0407646
Ic4-682	CND01340	382105	382169	inCDS	2.42873	2.4146	2.31365	5.72067	6.4724	5.62544	0.40166	0.00019328
Ic1-3637	CNA06530	1774194	1774268	inCDS	9.44077	6.76507	3.94926	18.9062	16.2252	14.8981	0.402865	0.00727998
Ic6-1549	CNF02620	755021	755062	inCDS	2.03509	2.65957	2.25718	5.6338	5.29226	6.31579	0.403196	0.000621405
Ic3-1375	CNC02220	631154	631212	inCDS	10.2284	6.17207	5.7563	19.6286	23.5294	11.7647	0.403417	0.0433089
Ic1-4533	CNA07915	2185044	2185104	in5UTR	27.7207	14.9586	8.74878	44.1207	43.2551	38.563	0.408357	0.0131682
Ic12-72	CNL03780	34797	34848	inCDS	3.75054	3.77248	2.13534	7.15667	9.06456	7.34706	0.409803	0.00468543
Ic13-990	CNM01680	508218	508444	in5UTR	23.7784	20.9377	34.3642	65.2838	57.8032	69.6882	0.41022	0.00211027
Ic2-3155	CNB05510	1547525	1547991	inCDS	3.44077	2.90712	3.19566	7.42919	6.53763	9.25976	0.410889	0.00502522
Ic7-1594	CNG02790	774142	774454	inCDS	2.99656	3.44467	3.39757	7.66469	8.5242	7.61991	0.413242	0.000140877
Ic2-1964	CNB03250	982295	982338	in3UTR	23.5479	10	20.9524	45.1128	42.3077	44.4205	0.413379	0.00368631
Ic7-422	CNG00730	205561	205644	inCDS	21.7088	28.6929	23.2867	52.8736	57.9109	67.3919	0.41357	0.00184486
Ic2-2590	CNB04380	1276976	1277118	inCDS	4.88982	5.10256	5.63755	11.8904	13.6311	11.8529	0.418199	0.000320538
Ic4-90	CND00160	53247	53489	inCDS	11.5931	12.5561	11.3422	31.2235	29.9381	23.5436	0.418999	0.00240965
Ic1-3299	CNA05950	1594054	1594252	inCDS	4.24824	3.94523	5.15838	11.9558	8.35049	11.4467	0.420492	0.00660507
Ic5-395	CNE00740	199120	199167	inCDS	2.28233	2.13555	2.60274	6.30418	5.13241	5.25595	0.420585	0.00124426
Ic4-1859	CND03385	918631	918679	inCDS	14.3092	12.5544	13.6071	32.5837	38.9813	24.6435	0.420656	0.0112752
Ic7-76	CNG00110	26604	26666	inCDS	5.82751	12.3278	3.87879	17.8662	19.4503	15.0158	0.421042	0.0243349
Ic13-472	CNM00930	278601	278663	inCDS	3.40441	3.32808	5.30981	12.2633	9.82456	6.37141	0.423142	0.0401954
Ic2-2683	CNB04570	1310731	1310790	inCDS	1.31663	3.10433	3.16801	6.45299	5.11344	6.36179	0.423298	0.00983305
Ic9-1075	CNI02000	551835	552141	inCDS	3.1085	3.17024	3.66206	8.23546	7.6202	7.61651	0.423514	7.54138e-05
Ic10-406	CNJ00740	217391	217477	inCDS	3.26168	5.15737	2.7788	7.7193	9.68567	9.01463	0.423846	0.00542894
Ic2-618	CNB01160	352213	352266	inCDS	5.73718	4.7138	5.36325	11.3281	15.0132	10.9375	0.424215	0.00580694
Ic2-793	CNB01460	438894	438950	inCDS	3.81901	2.70065	2.62208	6.94444	6.94135	7.56844	0.426104	0.000730234
Ic5-2376	CNE03830	1095893	1095949	inCDS	3.41568	2.90894	2.53781	7.57141	6.84701	6.37382	0.426237	0.000768835
Ic6-2442	CNF04280	1245552	1245598	in5UTR	3.10458	2.02669	6.12805	10.7505	8.34376	7.30223	0.426546	0.0341833
Ic10-833	CNJ01520	443781	443846	inCDS	13.0501	18.24	9.77421	38.6179	28.2318	29.3848	0.426712	0.0110199
Ic6-510	CNF00900	287857	287928	inCDS	3.57143	4.77079	4.31354	12.9579	7.91867	8.74499	0.427249	0.0240843
Ic1-1669	CNA03020	791834	791904	inCDS	12.4533	12.6568	12.7279	31.8335	28.6665	28.0156	0.427473	0.000139282
Ic3-3961	CNC06580	1926609	1926702	inCDS	10.4367	9.8162	9.05243	29.5981	21.9779	16.8245	0.428437	0.0250757
Ic7-101	CNG00160	40091	40161	inCDS	5.63532	5.18576	5.47893	9.0277	17.2905	11.518	0.430805	0.0428468
Ic10-1184	CNJ02090	609855	609922	inCDS	4.95443	6.9128	6.15364	11.5812	15.317	14.9123	0.431013	0.00379787
Ic1-818	CNA01560	421840	421889	inCDS	22.3434	20.3929	27.06	65.8	48.0663	48.0328	0.43111	0.007925
Ic4-1006	CND01950	530096	530238	inCDS	10.6549	12.3894	9.32503	20.8107	21.5441	32.4209	0.432886	0.0214917
Ic3-1963	CNC03100	982915	982999	inCDS	4.97794	4.90641	3.36133	13.5031	7.72838	9.33014	0.43341	0.0327033
Ic7-2179	CNG03830	1076255	1076517	inCDS	14.4991	13.2296	13.0005	33.9849	31.1128	28.6753	0.434338	0.00038469
Ic7-1074	CNG01920	538833	538904	inCDS	6.78494	7.00782	6.38066	20.6897	15.794	9.94008	0.43455	0.0482612
Ic3-4193	CNC06950	2030921	2031023	inCDS	2.59686	4.78337	1.8896	8.09809	6.27516	6.9375	0.434984	0.0170868
Ic11-234	CNK00460	138514	138561	inCDS	6.90867	7.04144	7.07108	17.2414	18.843	12.0591	0.436636	0.0115581
Ic1-1252	CNA02440	637849	637893	inCDS	3.14155	3.07379	4.07627	8.77451	8.06061	6.64368	0.438336	0.00336717
Ic1-1631	CNA02950	776093	776191	inCDS	6.33948	4.9141	4.71014	14.1258	10.5848	11.5114	0.440719	0.00458066
Ic8-948	CNH02320	483299	483364	inCDS	7.30519	7.74336	3.28874	12.5	16.3399	12.7451	0.44096	0.0146957
Ic4-2284	CND04090	1140078	1140188	inCDS	11.8399	8.66948	8.66092	20.5235	22.6459	22.6625	0.443103	0.000661158
Ic3-3931	CNC06530	1913872	1913931	inCDS	16.8786	12.8201	14.6004	28.6842	39.0813	32.0661	0.443738	0.00485067
Ic3-2879	CNC04640	1397213	1397273	in5UTR	35.2965	34.5511	30.7867	71.4447	79.7654	75.2573	0.444365	0.000112539
Ic10-1728	CNJ03050	948042	948096	in5UTR	14.1069	11.6443	8.85342	27.4909	28.6304	21.5182	0.445708	0.00585272
Ic12-1408	CNL06030	667545	667936	inCDS	15.5737	13.4951	13.7026	33.2081	31.7106	30.7541	0.447059	5.45278e-05
Ic8-1864	CNH00730	979310	979455	inCDS	5.43138	7.06953	5.4233	15.2011	13.6093	11.2677	0.447231	0.00431338
Ic13-204	CNM00390	97078	97128	inCDS	18.8022	22.3038	15.3613	39.0903	54.8497	31.7256	0.449346	0.0315323
Ic7-1898	CNG03230	914302	914341	inCDS	13.7978	11.7787	8.88564	30.9302	27.0366	18.7063	0.449467	0.0221753
Ic1-1065	CNA02055	550845	551046	inCDS	8.88785	12.3327	8.69504	24.9291	21.5836	19.995	0.449806	0.00287426
Ic7-1679	CNG02940	810380	810621	inCDS	4.94681	5.13728	4.30346	12.7352	10.7962	8.41705	0.450336	0.010069
Ic1-500	CNA00960	266430	266482	inCDS	7.66396	2.98913	9.14543	18.3946	14.0468	11.413	0.451459	0.0436114
Ic3-430	CNC00705	200961	201058	inCDS	3.40184	3.68745	2.68865	7.43464	7.77494	6.44415	0.451559	0.00135164
Ic1-1297	CNA02530	662935	663029	in5UTR	31.1991	45.6061	31.534	73.2891	76.0174	90.1538	0.452431	0.0034622
Ic13-164	CNM00310	80531	80600	inCDS	12.9082	14.8214	19.7514	24.7059	37.7101	42.3037	0.45341	0.0278712
Ic1-4111	CNA07200	1966666	1967160	inCDS	4.43819	4.81306	5.42049	10.1801	12.2591	9.90587	0.453601	0.00177928
Ic4-2156	CND03890	1077544	1077643	inCDS	8.61534	10.347	11.6942	25.4014	25.1504	16.9954	0.453853	0.0132808
Ic1-4333	CNA07610	2088686	2088746	inCDS	4.08974	4.42934	3.23722	8.00662	10.5053	7.38325	0.453996	0.00979945
Ic9-2379	CNI04360	1165887	1165949	inCDS	5.54741	7.9474	3.96798	9.97586	16.8717	11.503	0.455346	0.0435256
Ic8-987	CNH02260	503468	503538	inCDS	8.95383	12.5259	10.1013	27.1003	20.8399	21.3415	0.455836	0.00518468
Ic4-980	CND01910	514225	514330	inCDS	6.89837	6.55883	6.90778	14.8413	15.2734	14.3855	0.457638	8.84303e-06
Ic14-141	CNN00200	84149	84217	inCDS	7.66065	8.47817	5.7068	16.5446	12.9842	18.0905	0.458757	0.00753146
Ic14-626	CNN01040	323374	323469	inCDS	3.77012	6.7707	3.36872	9.84848	10.08	10.119	0.462919	0.00751063
Ic6-79	CNF00150	45595	45656	inCDS	7.89474	8.55	13.8477	25.2976	24.828	15.1042	0.464395	0.0380678
Ic9-1949	CNI03610	972162	972344	inCDS	3.02503	3.31594	4.32409	8.93581	7.38892	6.62624	0.464689	0.00644624
Ic3-4307	CNC07180	2100208	2100281	inCDS	15.1349	13.893	11.305	26.7045	34.408	25.3746	0.466344	0.0071211
Ic7-2391	CNG04235	1193498	1193566	inCDS	10.7345	13.9717	11.7675	24.4147	26.1538	27.5515	0.466893	0.000458273
Ic5-1797	CNE03010	856440	856498	inCDS	2.63143	3.75119	2.21111	5.1101	5.96264	7.15642	0.471428	0.0128592
Ic4-2283	CND04090	1139895	1139978	inCDS	13.6759	11.2509	12.8576	28.0769	26.835	24.9892	0.47289	0.000254479
Ic1-4215	CNA07395	2027963	2028036	inCDS	4.81592	4.9412	2.5415	7.85266	9.75299	8.3164	0.474446	0.00934076
Ic6-1056	CNF01760	513764	513815	inCDS	2.9044	4.12625	2.32615	8.32266	6.12152	5.25636	0.474952	0.0309113
Ic14-514	CNN00850	277277	277327	inCDS	3.53607	5.28139	3.35884	5.88235	10.661	9.05543	0.47566	0.0432364
Ic7-1901	CNG03240	915185	915427	inCDS	7.37246	8.45858	6.97196	18.8356	16.7011	12.2121	0.477562	0.0142147
Ic12-280	CNL04120	123796	123844	inCDS	4.03764	4.24237	4.15756	9.59752	7.18606	9.12281	0.480097	0.0037262
Ic6-1613	CNF02740	784068	784179	in3UTR	22.9449	22.5561	21.6545	56.1847	36.7151	44.3639	0.489245	0.0146465
Ic9-1242	CNI02250	623719	623789	inCDS	14.547	17.6539	13.3378	21.4634	33.697	37.7111	0.490341	0.0354335
Ic10-1054	CNJ01890	556009	556078	inCDS	13.565	20.9606	10.885	37.6316	31.6053	22.7982	0.493405	0.0416882
Ic4-2259	CND04040	1128275	1128318	inCDS	4.86063	5.28225	3.70834	11.9864	9.40006	6.6861	0.493407	0.0415072
Ic4-519	CND01050	313994	314052	inCDS	6.29201	4.919	4.6072	12.1724	10.9743	8.8641	0.494151	0.00792335
Ic4-3310	CND06030	1662382	1662638	in3UTR	14.956	11.5195	10.8818	19.9559	24.7845	29.7511	0.501497	0.0161881
Ic11-1522	CNK02800	825586	825633	inCDS	19.8808	11.9961	11.057	33.9683	25.5255	25.8786	0.502902	0.0227346
Ic12-1266	CNL05755	602838	602901	inCDS	12.4567	20.3465	14.7316	35.2941	22.1196	36.4407	0.506474	0.0402083
Ic2-329	CNB00700	202931	203025	inCDS	22.7477	23.2017	26.4831	39.5951	45.6319	57.6068	0.50711	0.0123689
Ic6-245	CNF00440	160154	160273	inCDS	20.5542	15.909	17.3167	26.0606	41.4743	38.1944	0.508656	0.0239157
Ic5-2588	CNE04260	1185447	1185838	inCDS	3.93173	4.81572	4.03929	8.64063	9.71481	6.77545	0.508805	0.0103538
Ic8-905	CNH02375	454602	454670	inCDS	3.09097	4.2735	7.03186	8.78205	8.92308	10.2257	0.515428	0.0228477
Ic5-303	CNE00575	154243	154360	inCDS	17.2107	22.0152	18.6711	34.6656	35.923	41.6876	0.515665	0.00218602
Ic6-1730	CNF02930	833586	833639	inCDS	2.34778	3.71622	3.78505	7.10227	5.79897	6.18449	0.516042	0.00711994
Ic4-3021	CND05500	1491570	1491631	inCDS	6.98138	7.99036	7.83088	13.6002	17.1341	13.3686	0.517032	0.00485289
Ic10-120	CNJ00270	68086	68176	inCDS	7.81757	8.32388	6.74857	15.5915	15.2111	13.319	0.518794	0.00109793
Ic9-1872	CNI03460	937278	937330	inCDS	6.68783	7.25816	6.1815	15.103	12.188	11.4986	0.518889	0.00561414
Ic9-1867	CNI03450	935185	935278	inCDS	6.10211	8.56278	8.52798	14.7659	12.0746	17.6784	0.520967	0.0171881
Ic11-1463	CNK02680	780766	780813	inCDS	27.0833	16.6667	17.9167	42.735	35.6209	40	0.521027	0.00823899
Ic2-731	CNB01370	411873	411939	in3UTR	38.3045	40.4633	38.2096	70.4955	69.7789	83.964	0.521665	0.00156659
Ic4-1995	CND03645	1004780	1004827	inCDS	8.8411	10.2778	10.2269	19.6111	17.3469	19.0732	0.523739	0.00042842
Ic14-841	CNN01430	420155	420207	inCDS	20.5353	15.5972	22.7101	32.3671	37.769	42.0992	0.524278	0.00716137
Ic3-2353	CNC03630	1148563	1148613	in5UTR	18.6623	22.7323	21.8251	45.1487	39.5887	35.5156	0.525723	0.00338391
Ic3-2985	CNC04820	1459071	1459324	in5UTR	28.4272	27.4041	25.3541	41.8796	47.3161	64.6678	0.527646	0.0249992
Ic7-1489	CNG02570	727437	727533	inCDS	18.5902	16.1446	20.3102	31.1702	42.8226	30.2337	0.528129	0.0178487
Ic3-3088	CNC05020	1513224	1513294	inCDS	30.2439	18.7451	20.2171	53.859	32.4324	44.6805	0.528405	0.0456078
Ic12-1881	CNL06810	895784	895874	inCDS	7.4408	7.5871	9.52034	13.7407	17.9602	14.5835	0.530379	0.00756166
Ic10-748	CNJ01390	407173	407234	inCDS	5.88137	6.53238	6.84028	10.041	10.3723	15.8294	0.531252	0.0405847
Ic7-2133	CNG03720	1045095	1045282	in5UTR	9.82799	13.6395	13.3671	27.2779	22.3148	19.7183	0.531439	0.0129415
Ic2-3120	CNB05410	1525445	1525499	in3UTR	43.188	43.957	50.2531	68.5714	88	100	0.535516	0.01354
Ic12-520	CNL04530	262475	262534	inCDS	5.78704	3.70809	5.88329	9.04762	9.82456	9.82818	0.535827	0.00418751
Ic4-1631	CND03010	817587	817647	inCDS	3.97718	5.48594	4.57476	7.81146	10.4625	7.8695	0.536955	0.014545
Ic8-2091	CNH00360	1089490	1089721	inCDS	4.02734	5.55659	2.44415	8.58649	7.6775	6.12519	0.537228	0.0398684
Ic10-1108	CNJ01990	578882	578930	inCDS	3.56049	2.49619	3.0567	5.02608	5.12091	6.79377	0.537955	0.0160405
Ic9-762	CNI01400	415303	415357	inCDS	7.32128	6.72	5.66045	14.4444	8.70886	13.3333	0.539971	0.0372696
Ic4-1416	CND02640	718302	718387	inCDS	23.5348	22.3214	16.2925	30.9311	39.4518	44.2336	0.542232	0.0175985
Ic9-1483	CNI02710	727650	727716	in3UTR	54.6759	48.823	38.8987	97.5052	76.3421	87.1224	0.545648	0.00666965
Ic10-126	CNJ00280	73151	73202	in5UTR	19.085	20.0342	18.6608	38.3377	32.224	35.2753	0.545934	0.000901812
Ic6-1225	CNF02085	610585	610640	inCDS	12.5842	12.6397	11.6283	19.1067	25.4501	22.7087	0.547863	0.00556805
Ic9-351	CNI00705	169634	169691	inCDS	40.5462	33.7912	37.0918	70.9184	76.6484	53.6545	0.553765	0.0140496
Ic1-4555	CNA07970	2197204	2197253	inCDS	15.6111	16.0592	17.6416	32.3121	29.1033	27.5665	0.554179	0.000979913
Ic3-4015	CNC06675	1947391	1947462	inCDS	20.0323	19.3651	21.3922	38.2653	35.0404	36.2193	0.555028	0.000129085
Ic5-1076	CNE01810	495474	495532	inCDS	8.36675	5.03491	4.8241	9.7561	13.3826	9.61887	0.556383	0.0451569
Ic1-2842	CNA05240	1387244	1387304	inCDS	5.77683	4.2036	3.92457	9.67742	7.04898	8.23868	0.556978	0.0180706
Ic3-423	CNC00690	198650	198743	inCDS	3.86015	4.02542	3.45006	7.51154	6.73971	5.92084	0.561946	0.00385825
Ic1-3078	CNA05570	1491574	1491625	inCDS	15.128	14.5354	16.5435	24.2084	27.1473	30.569	0.564016	0.00351978
Ic10-561	CNJ00990	290945	291050	inCDS	10.4161	8.25578	8.97313	19.6574	15.9783	13.2853	0.565095	0.0221341
Ic1-1624	CNA02930	772648	772696	inCDS	12.3866	8.58864	9.03607	17.7632	17.6913	17.3375	0.568483	0.00324711
Ic14-1340	CNN02310	711250	711333	inCDS	5.15728	6.69717	4.72216	9.74861	11.7433	7.4537	0.572682	0.0401312
Ic6-1126	CNF01900	554321	554476	inCDS	4.3026	4.95244	4.37743	7.93893	8.37611	7.3972	0.574913	0.000656086
Ic3-4190	CNC06950	2030179	2030257	inCDS	10.89	8.81536	10.1894	20.1597	18.1351	13.5378	0.576757	0.0234961
Ic4-478	CND00960	296587	296650	in3UTR	22.8428	31	16.6708	47.6556	38.4314	35.7919	0.578555	0.0355945
Ic13-1119	CNM01850	565388	565465	inCDS	5.96835	6.44122	6.62234	10.5299	9.3099	12.9139	0.581062	0.0131543
Ic1-3014	CNA05460	1463691	1463964	in5UTR	15.823	10.4456	8.83065	23.3283	17.8774	18.9927	0.583059	0.0358332
Ic6-2398	CNF04210	1227464	1227522	inCDS	4.47222	4.06868	3.79197	8.67881	6.35124	6.11791	0.58317	0.0250383
Ic6-603	CNF01110	338391	338437	inCDS	4.29309	6.2168	5.81191	8.28235	11.409	8.29429	0.58322	0.0311683
Ic4-3125	CND05720	1547834	1547896	inCDS	4.44389	7.26063	4.37928	9.2803	9.28673	8.92984	0.584932	0.0164744
Ic1-2660	CNA04880	1289538	1289586	in5UTR	74.2105	66.8016	92.8421	127.193	126.706	145.865	0.584982	0.0052029
Ic10-1767	CNJ03120	967694	967786	inCDS	67.5787	115.197	101.679	184.444	161.823	138.023	0.587363	0.0268891
Ic9-235	CNI00410	101403	101479	inCDS	4.34802	3.1869	2.65867	6.38884	5.69191	5.16274	0.591156	0.0185001
Ic5-2009	CNE03260	933445	933514	inCDS	9.39089	10.6474	10.0289	15.1087	16.4848	19.2445	0.591431	0.00548364
Ic7-2193	CNG03870	1086980	1087032	inCDS	7.75989	4.91836	4.79182	10.5914	8.438	10.4915	0.591787	0.028368
Ic7-855	CNG01510	438003	438082	inCDS	4.63158	3.15789	2.3102	5.97872	5.63547	5.41516	0.593075	0.0296392
Ic2-185	CNB00410	117177	117297	inCDS	21.3752	21.3294	13.8029	34.3014	34.2443	26.6535	0.593571	0.0226121
Ic6-1472	CNF02510	727466	727529	inCDS	17.46	21.9723	15.017	26.8019	31.7823	33.1452	0.593586	0.0114177
Ic2-1785	CNB02995	909936	910015	in3UTR	22.4774	38.0198	27.0759	53.45	40.9309	52.0566	0.598024	0.0320259
Ic4-1869	CND03400	922272	922336	inCDS	6.47219	5.86104	6.29281	12.2334	10.3311	8.51224	0.599356	0.0189513
Ic6-947	CNF01590	467830	467875	inCDS	7.58123	9.30233	10.6351	18.3197	13.0253	14.5673	0.599374	0.0272911
Ic3-355	CNC00590	164557	164615	in3UTR	12.8144	10.8512	11.6573	23.4539	18.1955	17.2525	0.599689	0.0174364
Ic8-1452	CNH01405	771637	771694	inCDS	21.0623	16.0156	18.957	38.5714	27.5444	27.1739	0.600655	0.0364739
Ic2-1034	CNB01780	530704	530762	in3UTR	62.8857	55.819	54.9725	76.0776	120.133	91.8446	0.602929	0.0439509
Ic10-1551	CNJ02730	786620	786840	inCDS	6.0875	5.8828	6.85829	10.0869	9.8626	11.1458	0.605513	0.0011695
Ic10-961	CNJ01700	499194	499233	inCDS	11.4695	12.2951	10.1754	17.8846	17.874	20.2326	0.606168	0.00181013
Ic12-1407	CNL06030	667340	667467	inCDS	11.4136	11.5022	11.1093	20.8262	16.5974	18.3971	0.609543	0.00412413
Ic5-2581	CNE04240	1183744	1183954	inCDS	11.1923	11.0598	9.39585	21.4088	15.7031	14.5137	0.61303	0.0391689
Ic4-2285	CND04100	1140869	1140935	inCDS	4.493	3.43912	5.09621	5.88235	7.30249	8.06151	0.613203	0.026831
Ic2-1963	CNB03240	980843	981412	inCDS	24.9045	20.7758	25.7223	41.4478	40.6796	34.2152	0.613728	0.00557108
Ic10-1729	CNJ03050	948154	948206	in5UTR	20.8155	17.0753	16.3084	26.0211	27.7901	34.2556	0.615433	0.0169322
Ic9-1864	CNI03450	934826	934888	inCDS	15.2727	18.2334	15.6945	28.1074	26.5844	25.1	0.616612	0.00129921
Ic8-1359	CNH01600	681893	682267	inCDS	12.7031	10.8725	8.94895	19.6873	18.4802	14.3669	0.619109	0.0263895
Ic3-1947	CNC03080	976985	977258	in3UTR	24.1406	28.5642	31.7177	50.0433	41.1733	45.1183	0.619229	0.00687526
Ic4-2615	CND04630	1276087	1276141	in3UTR	47.52	63.2	32.1667	77.1429	77.6545	74.7027	0.6226	0.0327083
Ic3-981	CNC01650	456359	456426	inCDS	12.1945	16.4696	12.0697	16.7785	23.7706	24.6367	0.624889	0.0472236
Ic1-3639	CNA06530	1774496	1774540	inCDS	5.9883	4.11494	4.95481	8.21803	9.17044	6.64523	0.626539	0.0307013
Ic14-591	CNN00980	307470	307537	inCDS	6.43036	6.43854	5.2436	8.60669	9.3864	10.9093	0.626679	0.0101281
Ic6-2519	CNF04480	1298281	1298331	inCDS	24.3902	30.3351	36.8319	58.3717	43.8703	43.1973	0.629522	0.0425348
Ic9-620	CNI01170	288366	288462	inCDS	10.7196	10.1986	10.5172	15.3443	16.1933	17.5291	0.640665	0.000847307
Ic12-1591	CNL06350	757975	758022	in3UTR	46.2315	56.7186	49.4756	77.4213	87.6197	72.647	0.641285	0.00622151
Ic4-2666	CND04750	1303677	1303902	inCDS	10.8447	9.3507	14.7816	17.0736	17.134	20.3304	0.641332	0.0284789
Ic5-1235	CNE02080	563992	564039	inCDS	8.42347	7.1024	9.55743	12.8607	14.0086	12.0605	0.644321	0.00704067
Ic3-2529	CNC03925	1217581	1217678	inCDS	7.99465	8.1262	9.40641	13.4833	15.5462	10.5335	0.64523	0.0371975
Ic9-1987	CNI03670	987361	987456	inCDS	8.85541	7.24486	6.08752	11.0834	12.7025	10.5657	0.645902	0.0169405
Ic3-2218	CNC03450	1090225	1090281	inCDS	61.4299	69.3122	57.0814	102.841	87.0572	99.1237	0.649859	0.00480062
Ic12-1717	CNL06520	815204	815705	in5UTR	12.017	12.4185	9.44909	20.7177	15.9861	15.2803	0.651827	0.0360995
Ic14-609	CNN01010	314501	314559	inCDS	4.91863	2.89288	4.66728	5.88235	6.47215	6.77966	0.652173	0.0323895
Ic12-597	CNL04643	295414	295543	inCDS	48.2581	41.2	43.9458	64.4368	72.8614	66.2674	0.655336	0.00204774
Ic6-1309	CNF02245	652065	652116	in3UTR	32.7668	24.0186	27.3872	43.5564	44.6028	39.2571	0.66061	0.0088964
Ic2-2884	CNB04890	1390674	1391024	in5UTR	5.87199	4.54807	5.7131	9.08261	7.99883	7.29803	0.661752	0.0145312
Ic1-1346	CNA02600	680027	680087	in5UTR	36.3584	36.5542	34.6739	49.5844	49.3969	63.0897	0.663823	0.0165117
Ic1-1042	CNA02020	540564	540654	inCDS	14.1209	22.5295	22.9185	32.2404	25.7204	31.715	0.66427	0.0475319
Ic1-2342	CNA04230	1135911	1135973	inCDS	30.7096	33.0566	27.0128	46.4646	39.3083	50.7645	0.664865	0.0156116
Ic12-928	CNL05140	442080	443125	inCDS	57.1547	44.6893	42.5397	68.7483	67.9826	80.2076	0.665551	0.016005
Ic6-614	CNF01130	347281	347335	inCDS	37.7143	38.75	40.4974	28	30.1333	19.6364	1.50395	0.0167709
Ic7-2042	CNG03540	988576	988653	inCDS	49.7166	43.6516	46.4427	28.0769	37.8345	26.4688	1.51343	0.0162314
Ic7-2285	CNG04050	1142480	1142536	inCDS	9.89556	9.30035	8.07782	7.11726	5.17814	5.71721	1.51415	0.0172498
Ic1-2424	CNA04380	1178253	1178453	in5UTR	42.1547	37.4313	33.6124	23.6922	24.6759	26.3239	1.51553	0.00769855
Ic8-932	CNH02340	473125	473161	inCDS	12.4631	14.1965	13.0381	10.2108	7.16403	8.80121	1.51657	0.0114151
Ic12-346	CNL04240	182212	182248	inCDS	39.0706	38.814	39.9267	25.8427	24.9485	26.7281	1.51977	2.58577e-05
Ic1-2404	CNA04340	1166233	1166286	inCDS	6.20721	7.09711	8.5971	4.25809	4.48449	5.61187	1.52576	0.0364725
Ic3-2653	CNC04150	1271509	1271576	inCDS	8.39251	8.49996	7.21683	5.51378	4.4808	5.80006	1.52642	0.00846838
Ic5-484	CNE00890	239629	239693	inCDS	8.82353	10.8516	10.8825	7.38095	4.58791	7.92208	1.53626	0.0453198
Ic5-3166	CNE05340	1496204	1496251	inCDS	68.9013	75.9392	75.8087	48.7745	38.9291	55.914	1.53637	0.00920007
Ic1-1186	CNA02350	612794	612848	in5UTR	93.6296	91.2281	98.0488	73.7143	54.5882	54.7342	1.54563	0.00748997
Ic6-1360	CNF02310	673825	674527	in5UTR	20.9021	24.2295	22.8424	13.8131	16.3153	13.8454	1.54578	0.00326492
Ic1-1201	CNA02370	620392	620447	inCDS	7.8125	8.94252	7.42986	6.22639	4.84866	4.5313	1.54968	0.0143663
Ic11-1005	CNK01870	551437	551480	inCDS	17.7431	18.5561	15.0787	8.38509	13.6778	10.9763	1.55506	0.0300187
Ic11-309	CNK00630	207854	207916	inCDS	22.77	25.1082	23.5085	18.3929	11.5764	15.7025	1.56304	0.0150508
Ic2-783	CNB01440	433896	433953	in3UTR	44.6467	44.4192	40.7049	32.3554	21.2307	29.4304	1.56319	0.0119683
Ic9-1431	CNI02590	700375	700410	in5UTR	8.04354	7.5312	6.90792	5.05464	4.32406	4.99477	1.56418	0.00257874
Ic2-706	CNB01330	401902	401972	inCDS	16.8132	12.2719	12.6526	8.11718	9.97383	8.59119	1.56426	0.032212
Ic6-1943	CNF03425	1012100	1012150	in5UTR	69.0236	62.7486	56.9514	46.4286	46.4286	27.619	1.56648	0.0338193
Ic2-2988	CNB05110	1454779	1454869	inCDS	5.73241	6.29042	5.29127	4.10303	3.80619	3.12026	1.5698	0.00694882
Ic6-2575	CNF04580	1333313	1333369	inCDS	41.0256	40.3641	29.7469	26.8406	19.6503	24.039	1.57574	0.0324542
Ic10-1044	CNJ01885	551200	551270	in3UTR	67.3313	54.983	65.9289	41.9512	35.8943	41.6145	1.57578	0.00631285
Ic1-2407	CNA04340	1166812	1167123	in3UTR	9.7677	11.536	9.4523	7.40058	6.91384	5.17662	1.57796	0.0159726
Ic3-3593	CNC05970	1765101	1765153	inCDS	8.9199	7.47758	9.26078	6.89655	4.8913	4.45931	1.57925	0.0278383
Ic1-183	CNA00310	102296	102470	inCDS	23.6955	20.2558	19.8992	15.0947	11.6313	13.6537	1.58125	0.0076295
Ic3-1548	CNC02450	702318	702363	inCDS	30.3715	30.5387	32.5916	24.5968	18.6531	15.859	1.58186	0.0127645
Ic4-47	CND00095	32001	32079	inCDS	49.949	44.0096	42.711	28.394	28.207	29.5982	1.58551	0.00176935
Ic5-1696	CNE02830	749780	749839	inCDS	24.723	30.9518	24.5455	20.1617	14.9252	15.4804	1.58641	0.0211125
Ic1-1659	CNA03000	785890	785940	in3UTR	75.6384	59.8639	62.6392	31.6527	39.4777	53.6341	1.58812	0.0386538
Ic1-1384	CNA02640	692553	692665	inCDS	10.0754	11.9075	7.95035	6.6163	6.14659	6.07082	1.58934	0.0328863
Ic1-1591	CNA02900	762680	762836	inCDS	20.0438	23.5073	20.6343	13.4976	10.6138	16.2513	1.59021	0.015133
Ic7-2286	CNG04050	1142795	1142853	inCDS	7.97966	8.50119	9.45179	5.54243	4.60934	6.15362	1.59043	0.00671479
Ic6-552	CNF00980	305163	305279	inCDS	9.85712	11.327	10.2914	8.40331	5.87247	5.50982	1.59083	0.0181265
Ic4-1393	CND02600	708710	708767	inCDS	19.7723	23.6264	19.0741	17.129	9.05813	13.0495	1.59221	0.0468143
Ic14-1287	CNN02200	683011	683076	in3UTR	69.8904	62.033	56.6818	45.4512	41.0414	31.7499	1.59507	0.0135729
Ic1-162	CNA00270	84715	84761	inCDS	44.0189	45.8095	45.0636	31.6032	30.5882	22.1527	1.59931	0.00518228
Ic1-44	CNA00070	23465	23605	inCDS	7.13993	6.84873	6.28032	4.45366	3.22075	4.98844	1.60066	0.0120313
Ic6-2247	CNF03930	1146895	1146950	inCDS	11.6661	10.7563	9.54279	6.58843	6.60831	6.73909	1.6034	0.00288907
Ic7-1676	CNG02930	809334	809380	inCDS	30.1983	30.9311	24.2941	16.1064	16.5068	20.6499	1.6038	0.0137251
Ic1-2959	CNA05360	1438399	1438449	inCDS	48.157	46.3006	46.8378	22.7352	32.3019	32.8286	1.60809	0.00586841
Ic3-1958	CNC03090	980660	980748	inCDS	14.7265	17.1748	17.8187	10.8158	10.547	9.49239	1.6114	0.00357646
Ic9-1950	CNI03620	972636	972691	inCDS	18.657	21.6947	15.1893	11.6203	13.6986	9.1221	1.61264	0.0376499
Ic2-2200	CNB03670	1085894	1085947	inCDS	7.30234	7.7033	6.55145	4.40299	5.72	3.21932	1.6157	0.0264211
Ic12-336	CNL04240	181154	181201	inCDS	38.265	38.841	34.0226	23.914	21.8287	22.7778	1.62183	0.000965584
Ic5-2939	CNE04915	1371023	1371127	inCDS	18.2027	19.8723	17.4025	10.2484	9.83007	14.1235	1.62206	0.0101812
Ic7-1993	CNG03400	958785	958834	inCDS	19.2367	16.1146	17.2712	11.3757	11.6847	9.3405	1.62411	0.00451743
Ic9-1510	CNI02720	734388	734433	in3UTR	9.85738	10.4583	10.9278	6.25	8.20312	4.75543	1.62654	0.0184859
Ic8-797	CNH02530	413196	413250	inCDS	5.10968	7.08197	6.14493	4.57143	2.50505	4.16667	1.63091	0.0498902
Ic11-952	CNK01800	528631	528687	inCDS	10.8425	10.2305	9.84765	5.53086	5.98908	7.41444	1.63304	0.00329486
Ic2-1885	CNB03140	946562	946609	inCDS	13.1208	8.7896	11.9259	6.88842	6.16718	7.62743	1.63595	0.0320587
Ic13-161	CNM00310	79792	79874	inCDS	11.7488	10.5313	8.30319	7.38628	5.29091	6.00629	1.63692	0.0283747
Ic1-3829	CNA06770	1846223	1846260	inCDS	20.8061	22.432	30.7554	15.2083	14.9772	14.9746	1.63847	0.0355924
Ic9-1691	CNI03040	825991	826061	inCDS	77.2807	80.947	72.1426	51.7894	43.0067	45.5518	1.64142	0.00119397
Ic1-1657	CNA03000	785631	785707	in3UTR	64.2256	66.4775	65.3696	29.1793	50.1388	40.0387	1.64275	0.0136809
Ic5-120	CNE00270	63788	63846	inCDS	7.1462	6.24865	5.4756	5.14505	3.5281	2.81339	1.64283	0.0430806
Ic3-2949	CNC04760	1439160	1439216	inCDS	6.91949	7.80627	6.53767	4.06619	4.7138	4.14909	1.64462	0.00288765
Ic2-1285	CNB02200	637181	637226	in5UTR	25.0667	18.5437	20.1505	11.413	11.1111	16.2356	1.64503	0.0316018
Ic13-433	CNM00860	253265	253315	in3UTR	31.0416	36.3136	37.7343	26.5306	21.5431	15.7434	1.64673	0.0209199
Ic12-715	CNL04850	362622	362671	inCDS	8.52934	9.56522	9.61101	4.65361	5.40514	6.70296	1.65291	0.00630167
Ic9-708	CNI01300	389354	389403	inCDS	16.5483	14.2312	11.6475	8.42657	10.1075	7.09051	1.65571	0.0280942
Ic2-1496	CNB02530	735727	735871	inCDS	33.2547	33.0082	31.1652	16.1885	17.0499	25.5933	1.65605	0.0138477
Ic14-969	CNN01650	477821	477858	inCDS	21.2321	17.6511	14.3398	9.09091	10.75	12.2845	1.65672	0.0327068
Ic13-1003	CNM01710	516541	516588	in3UTR	78.5403	72.4932	61.3788	35.9536	44.4913	47.6444	1.65831	0.0100843
Ic13-320	CNM00660	204273	205076	inCDS	22.079	23.3453	24.4	13.7971	16.0377	12.2294	1.65995	0.00201638
Ic13-388	CNM00790	235235	235282	inCDS	43.529	47.9133	45.1886	28.9931	16.0494	37.2222	1.66087	0.0450361
Ic9-1624	CNI02890	792745	792833	inCDS	24.4463	22.9291	24.0228	11.9224	16.1754	14.8781	1.66135	0.00209512
Ic2-2721	CNB04630	1325158	1325207	inCDS	42.8738	36.6157	31.7399	20.9091	20.1843	25.6727	1.66595	0.0153882
Ic1-612	CNA01180	320296	320803	inCDS	25.4896	25.811	27.0397	16.74	15.0462	15.2295	1.66626	0.000127837
Ic7-1506	CNG02610	737198	737252	inCDS	78.3673	56.8081	57.679	29.7143	38.1935	47.7576	1.66735	0.0425634
Ic5-409	CNE00770	203831	203910	inCDS	30.4578	38.9907	41.8238	21.6216	24.5644	20.4628	1.66953	0.0148462
Ic3-91	CNC00110	35968	36211	inCDS	5.8031	6.07501	5.19913	1.96213	4.53923	3.72021	1.67071	0.0466042
Ic6-2300	CNF04035	1171219	1171293	inCDS	13.545	10.6907	11.7602	8.40484	5.19624	7.90326	1.67389	0.0204744
Ic1-490	CNA00930	259913	260001	inCDS	10.0038	7.88644	9.25192	5.87857	4.65861	5.64972	1.6768	0.00726358
Ic13-139	CNM00270	66919	67006	inCDS	34.1881	26.475	29.5043	21.6601	16.4907	15.614	1.67707	0.0143804
Ic5-1694	CNE02830	749631	749681	inCDS	9.50109	12.5233	11.0094	7.15649	5.34917	7.1885	1.67734	0.0138981
Ic6-1197	CNF02040	590973	591042	inCDS	33.8566	35.0531	35.7009	22.1817	19.9685	20.1179	1.68	9.46397e-05
Ic6-1967	CNF03470	1026982	1027044	inCDS	41.8895	48.923	43.4137	32.9275	26.5284	20.4288	1.68025	0.0124508
Ic4-360	CND00730	200014	200082	inCDS	19.8429	17.6595	18.2326	14.4886	11.3208	7.35339	1.68065	0.0254616
Ic6-2000	CNF03510	1039503	1039554	inCDS	7.27316	8.19015	8.67579	5.7449	4.01921	4.59217	1.68143	0.00753004
Ic10-1203	CNJ02100	615189	615240	inCDS	6.99247	5.48602	5.86274	3.91389	2.95101	4.03837	1.68217	0.012034
Ic1-890	CNA01700	455433	455476	inCDS	8.577	8.00299	6.03974	5.21739	4.09463	4.13223	1.68248	0.0229517
Ic1-4166	CNA07300	1997794	1997886	inCDS	50.5532	40.4303	43.3355	25.3968	33.3841	20.9577	1.68449	0.0182255
Ic8-430	CNH03140	224121	224176	in5UTR	29.3471	26.1538	33.1615	18.6374	15.0228	18.9202	1.68623	0.00724192
Ic7-2156	CNG03790	1064827	1064862	in5UTR	39.1133	33.1783	36.422	27.6423	21.2744	15.5172	1.68721	0.0193498
Ic6-1777	CNF03000	857248	857285	inCDS	12.2093	9.98476	9.8096	6.64062	8.47458	3.84615	1.68784	0.0487141
Ic2-2045	CNB03390	1020062	1020118	inCDS	27.7281	25.6781	28.0858	20.2546	9.52737	18.4926	1.68809	0.0313191
Ic1-1226	CNA02405	630765	630842	inCDS	42.1667	35	40.1515	22.555	25.56	21.1789	1.69305	0.00303405
Ic1-1646	CNA02970	780888	780942	inCDS	14.2289	18.7018	17.1885	12.1143	8.86275	8.56842	1.69634	0.0168336
Ic3-2142	CNC03310	1048035	1048090	inCDS	6.28621	6.73226	7.45635	3.54857	4.65274	3.86689	1.69659	0.0040736
Ic2-1985	CNB03280	987407	987471	inCDS	7.00141	7.72798	6.23295	2.43902	4.52381	5.35527	1.70175	0.040978
Ic10-500	CNJ00890	257261	257319	inCDS	16.9538	19.1171	17.5118	10.0874	9.92536	11.4503	1.70303	0.000803623
Ic11-667	CNK01290	383935	383983	inCDS	9.89728	8.85439	7.20063	4.99734	5.52524	4.6907	1.7059	0.0121132
Ic10-150	CNJ00350	95476	95532	inCDS	15.1042	23.3196	21.3649	13.8138	9.73654	11.4517	1.70815	0.0395651
Ic1-1379	CNA02630	690967	691036	inCDS	10.5851	8.03221	7.25	4.87688	5.70676	4.54737	1.70955	0.0282462
Ic4-451	CND00930	288203	288268	inCDS	33.3333	25.641	30.9524	17.3611	19.8413	15.2778	1.71354	0.00897962
Ic5-2812	CNE04640	1297259	1297334	inCDS	13.3014	12.4974	11.546	10.0238	7.29696	4.47108	1.71371	0.0368102
Ic3-2968	CNC04770	1445157	1445233	in3UTR	65.1416	87.5947	61.867	50.5148	40.1198	34.4395	1.71581	0.0332213
Ic9-1552	CNI02810	766088	766128	inCDS	39.4938	42.7668	44.9369	21.7237	26.222	26.1818	1.71593	0.0012434
Ic4-2678	CND04760	1309123	1309175	inCDS	9.45311	13.6473	9.18086	6.52174	6.19167	6.01836	1.72335	0.0359355
Ic1-1934	CNA03510	910812	910874	inCDS	25.3983	19.2935	25.5008	16	8.44988	16.2444	1.72488	0.0400216
Ic4-1939	CND03530	966841	966913	inCDS	30.2511	23.1431	25.1672	20.2738	11.6727	13.4129	1.73198	0.0304121
Ic3-1960	CNC03090	981072	981133	inCDS	19.9666	18.5617	16.3909	9.54912	12.052	10.0908	1.73291	0.00385953
Ic2-956	CNB01670	495694	495802	inCDS	18.4932	25.8311	23.2421	16.8135	12.8124	9.33471	1.73422	0.035212
Ic12-1817	CNL06680	856715	856764	inCDS	45.3545	47.0871	39.8074	14.6154	35.3846	26.0976	1.73789	0.0429566
Ic6-496	CNF00870	278321	278440	inCDS	11.7498	12.3532	9.62759	8.06911	6.3222	5.01605	1.73803	0.0169006
Ic3-1374	CNC02220	631067	631119	inCDS	8.34073	9.16616	10.3049	7.69231	4.17391	4.10893	1.74094	0.0398003
Ic8-2059	CNH00430	1063885	1063948	inCDS	19.4034	18.1985	17.4815	12.6667	8.79901	10.1708	1.74113	0.00347
Ic8-217	CNH03490	103386	103437	inCDS	31.1922	28.5141	20.798	14.6212	14.1181	17.4931	1.74129	0.0254892
Ic1-2967	CNA05370	1441433	1441490	inCDS	16.5719	23.0776	17.0807	12.8662	8.54909	11.1309	1.74307	0.0296944
Ic3-3587	CNC05960	1761762	1761827	inCDS	7.48469	6.58715	5.21875	5.08827	3.2601	2.66974	1.75081	0.0483923
Ic5-1901	CNE03125	890054	890115	inCDS	16.1203	18.5992	17.5393	14.6169	8.76068	6.42523	1.75348	0.0420996
Ic13-1166	CNM01950	599014	599062	inCDS	39.5201	44.1103	30.9773	26.3632	17.5906	21.406	1.75349	0.0235736
Ic4-699	CND01400	392449	392511	inCDS	14.8008	17.1055	14.5671	9.4442	6.87186	10.091	1.75989	0.00629341
Ic2-1485	CNB02520	729015	729077	inCDS	81.9159	67.5123	71.9764	38.9937	48.6166	38.1423	1.76064	0.00417996
Ic12-1317	CNL05865	630774	630824	inCDS	11.1151	9.72566	9.6247	5.95238	6.56422	4.7619	1.7632	0.00355061
Ic7-966	CNG01690	484558	484626	inCDS	17.991	13.0891	14.4096	9.57265	8.63248	7.58397	1.76391	0.0139778
Ic2-993	CNB01750	517280	517330	inCDS	28.3621	24.3952	21.6966	11.2489	16.4626	14.4934	1.76411	0.0119898
Ic5-281	CNE00530	142400	142495	inCDS	12.3139	11.1714	9.25666	4.84848	7.26423	6.41084	1.76758	0.0141036
Ic1-2942	CNA05340	1428419	1428484	inCDS	45.3704	46.5111	31.8261	29.8712	19.6114	20.4106	1.76995	0.0355987
Ic6-1618	CNF02750	784847	785041	inCDS	24.3085	22.3071	21.6162	10.4683	9.90476	18.1499	1.7712	0.02352
Ic12-1793	CNL06650	850523	850600	inCDS	6.53204	5.25888	5.44957	2.76433	4.04506	2.90751	1.77428	0.0114739
Ic5-3005	CNE05050	1415193	1415263	inCDS	5.51643	5.5892	5.35035	2.02892	4.45106	2.79438	1.77435	0.0290327
Ic6-1381	CNF02360	687144	687194	inCDS	10.1478	8.50625	6.3454	5.54113	3.91633	4.6176	1.77615	0.0383568
Ic5-2253	CNE03640	1032843	1032891	inCDS	8.53851	7.98872	6.21329	2.83753	4.99554	4.95756	1.77791	0.0295069
Ic3-1470	CNC02330	667190	667255	inCDS	12.1133	17.8337	13.9875	10.4079	6.5424	7.74769	1.77887	0.0344526
Ic2-2050	CNB03400	1023504	1023568	inCDS	21.8805	22.8469	14.5758	13.7143	8.47193	11.0978	1.78173	0.0452865
Ic8-1134	CNH01970	575560	575617	in5UTR	16.5482	13.6108	19.9938	6.54762	9.67742	11.8132	1.78873	0.0370498
Ic1-1116	CNA02160	569999	570157	inCDS	8.47583	8.28122	11.0003	5.65891	4.85309	4.99783	1.78966	0.0109439
Ic4-2665	CND04750	1303485	1303544	inCDS	17.7674	15.9971	14.6585	9.50836	9.06264	8.46872	1.79081	0.00168421
Ic3-3945	CNC06550	1918056	1918154	inCDS	16.6008	17.3366	24.4147	13.9877	10.48	8.06106	1.79386	0.0467139
Ic11-1082	CNK02000	599901	599966	inCDS	26.2363	30.2499	20.7469	12.5837	19.3971	11.0485	1.7949	0.0388198
Ic6-1375	CNF02340	683964	684027	inCDS	24.0654	20.0346	23.2267	9.2711	12.4613	15.6863	1.79928	0.0109341
Ic6-1470	CNF02510	727037	727120	inCDS	18.0305	26.9624	22.1151	15.0562	12.1382	10.0949	1.79965	0.0282335
Ic6-1997	CNF03510	1038747	1038806	inCDS	9.06138	13.2178	11.4744	7.18707	5.52594	5.99034	1.80468	0.0182848
Ic14-1196	CNN02080	650396	650451	inCDS	12.4524	13.045	13.9529	7.47863	8.33333	6.04396	1.80502	0.00182376
Ic4-2611	CND04630	1274898	1274975	inCDS	7.94473	8.52195	7.60905	4.51962	5.31295	3.50458	1.80516	0.00366591
Ic11-164	CNK00340	105880	105930	inCDS	26.0996	30.2785	28.353	8.21018	20.0961	18.4739	1.81126	0.0318687
Ic1-621	CNA01190	324121	324195	inCDS	36.0086	28.4286	26.0101	22.9444	16.1194	10.8333	1.81267	0.043044
Ic3-658	CNC01110	315417	315466	inCDS	15.3727	17.8294	15.9337	12	9.24675	5.84788	1.81349	0.0189356
Ic13-504	CNM00990	294485	294548	in5UTR	19.1535	16.9834	20.6713	13.1802	6.21886	11.9129	1.81426	0.0237765
Ic10-1711	CNJ03020	938589	938639	inCDS	44.1729	45.1863	28.1464	16.9677	24.1473	23.4447	1.82011	0.0417764
Ic5-1633	CNE02750	730738	730802	inCDS	22.2803	21.0317	19.9557	15.2597	8.21107	11.2804	1.82059	0.0114661
Ic9-831	CNI01520	438451	438523	inCDS	13.8516	9.32875	9.07286	6.80539	5.70553	5.15206	1.82603	0.0403188
Ic4-2662	CND04730	1300874	1300941	inCDS	20.4179	19.5729	13.3925	11.6585	9.45843	7.98872	1.83412	0.0301425
Ic12-1064	CNL05400	504841	504910	inCDS	13.537	11.1659	16.2465	6.38498	7.97645	7.95249	1.83515	0.0163501
Ic4-383	CND00770	207297	207348	inCDS	36.4259	37.6623	31.5918	27.686	19.4805	10.2515	1.84054	0.0400115
Ic7-958	CNG01670	482072	482370	inCDS	64.3487	81.9314	69.0916	49.6997	34.4555	32.6151	1.8444	0.0120882
Ic1-3179	CNA05760	1542771	1542877	inCDS	7.35233	7.68425	6.26253	4.12286	4.19929	3.21527	1.84609	0.00364766
Ic2-1889	CNB03140	946966	947028	inCDS	11.5479	12.1868	10.4225	7.47826	5.29611	5.70476	1.84842	0.00347806
Ic13-1472	CNM02550	774129	774203	inCDS	8.07393	10.6878	12.1523	3.94161	5.23326	7.52222	1.85147	0.0404987
Ic3-2844	CNC04570	1384224	1384279	inCDS	19.6581	14.5688	15.786	9.82426	9.52018	7.65385	1.85244	0.0102399
Ic11-1010	CNK01870	551963	552043	inCDS	10.6611	10.5747	9.19179	5.67038	6.05286	4.68998	1.85385	0.00171868
Ic5-2799	CNE04620	1293196	1293281	inCDS	6.1095	7.06179	5.77943	1.98772	4.25397	3.97167	1.85548	0.0228536
Ic4-1987	CND03620	997802	997852	inCDS	75.2998	70.259	55.4962	46.627	32.6396	29.0393	1.85636	0.018115
Ic8-886	CNH02420	445419	445465	inCDS	14.9045	14.1316	13.8429	8.1545	9.66934	5.23177	1.85981	0.00787303
Ic14-864	CNN01475	428455	428550	inCDS	20.6987	19.2045	20.3035	13.5428	13.6432	5.17677	1.86037	0.0308773
Ic5-843	CNE01460	400319	400388	inCDS	29.3318	23.1009	22.7863	13.6943	12.3211	14.375	1.8623	0.00633745
Ic4-300	CND00620	173568	173677	inCDS	21.9724	18.9796	12.5115	8.32041	11.4913	8.80782	1.86808	0.0489617
Ic8-1798	CNH00870	940306	940428	in5UTR	36.828	48.1106	47.4954	29.5699	19.5812	21.7294	1.86841	0.012515
Ic1-4640	CNA08115	2234544	2234593	inCDS	17.5521	14.5266	10.5724	5.73034	7.81818	9.27835	1.86846	0.043517
Ic13-77	CNM00130	29598	29653	inCDS	14.6635	13.9511	12.0363	7.78388	5.8207	8.14601	1.86896	0.00410832
Ic1-204	CNA00360	114422	114475	inCDS	21.3627	22.1588	16.4652	10.8561	15.2958	5.90708	1.87114	0.0454709
Ic7-957	CNG01670	481944	482004	inCDS	9.60087	9.07403	11.1613	7.70609	4.36828	3.85614	1.8729	0.027073
Ic7-1142	CNG02030	569636	569693	inCDS	47.0961	45.1058	50.8929	34.9379	20.2903	21.0253	1.87657	0.0116467
Ic1-4460	CNA07750	2140843	2140909	in5UTR	38.7425	41.8721	37.691	21.2058	23.0338	18.783	1.87719	0.000468745
Ic12-853	CNL05040	415566	415620	inCDS	19.2809	15.2727	17.5153	11.4585	5.69917	10.5768	1.87741	0.0190781
Ic1-1117	CNA02170	571269	571335	inCDS	15.066	14.1032	11.4007	8.97242	7.64086	4.94208	1.88213	0.0171913
Ic2-1904	CNB03160	955308	955362	inCDS	10.4045	12.32	8.61463	5.92593	3.76068	6.94273	1.88457	0.0261578
Ic11-1675	CNK03020	880647	880701	inCDS	8.02536	8.84345	9.75596	4.625	4.16568	5.33333	1.88507	0.0023191
Ic11-1249	CNK02300	670887	670940	inCDS	10.593	12.7336	12.5092	4.6133	6.73346	7.63755	1.88765	0.00751679
Ic5-1154	CNE01950	522979	523031	inCDS	6.91584	8.10469	6.36753	4.61402	4.02899	2.68592	1.88792	0.0119648
Ic9-1348	CNI02420	665452	665515	inCDS	30.3935	26.7782	23.8547	15.7954	15.6382	11.3994	1.89168	0.00586091
Ic3-3485	CNC05780	1713775	1713829	inCDS	37.5467	34.6122	28.6906	17.9119	18.6112	16.785	1.89182	0.00397574
Ic11-1479	CNK02720	794624	794679	in5UTR	63.0851	50.6218	34.8065	23.0159	29.7241	25.7036	1.89325	0.0499824
Ic14-724	CNN01195	362849	362924	inCDS	37.5776	51.0362	43.6299	23.6589	25.548	20.5314	1.89629	0.00743017
Ic2-2930	CNB04950	1415780	1415847	inCDS	40.5315	29.6621	26.8128	20.3509	18.8883	11.9144	1.89637	0.0360784
Ic5-1896	CNE03115	887955	888072	inCDS	33.4362	26.3157	27.3141	16.6493	10.0854	19.1339	1.89816	0.0171717
Ic1-1764	CNA03180	839736	839934	inCDS	11.8658	16.1137	14.3186	9.65812	5.99891	6.62419	1.89837	0.0162292
Ic9-907	CNI01610	462786	463008	inCDS	7.83646	7.7546	6.53786	5.24291	3.59508	2.80981	1.89984	0.0136408
Ic1-4732	CNA08310	2284605	2284806	inCDS	9.65601	12.5031	9.02976	4.88372	5.72059	5.77089	1.90464	0.0111496
Ic9-1878	CNI03470	940332	940401	inCDS	54.5968	47.7841	53.2114	22.4074	37.2995	21.9708	1.90495	0.0106546
Ic3-4293	CNC07140	2090567	2090681	inCDS	17.8311	21.7934	17.923	13.4005	8.80008	8.0042	1.90525	0.012842
Ic2-1798	CNB03000	912663	912708	inCDS	26.9415	28.6001	18.9492	16.6079	11.9796	10.4605	1.90767	0.0280571
Ic7-2068	CNG03590	1002931	1002996	inCDS	9.52381	11.6713	7.99413	6.45161	3.65854	5.18018	1.909	0.0257341
Ic13-221	CNM00440	107671	107724	inCDS	8.82189	9.30952	7.69324	5.17241	4.25643	4.09528	1.90952	0.00217459
Ic4-2313	CND04150	1155761	1155804	inCDS	32.5778	35.2737	34.0562	17.3977	17.5271	18.3986	1.91112	4.27505e-05
Ic1-605	CNA01180	319033	319737	inCDS	10.1374	11.5385	11.1191	8.22854	4.71715	4.197	1.91306	0.0173098
Ic1-2120	CNA03860	1036948	1037007	inCDS	8.39344	5.31273	5.33333	2.94574	3.46028	3.5463	1.91307	0.04363
Ic5-240	CNE00480	127132	127218	inCDS	15.5761	11.5376	11.5046	6.8663	8.27068	5.0089	1.91693	0.0202273
Ic1-1829	CNA03350	872922	872978	inCDS	8.70991	8.40682	7.37915	4.9553	4.00032	3.80646	1.91943	0.00188672
Ic9-184	CNI00300	74602	74662	inCDS	16.1802	13.0861	10.8666	7.03812	9.60951	4.22372	1.92287	0.0426998
Ic1-241	CNA00410	129503	129566	in3UTR	11.2229	14.2664	9.95989	6.42814	7.26411	4.73659	1.92357	0.0185062
Ic1-440	CNA00820	233353	233409	inCDS	15.4622	16.8232	14.7097	11.2756	7.06461	6.02843	1.92851	0.0118188
Ic2-1797	CNB02995	911548	911587	inCDS	10.2128	10.9449	8.48485	2.99213	7.03947	5.29412	1.93417	0.0258858
Ic7-1256	CNG02200	626071	626124	inCDS	5.70402	7.9967	6.05139	2.34082	3.67736	4.18502	1.93587	0.024156
Ic10-1374	CNJ02390	699002	699044	inCDS	14.5749	16.5522	23.6854	11.655	8.09391	8.50592	1.93993	0.0413885
Ic1-1664	CNA03010	787767	787816	inCDS	83.9007	89.7931	88.1613	51.25	41.087	42.6316	1.94012	0.000305828
Ic6-1475	CNF02510	728083	728152	inCDS	15.8219	13.6559	13.8896	8.89843	8.34474	5.10138	1.94085	0.00688771
Ic7-1939	CNG03290	929273	929310	inCDS	24.2757	23.423	20.9378	9.52797	14.6341	11.1955	1.94121	0.00356383
Ic13-638	CNM01220	366023	366071	inCDS	11.8599	12.2794	10.4752	6.81044	5.40939	5.59247	1.94329	0.00132556
Ic9-1574	CNI02810	769232	769271	inCDS	10.6513	12.6708	11.6857	5.21739	7.37864	5.41485	1.94371	0.0032971
Ic4-878	CND01770	475064	475116	inCDS	21.2724	18.725	18.0839	11.5155	9.34053	9.00303	1.94518	0.0016801
Ic1-1770	CNA03190	843359	843412	inCDS	6.25761	6.23161	5.42927	3.58301	2.42965	3.19892	1.94521	0.00261417
Ic1-4459	CNA07750	2140665	2140716	in5UTR	45.8736	39.994	45.3472	20.7317	24.6201	22.0927	1.94552	0.000638238
Ic6-2248	CNF03940	1147340	1147396	inCDS	20.8599	19.6511	15.3686	11.0442	11.1823	6.47782	1.94673	0.0163186
Ic2-2763	CNB04710	1344883	1344950	inCDS	78.9031	83.9766	74.4959	34.0961	50.2193	37.5	1.94865	0.00237076
Ic8-1169	CNH01890	587968	588033	inCDS	14.0947	13.594	8.96339	4.36847	7.38255	7.03971	1.95054	0.0345606
Ic2-2236	CNB03710	1101953	1102015	inCDS	21.3236	27.935	30.4786	13.0866	13.6548	14.1233	1.95125	0.00916659
Ic8-110	CNH03690	52339	52407	inCDS	23.4714	31.2952	31.3735	18.9402	13.0746	12.0854	1.95328	0.0143533
Ic2-3294	CNB05780	1625526	1625574	inCDS	49.0018	48.2759	47.4494	29.8246	21.0526	23.09	1.95664	0.000930271
Ic4-2180	CND03940	1089652	1089690	inCDS	12.7643	11.4593	14.0682	7.57576	4.7517	7.22674	1.95824	0.00584248
Ic14-332	CNN00570	191142	191200	in3UTR	67.7586	61.6092	53.805	31.7241	39.0805	22.4888	1.96341	0.00879713
Ic6-2166	CNF03780	1108410	1108561	inCDS	7.45222	9.39655	9.74759	5.13271	4.58361	3.79043	1.96912	0.00582618
Ic2-3227	CNB05670	1592549	1592599	inCDS	11.4796	7.59765	7.49064	4.28935	4.62702	4.56441	1.9708	0.0295387
Ic3-2611	CNC04050	1252576	1252633	inCDS	17.6895	16.4314	12.3223	9.92063	7.97014	5.64784	1.97306	0.0199979
Ic3-3148	CNC05145	1546622	1546694	inCDS	22.8241	25.179	20.5896	14.025	16.4692	4.24806	1.97433	0.0464858
Ic3-4205	CNC06980	2040077	2040154	in3UTR	8.57843	8.91577	8.9135	7.21726	4.16667	1.98795	1.97487	0.0460481
Ic8-956	CNH02300	487885	487924	inCDS	25.4357	22.5	15.7514	7.81818	12.0307	12.3704	1.97668	0.031127
Ic9-326	CNI00640	153462	153520	inCDS	38.8414	26.8603	34.4544	18.1818	23.5027	8.90805	1.97966	0.0401463
Ic1-1002	CNA01930	521133	521184	inCDS	14.9961	18.1818	16.996	11.4973	9.20796	4.6123	1.98178	0.0204841
Ic12-714	CNL04850	362307	362363	inCDS	15.6439	16.3423	12.596	8.99729	6.81281	6.68196	1.98213	0.00584404
Ic12-1192	CNL05590	566847	567035	inCDS	17.7684	22.536	27.2968	12.6166	10.3233	11.1318	1.98408	0.0168561
Ic5-740	CNE01220	339467	339522	inCDS	22.977	20.4217	17.2612	14.0948	8.95744	7.51507	1.98447	0.0179996
Ic11-1395	CNK02570	745050	745112	inCDS	73.2008	70.7459	64.3166	50.8159	34.7475	19.2268	1.98743	0.0221199
Ic1-2931	CNA05330	1424096	1424132	inCDS	5.31503	7.37871	6.22366	4.74608	2.08971	2.65781	1.99265	0.0352692
Ic6-1923	CNF03400	1004283	1004331	inCDS	18.6491	22.1362	18.3059	4.87805	15.2462	9.52381	1.99309	0.0387586
Ic3-2068	CNC03220	1015281	1015352	in3UTR	24.1742	28.053	24.2569	11.9535	15.3926	11.0159	1.99374	0.00233289
Ic1-2481	CNA04490	1203922	1203962	inCDS	8.08251	9.53317	7.6519	5.07177	3.44311	4.14762	1.99546	0.00472637
Ic4-3283	CND05970	1642195	1642245	inCDS	30.8142	27.4987	20.851	13.3226	14.9774	11.3632	1.99591	0.013329
Ic3-3996	CNC06650	1940440	1940551	inCDS	6.46764	8.07365	6.21088	3.77859	3.32265	3.2899	1.9971	0.00462357
Ic9-189	CNI00310	77891	77965	inCDS	10.4024	11.9565	10.2415	1.83486	8.02653	6.45883	1.99755	0.0487539
Ic4-1511	CND02820	767646	767693	inCDS	7.10267	7.76604	5.68501	2.5974	3.60843	4.08163	1.99794	0.0105019
Ic3-3472	CNC05750	1706973	1707018	inCDS	12.605	9.41901	10.2121	5.24194	6.36364	4.52381	1.9986	0.00808011
Ic6-2167	CNF03780	1108576	1108667	inCDS	7.96745	6.49424	7.5587	4.72957	4.49083	1.79134	1.99972	0.0242238
Ic2-2189	CNB03650	1081110	1081156	inCDS	23.5041	22.436	19.5667	16.8594	7.5237	8.35429	2.00098	0.0271106
Ic1-3575	CNA06410	1738687	1738759	inCDS	11.7742	11.9493	10.7066	7.69607	5.36961	4.13963	2.00113	0.006699
Ic10-1843	CNJ03260	1019956	1020039	inCDS	10.8978	15.7618	14.4725	9.64645	5.70378	5.18906	2.00261	0.027516
Ic4-1319	CND02480	674630	675424	inCDS	61.6323	88.491	65.4806	33.2612	25.781	48.4625	2.00553	0.0282417
Ic11-69	CNK00120	36584	36678	inCDS	13.2368	8.55899	10.8154	4.55128	4.67896	7.02303	2.00644	0.0255948
Ic12-1228	CNL05690	584512	584562	inCDS	6.54721	8.46214	7.10598	1.47059	4.19948	5.35045	2.00674	0.0449293
Ic1-2498	CNA04550	1210629	1210681	inCDS	10.2949	8.99085	9.19861	3.86165	5.93324	4.39661	2.00714	0.00300965
Ic7-1996	CNG03440	966424	966535	inCDS	40.659	34.4992	40.6376	21.0618	18.3691	18.2526	2.00743	0.000993214
Ic1-4487	CNA07800	2154176	2154252	inCDS	13.0442	10.94	7.80858	6.70268	4.78143	4.34674	2.00828	0.0342305
Ic1-247	CNA00430	131174	131254	inCDS	42.2952	45.5487	37.092	20.5211	19.1974	22.4671	2.00908	0.00137244
Ic12-1045	CNL05390	499149	499203	inCDS	15.7009	21.4933	16.8921	14.3256	6.79518	5.78947	2.00988	0.0481917
Ic4-1703	CND03160	852824	852876	in3UTR	17.1867	21.7391	28.8294	10.8892	10.9961	11.7882	2.01212	0.0287818
Ic5-1206	CNE02030	549542	549593	inCDS	17.1571	14.8722	10.412	6.06061	5.02035	10	2.01326	0.0461951
Ic6-2601	CNF04610	1340489	1340546	inCDS	18.7622	27.16	23.4076	14.2857	13.9752	6.12245	2.01638	0.032073
Ic3-2440	CNC03780	1185253	1185299	inCDS	7.3132	6.33484	6.13125	2.85714	2.87081	4.08024	2.01661	0.00366742
Ic1-2954	CNA05360	1437923	1437979	inCDS	26.1868	23.9359	23.0874	12.5626	12.1129	11.5987	2.01824	0.000218115
Ic8-1758	CNH00980	907583	907637	in3UTR	55.6092	48.5714	41.3757	33.3659	21.1478	17.5758	2.01911	0.0177682
Ic13-113	CNM00220	50425	50467	inCDS	17.8964	24.8823	25.2904	14.011	10.1793	9.49519	2.02072	0.0145925
Ic9-1848	CNI03400	924994	925044	inCDS	22.619	18.8095	19.8582	5.55556	9.90174	14.8664	2.02108	0.024128
Ic4-1269	CND02410	646581	646637	in3UTR	44.6914	35.0529	46.7931	28.0971	9.06433	25.4466	2.02111	0.0376489
Ic6-2313	CNF04060	1176517	1176565	inCDS	9.70026	6.6996	6.8738	3.61446	5.04349	2.85266	2.02193	0.0281839
Ic1-2738	CNA05040	1335880	1335941	inCDS	14.0789	18.0763	10.5015	9.09845	6.60367	5.38932	2.02247	0.0423917
Ic1-4464	CNA07750	2142156	2142232	in3UTR	66.592	77.378	54.7184	46.716	35.1695	16.3322	2.02294	0.0383387
Ic7-1193	CNG02120	591992	592043	inCDS	8.14244	12.3918	12.2952	4.28869	8.14171	3.75622	2.02818	0.0478412
Ic3-3093	CNC05050	1517080	1517150	inCDS	29.5751	22.3902	33.8947	14.5555	15.7778	11.9815	2.02908	0.0148047
Ic3-1532	CNC02430	696300	696382	inCDS	13.7889	17.2714	19.2155	11.2052	9.30418	4.26732	2.02915	0.0311251
Ic2-949	CNB01660	494084	494139	inCDS	58.9744	72.606	63.3553	41.409	29.6385	24.8599	2.03254	0.00652415
Ic4-2936	CND05280	1442313	1442388	inCDS	6.86567	8.89289	5.25996	3.31577	3.05226	3.9702	2.03309	0.0305472
Ic7-2054	CNG03560	993290	993342	inCDS	9.93135	8.32298	6.41621	5	3.69017	3.42349	2.03659	0.0205663
Ic2-2313	CNB03880	1146746	1146786	inCDS	20.5156	17.2339	17.0588	8.48956	10.6038	7.81818	2.03661	0.00268811
Ic14-810	CNN01360	407064	407109	inCDS	8.25688	7.57902	5.53401	5.52326	2.63158	2.32684	2.03879	0.0499277
Ic12-56	CNL03750	26608	26663	inCDS	54.1332	49.6503	66.0782	20.5997	30.9003	31.8109	2.03889	0.00900042
Ic3-1469	CNC02330	667071	667119	inCDS	9.22409	8.27331	11.2386	3.37743	4.9611	5.75471	2.039	0.0120497
Ic11-47	CNK00080	23937	24009	inCDS	17.0628	12.9156	13.88	8.05031	6.56828	6.88491	2.03959	0.00500443
Ic13-986	CNM01675	505513	505581	inCDS	16.7684	15.6118	23.0084	11.6642	5.07534	10.4156	2.03972	0.0370687
Ic7-1725	CNG02995	830065	830143	inCDS	30.4625	22.9651	22.449	9.01909	15.573	12.5998	2.04014	0.0158788
Ic2-1837	CNB03060	927039	927091	inCDS	28.6251	29.7894	23.6834	13.5809	14.5386	12.1184	2.04032	0.00221808
Ic1-1899	CNA03430	896815	896864	inCDS	18.9464	18.4944	12.8239	6.20253	9.84127	8.58796	2.04065	0.0188786
Ic5-1591	CNE02640	706243	706305	inCDS	61.5669	52.1704	48.219	41.7815	17.754	19.8092	2.04117	0.0334079
Ic4-1361	CND02520	690555	690607	inCDS	11.0449	12.315	9.17939	6.01608	5.19778	4.71119	2.04328	0.00495626
Ic7-1946	CNG03300	931561	931595	inCDS	31.0765	37.382	36.1588	15.0764	17.5782	18.5393	2.04355	0.00124238
Ic1-2180	CNA03990	1069430	1069477	inCDS	12.0631	10.0716	9.69742	5.27877	5.62789	4.66959	2.04363	0.00231847
Ic8-1904	CNH00650	999336	999380	inCDS	55.4137	32.4883	36.1905	16.8507	21.1916	22.6667	2.04405	0.0446729
Ic3-540	CNC00880	256016	256063	inCDS	8.83002	11.6692	11.1694	7.40741	5.07937	2.98507	2.04686	0.0251876
Ic12-1067	CNL05410	510595	510631	inCDS	8.6759	7.26392	6.73595	2.20994	2.94683	5.91918	2.0473	0.0385055
Ic7-2041	CNG03540	988489	988561	inCDS	8.06686	6.96721	6.94024	4.35109	1.90554	4.46462	2.0496	0.0147795
Ic1-1403	CNA02670	698914	698967	inCDS	5.5896	6.06142	6.07746	2.95887	2.48944	3.19905	2.05016	0.00032404
Ic4-3111	CND05720	1544631	1544695	inCDS	7.21088	7.5576	6.48865	3.64207	3.95361	2.77283	2.05016	0.00155387
Ic5-3067	CNE05160	1446411	1446503	inCDS	22.1474	20.0828	27.451	14.7846	8.22511	10.9524	2.05174	0.0148585
Ic6-1523	CNF02570	744914	744998	in3UTR	79.9441	80.8905	74.5726	42.3636	44.8157	27.5207	2.05237	0.00219495
Ic2-2212	CNB03690	1091163	1091232	inCDS	55.9722	54.338	52.5971	25.4648	27.5755	26.2745	2.05393	1.7345e-05
Ic11-562	CNK01070	330149	330204	inCDS	7.85725	10.8991	8.9003	3.39517	5.66506	4.40151	2.05446	0.0129456
Ic8-1728	CNH01070	882885	882939	in3UTR	14.2394	13.5341	13.6537	10.4727	2.30812	7.36196	2.05667	0.0411552
Ic6-1149	CNF01940	572746	572813	inCDS	23.5553	23.33	21.0139	12.1711	7.85142	12.9798	2.05741	0.00287514
Ic4-2940	CND05290	1443552	1443614	inCDS	18.0058	12.2159	13.2643	3.49144	8.66756	8.95916	2.05918	0.0413775
Ic4-88	CND00150	52130	52206	inCDS	8.3897	9.92908	8.84278	5.5525	4.26324	3.36557	2.06061	0.00397963
Ic6-1196	CNF02040	590796	590857	inCDS	21.803	19.1644	21.9797	9.98119	9.72222	10.8347	2.06127	0.000370581
Ic1-3123	CNA05670	1515973	1516023	in5UTR	17.3147	21.14	20.0229	12.0879	9.47917	6.76692	2.06387	0.00625571
Ic12-23	CNL03690	10585	10653	inCDS	33.6891	26.9667	27.522	15.5844	9.29246	17.8462	2.06394	0.0105805
Ic3-3484	CNC05780	1713680	1713728	inCDS	12.6207	16.2635	11.4011	9.09091	6.02059	4.40636	2.06402	0.026003
Ic13-387	CNM00790	235134	235181	inCDS	24.0039	22.271	17.1983	8.49673	12.7315	9.52381	2.06403	0.0105736
Ic11-1279	CNK02360	684342	684418	inCDS	10.9759	13.1061	14.199	3.81801	5.73082	8.98828	2.0651	0.020938
Ic9-1467	CNI02680	718775	718831	inCDS	8.47382	10.3538	7.52311	5.99341	3.24758	3.49987	2.06821	0.0198588
Ic3-741	CNC01290	361790	361850	inCDS	10.096	9.61972	8.53632	5.58468	5.66129	2.40888	2.06901	0.0140269
Ic1-2646	CNA04830	1280693	1280749	inCDS	17.0357	16.8051	13.7812	8.24373	8.10682	6.66215	2.06938	0.00213869
Ic1-3551	CNA06370	1730988	1731043	inCDS	16.8896	14.1226	14.0794	6.36605	9.40905	5.96817	2.07382	0.00553537
Ic7-2564	CNG04530	1291569	1291631	in5UTR	65.2237	55.0189	58.042	26.2923	36.8687	22.7879	2.07431	0.00408905
Ic1-2709	CNA04990	1319731	1319807	in5UTR	67.9691	51.1525	54.9268	33.7971	28.6155	21.4921	2.07436	0.00845083
Ic9-602	CNI01120	277791	277960	inCDS	9.46044	13.5455	14.7809	4.93396	5.87851	7.39943	2.07484	0.0207305
Ic9-1708	CNI03080	834657	834705	inCDS	14.4105	12.8667	11.1616	8.82852	4.68726	4.98251	2.07796	0.0151527
Ic6-2024	CNF03530	1045971	1046490	inCDS	32.4634	33.5499	37.2039	14.8799	12.9275	21.8227	2.07973	0.00427432
Ic1-4642	CNA08120	2236140	2236216	inCDS	12.3604	12.1339	11.2535	5.89316	7.85597	3.41105	2.08318	0.00959057
Ic9-76	CNI00090	29686	29776	inCDS	9.02157	8.67602	6.02651	3.39373	4.08503	3.90372	2.08426	0.0131781
Ic1-3188	CNA05780	1547191	1547240	inCDS	10.6925	14.3788	9.39571	6.8125	5.24752	4.47044	2.08506	0.0220204
Ic8-1766	CNH00960	913228	913313	inCDS	38.7085	44.91	33.1395	25.9276	15.0476	14.8876	2.09008	0.0152558
Ic9-2276	CNI04160	1106942	1106992	inCDS	9.40223	9.0312	8.2888	4.48179	4.26929	4.02414	2.09172	0.000192045
Ic2-2823	CNB04780	1365437	1365480	inCDS	12.9365	11.7498	8.82353	7.8341	5.93985	2.24579	2.09178	0.0464215
Ic3-3287	CNC05440	1622353	1622418	in3UTR	72.309	74.1162	51.6667	24.515	37.0842	33.0215	2.09354	0.0130591
Ic10-986	CNJ01770	513009	513063	inCDS	17.6388	14.3529	14.199	11.8594	4.96694	5.22216	2.09496	0.0330944
Ic2-1554	CNB02610	765499	765636	in5UTR	8.27016	11.7319	8.71148	5.77778	4.52763	3.3999	2.09507	0.0177101
Ic9-1623	CNI02890	792416	792477	inCDS	7.48465	6.52639	6.24188	3.55817	3.08244	3.02632	2.09507	0.00102091
Ic7-821	CNG01430	415536	415603	inCDS	18.4665	19.3056	18.3786	9.30956	9.36075	8.12753	2.09534	4.00704e-05
Ic3-2652	CNC04150	1271358	1271424	inCDS	8.77945	8.69924	7.32848	3.51091	3.62813	4.69112	2.09694	0.00198945
Ic5-1634	CNE02750	730905	730971	inCDS	13.5201	9.26641	14.3996	6.75676	4.18331	6.783	2.09817	0.0228457
Ic1-665	CNA01260	342281	342436	inCDS	24.9045	26.4199	25.4259	11.1823	10.4424	14.8758	2.10271	0.000741482
Ic13-216	CNM00420	105388	105433	inCDS	81.9948	64.8913	78.0041	38.9628	43.7827	23.9167	2.10843	0.00756698
Ic2-2813	CNB04770	1362275	1362320	inCDS	22.5198	25.1451	28.1178	12.9525	13.2601	9.6875	2.11093	0.00256285
Ic4-1853	CND03380	916449	916521	inCDS	17.4591	18.3073	11.1111	9.43912	6.5407	6.2184	2.11177	0.0298595
Ic7-2000	CNG03450	968609	968655	in5UTR	22.909	18.5759	20.9046	8.59458	14.0867	6.80725	2.11572	0.0121849
Ic1-2702	CNA04980	1317068	1317132	inCDS	13.0187	9.76026	9.54011	5.04202	6.50117	3.72968	2.11611	0.0146573
Ic8-1020	CNH02190	514250	514341	inCDS	16.3578	15.0255	15.2902	8.87669	6.99762	6.16545	2.11769	0.000798497
Ic8-1148	CNH01920	581288	581351	inCDS	19.9205	18.7975	17.6284	11.023	8.81905	6.76133	2.11802	0.00208274
Ic2-1600	CNB02650	782123	782174	inCDS	7.50853	6.53857	5.72116	3.1746	3.125	3.0303	2.11881	0.00256362
Ic3-3680	CNC06150	1801636	1801702	inCDS	8.45061	8.41456	7.5616	5.43683	3.30305	2.77901	2.12058	0.00757184
Ic3-2330	CNC03600	1140792	1140908	in5UTR	38.275	41.5276	39.7914	13.3933	22.1711	20.7829	2.12245	0.0018571
Ic13-685	CNM01270	380176	380224	inCDS	8.07698	10.2335	6.87742	4.09454	4.61412	3.15705	2.12274	0.0142766
Ic5-1413	CNE02330	631901	631956	inCDS	27.4491	28.7944	21.9231	8.42039	13.0378	15.3231	2.12517	0.00917094
Ic3-3576	CNC05950	1759099	1759163	inCDS	37.4737	43.6629	38.5266	20.3418	15.9773	19.8049	2.13212	0.000845462
Ic3-1348	CNC02175	617844	617905	inCDS	32.1605	38.2688	31.2108	16.19	17.2673	14.1414	2.13536	0.00166998
Ic9-1738	CNI03130	849910	850055	in5UTR	27.6612	37.7472	32.1988	18.1966	17.1843	10.3107	2.13622	0.0106387
Ic6-378	CNF00655	221856	221913	inCDS	20.9059	18	16.9359	10.2484	6.56371	9.28571	2.13971	0.00361168
Ic5-3120	CNE05240	1470096	1470147	inCDS	5.37313	8.32323	7.86019	2.8169	4.44331	2.79263	2.14432	0.0228498
Ic4-2600	CND04610	1270706	1270772	inCDS	9.24279	9.2376	9.00399	4.59907	3.13273	5.08216	2.14488	0.00116727
Ic11-1426	CNK02640	766746	766805	inCDS	5.44912	5.19888	5.0781	3.35283	2.64014	1.33041	2.14738	0.00965525
Ic14-1298	CNN02240	694914	694980	inCDS	52.5209	40.9811	44.4314	21.84	22.2723	20.0858	2.14856	0.0021304
Ic14-917	CNN01550	454912	454967	inCDS	7.75695	5.75947	5.63473	4.77132	2.25282	1.87731	2.15146	0.0399992
Ic14-1067	CNN01760	509985	510045	inCDS	16.9474	18.3933	12.4319	7.38842	7.42441	7.38036	2.15258	0.0089767
Ic5-2030	CNE03310	944524	944570	inCDS	11.4594	11.0671	13.0612	1.94535	8.2993	6.28382	2.15312	0.0321988
Ic4-2845	CND05060	1383979	1384081	inCDS	7.83586	11.0017	8.7489	4.16438	3.46329	5.18208	2.15355	0.00984178
Ic2-1887	CNB03140	946727	946791	inCDS	9.17276	7.81555	8.70263	4.10077	3.58498	4.24271	2.15375	0.000500667
Ic3-2677	CNC04210	1283066	1283126	inCDS	63.8429	55.5108	43.4336	27.8989	21.1183	26.4189	2.15795	0.00971674
Ic10-528	CNJ00940	272970	273033	inCDS	51.3121	56.5563	48.3063	26.7974	27.001	18.5126	2.15977	0.00163085
Ic9-1210	CNI02220	613198	613232	inCDS	14.2459	12.8	12.3512	5.43478	7.93951	4.86111	2.16047	0.00308576
Ic10-157	CNJ00370	98634	98731	in3UTR	20.6232	25.4412	22.0081	12.2172	8.02139	11.2658	2.16074	0.00311823
Ic3-4220	CNC07010	2046076	2046179	inCDS	27.9322	21.5156	20.3711	7.87907	13.8445	10.5768	2.16155	0.0127778
Ic7-1729	CNG03000	833656	833708	inCDS	7.48986	7.56889	7.16642	1.81818	5.12137	3.33247	2.16366	0.0143835
Ic2-633	CNB01200	364653	364701	inCDS	6.71735	7.00951	5.37281	1.41439	3.70297	3.7088	2.16398	0.0200837
Ic10-249	CNJ00530	143315	143366	inCDS	43.9787	50.6675	38.189	21.9192	20.3573	19.1077	2.164	0.00298409
Ic8-496	CNH03013	262279	262339	inCDS	20.2563	18.2567	15.4648	10.7685	6.71809	7.44868	2.16471	0.00657705
Ic2-254	CNB00590	168981	169096	inCDS	28.7058	31.4063	30.2004	15.4635	14.2277	11.9036	2.17125	0.000238705
Ic6-1925	CNF03400	1004547	1004632	inCDS	6.87241	5.45264	5.44414	1.03751	3.32577	3.80664	2.17495	0.0306688
Ic2-445	CNB00910	257199	257272	inCDS	54.1347	66.8622	63.3684	18.932	30.8858	34.8765	2.17683	0.00555968
Ic1-1438	CNA02730	710081	710141	inCDS	14.5672	16.7539	10.113	4.97474	6.2799	7.7611	2.17894	0.0240968
Ic3-1847	CNC02870	932145	932855	inCDS	9.75443	10.0142	9.27402	4.82743	3.72782	4.75542	2.1819	0.00022816
Ic4-1194	CND02280	610044	610093	inCDS	19.7424	18.1086	18.3526	9.89262	7.7641	8.07524	2.18419	0.000263771
Ic1-3192	CNA05790	1549069	1549106	inCDS	28.1621	34.2417	21.8362	16.4634	13.3654	8.69565	2.18666	0.0227694
Ic1-4572	CNA08000	2204041	2204094	inCDS	18.6409	23.7053	15.4088	6.45161	9.25926	10.6322	2.19242	0.0180851
Ic7-528	CNG00930	264400	264465	inCDS	9.79284	10.5926	6.8018	6.62393	2.83019	2.94556	2.19258	0.0439816
Ic13-1165	CNM01950	598836	598885	inCDS	43.5725	46.361	35.0389	26.087	18.1359	12.7397	2.19394	0.011752
Ic5-2380	CNE03840	1100498	1100550	in3UTR	18.7989	18.1159	15.1362	13.3597	5.70792	4.64916	2.19469	0.0333823
Ic1-3185	CNA05780	1546686	1546730	inCDS	8.94763	8.81279	6.37552	1.68962	5.4844	3.81758	2.19585	0.0337
Ic4-879	CND01770	475353	475424	inCDS	6.73895	8.49288	6.47081	2.85364	3.25972	3.75407	2.19942	0.00451966
Ic3-1635	CNC02590	739993	740043	inCDS	7.66074	8.14394	8.26154	2.29885	3.42857	5.20726	2.20091	0.00721592
Ic5-2564	CNE04210	1176802	1176849	inCDS	10.6719	9.42408	6.785	3.51906	4.52912	4.16257	2.20142	0.0144585
Ic6-1432	CNF02420	710292	710335	inCDS	10.2543	12.6273	6.79386	5.33049	4.33401	3.8124	2.20195	0.036816
Ic1-2482	CNA04490	1204049	1204111	inCDS	7.63253	7.79421	6.27487	2.21474	4.05683	3.57999	2.20286	0.00572526
Ic9-1602	CNI02860	781799	781847	inCDS	6.30845	7.07237	8.45902	2.8169	4.89251	2.18864	2.20648	0.0181516
Ic4-2363	CND04210	1173780	1173847	inCDS	9.98816	8.71632	5.20759	4.61787	2.46983	3.73982	2.20845	0.0489801
Ic3-1332	CNC02150	607413	607469	inCDS	13.3891	9.92952	9.2855	3.5383	6.99085	4.23123	2.20889	0.0228346
Ic4-715	CND01460	403426	403475	inCDS	31.8079	41.3131	31.8908	14.2857	17.4419	15.7895	2.20998	0.00429568
Ic3-1666	CNC02630	754067	754104	inCDS	12.0066	15.9274	11.6505	3.33333	9.62898	4.93274	2.21204	0.0362963
Ic2-3045	CNB05240	1489180	1489235	in3UTR	47.9021	40.1247	42.1801	22.3077	14.0271	22.5275	2.21206	0.00283184
Ic1-2713	CNA05000	1320660	1320728	in5UTR	30.5492	26.5437	19.0157	14.5299	12.6765	7.17949	2.21337	0.0261825
Ic4-811	CND01640	445359	445425	inCDS	32.0981	31.6361	27.2268	7.6286	14.6146	18.8266	2.21479	0.0100352
Ic12-1648	CNL06430	779956	780007	inCDS	17.6681	19.7947	12.8541	4.87805	10.3497	7.47751	2.2161	0.0237423
Ic2-447	CNB00920	258295	258347	inCDS	11.0663	9.3247	7.9269	3.53385	5.20446	4.03407	2.21712	0.00743643
Ic3-2562	CNC03950	1229480	1229527	in3UTR	49.5098	34.5818	56.8975	19.0236	29.1219	15.4321	2.21759	0.0289753
Ic5-2279	CNE03680	1046790	1046844	inCDS	81.5059	77.7895	66.1705	29.2174	33.363	39.0909	2.2176	0.00161297
Ic2-42	CNB00100	27633	27688	inCDS	42.8186	49.7726	47.4779	20.2142	24.8168	17.9315	2.22464	0.000869792
Ic8-1149	CNH01920	581615	581665	in5UTR	34.975	35.9846	27.5505	17.8318	16.1056	10.303	2.2267	0.00666437
Ic2-1082	CNB01870	550824	550890	in5UTR	41.521	41.1917	40.6499	17.1576	14.7309	23.4234	2.23031	0.000953647
Ic5-2280	CNE03680	1047346	1047398	inCDS	60.2007	51.0772	41.7201	13.0435	26.7232	28.7625	2.23259	0.0179286
Ic1-3529	CNA06320	1717662	1717723	inCDS	10.8025	13.4655	9.78984	7	4.75201	3.4692	2.23753	0.0140215
Ic5-1777	CNE02900	772046	772095	inCDS	10.2429	12.4286	8.29396	6.28571	2.32824	5.20833	2.24025	0.0272287
Ic11-1553	CNK02840	837888	837960	inCDS	43.5226	56.5433	47.1586	20.8674	28.4911	16.3121	2.24186	0.00666062
Ic1-4462	CNA07750	2141150	2141195	in5UTR	31.7021	20.3947	32.4689	14.4461	13.3162	9.89209	2.24584	0.0194289
Ic2-3228	CNB05670	1592675	1592721	inCDS	16.8696	14.3223	10.9789	7.79995	6.52363	4.43701	2.24784	0.0165841
Ic7-1978	CNG03360	948029	948073	inCDS	36.891	35.2294	30.5428	15.6813	15.6637	14.2923	2.24954	0.000627167
Ic11-529	CNK01020	313283	313338	inCDS	48.3368	26.2108	47.1342	24.2475	13.5684	16.2393	2.25107	0.0456844
Ic3-679	CNC01180	328625	328680	inCDS	39.9871	42.5219	32.0589	17.7376	12.8627	20.2584	2.25268	0.00515783
Ic2-1660	CNB02730	814340	814402	inCDS	7.76377	10.9885	11.6336	3.2116	5.12017	5.14606	2.25451	0.0142439
Ic7-1695	CNG02960	815543	815603	inCDS	6.89304	9.00268	9.52531	4.73663	3.49889	3.02696	2.25714	0.00773399
Ic14-703	CNN01170	355709	355762	inCDS	33.701	25.4386	29.321	10.119	13.1459	15.8946	2.25898	0.00485215
Ic5-2015	CNE03270	934816	934872	inCDS	51.1215	41.7054	38.7369	19.4725	27.1144	11.6328	2.25978	0.0137145
Ic5-1195	CNE02020	543899	543960	inCDS	5.73236	8.60635	5.11492	3.56061	2.03912	2.9868	2.2656	0.03577
Ic3-2220	CNC03450	1090433	1090483	inCDS	23.1542	25.4495	25.6211	10.3368	13.9875	8.43685	2.26564	0.00158785
Ic3-95	CNC00120	38340	38383	inCDS	10.6469	13.549	12.9414	3.88199	8.31767	4.16951	2.26873	0.01471
Ic7-1938	CNG03290	928847	928884	inCDS	30.1446	22.8096	19.1286	13.6295	10.5114	7.61986	2.26955	0.0216028
Ic6-829	CNF01420	416128	416172	inCDS	11.3782	9.99017	6.96742	4.92569	3.20539	4.34719	2.27081	0.0193625
Ic5-1590	CNE02640	709564	709633	inCDS	5.02317	7.04204	5.51198	4.30435	1.79825	1.63763	2.27089	0.0360453
Ic13-1252	CNM02180	671393	671453	inCDS	79.9539	90.5676	90.4134	19.3548	60.9108	34.6237	2.27119	0.0182521
Ic5-2604	CNE04280	1194415	1194512	inCDS	9.13776	12.5223	11.8754	4.72689	3.75587	6.28092	2.27148	0.00792336
Ic11-376	CNK00760	243476	243710	inCDS	9.63133	9.58179	7.58116	4.54005	3.59799	3.6436	2.27424	0.0025153
Ic5-2948	CNE04940	1379285	1379630	in5UTR	15.9268	19.7137	20.9491	10.3914	7.88212	6.6068	2.27447	0.0048816
Ic4-1836	CND03360	911729	911782	inCDS	8.09871	13.8429	9.34225	5.45866	4.84682	3.44564	2.275	0.0338638
Ic3-680	CNC01180	328962	329026	inCDS	21.1555	19.2803	16.1828	10.9751	7.46544	6.43845	2.27576	0.00609696
Ic1-3582	CNA06420	1741213	1741269	inCDS	17.9185	27.2234	14.746	9.52381	10.8336	5.93485	2.27777	0.0495382
Ic9-870	CNI01560	451863	451921	inCDS	10.3883	8.65359	8.67288	5.12315	3.96598	3.07737	2.27796	0.00328612
Ic10-1685	CNJ02970	926000	926052	inCDS	6.08558	8.20093	5.67421	4.25012	2.61923	1.89274	2.27808	0.0235527
Ic10-999	CNJ01790	518873	518917	inCDS	7.18153	6.7937	5.62058	1.67619	2.89999	4.0185	2.27999	0.0112074
Ic6-1263	CNF02130	623875	623926	inCDS	15.8777	12.5384	12.2309	4.54545	7.89056	5.38819	2.28044	0.00782265
Ic2-2296	CNB03830	1137959	1138008	in5UTR	63.3929	75.7143	57.4757	22.2727	40.1124	23.8095	2.28069	0.00934675
Ic1-888	CNA01690	454907	454969	inCDS	12.21	14.0595	12.0388	5.31605	6.00601	5.46595	2.28189	0.000456788
Ic4-2397	CND04270	1190543	1190589	inCDS	6.45592	8.78613	7.45896	4.00989	3.44481	2.48883	2.28299	0.00623479
Ic3-398	CNC00660	189158	189217	inCDS	9.4609	9.48509	7.96631	2.89442	6.29555	2.59728	2.28317	0.0173428
Ic2-3241	CNB05690	1598610	1598673	inCDS	5.91201	6.2964	5.26334	2.37503	2.65942	2.61037	2.28544	0.000476857
Ic12-1657	CNL06440	782889	782952	inCDS	10.2421	12.2288	11.1357	5.32887	4.87626	4.47615	2.28908	0.000542347
Ic1-3435	CNA06180	1673059	1673114	inCDS	10.6119	11.3631	12.9564	4.36179	6.6022	4.24232	2.29717	0.00312213
Ic9-1158	CNI02130	589248	589295	inCDS	5.62169	6.59069	5.48811	2.98507	2.11161	2.60417	2.29851	0.001488
Ic14-164	CNN00240	95234	95282	inCDS	6.01821	7.89474	6.03738	3.77358	3.26975	1.63199	2.29966	0.0138256
Ic5-2586	CNE04250	1184759	1184813	inCDS	21.1119	29.2199	29.3176	13.0213	8.50242	13.0595	2.30313	0.00847446
Ic3-3950	CNC06550	1918912	1918969	inCDS	5.21008	8.07963	10.6501	3.99926	3.65854	2.72308	2.30615	0.0490437
Ic6-1970	CNF03470	1027362	1027422	inCDS	33.4194	22.2011	18.894	14.0357	10.5073	7.75952	2.30677	0.0416175
Ic2-2064	CNB03410	1027480	1027540	inCDS	13.1055	10.7274	11.4905	2.33593	8.35461	4.59433	2.311	0.0241483
Ic8-67	CNH03770	30666	30737	inCDS	26.4512	19.2529	15.8631	12.8401	9.63855	4.14747	2.31228	0.0443477
Ic7-1997	CNG03440	966580	966637	inCDS	23.0505	16.4665	16.7938	7.7705	8.75715	7.81121	2.31362	0.00793203
Ic8-1759	CNH00980	907711	907761	in3UTR	70.1188	75.8399	56.5531	15.9864	41.9867	29.5238	2.3145	0.0153215
Ic5-5	CNE00040	4412	4472	inCDS	10.4426	7.56144	9.90295	4.45855	3.50623	4.0833	2.3163	0.00466726
Ic3-1267	CNC02060	578094	578150	inCDS	13.302	10.3255	11.9319	6.00255	3.94011	5.40541	2.31687	0.00309764
Ic9-480	CNI00970	236369	236406	inCDS	32.0755	48.7013	36.4329	10	16.7763	23.7705	2.31883	0.0251597
Ic9-1141	CNI02110	583411	583456	inCDS	6.99349	8.27815	6.22421	3.6859	2.90557	2.67857	2.31885	0.0037397
Ic4-795	CND01580	435403	435475	inCDS	12.421	7.63831	7.90123	3.45577	4.70546	3.89482	2.31921	0.029265
Ic11-695	CNK01330	397395	397445	inCDS	24.1221	21.1355	20.1656	13.8507	6.90673	7.42431	2.32148	0.00801582
Ic4-12	CND00040	10012	10108	inCDS	6.43298	8.12008	6.94881	2.69	3.20557	3.35588	2.32416	0.00161978
Ic14-70	CNN00130	45953	46012	inCDS	15.6483	9.34097	12.5379	4.8	7.66667	3.663	2.3266	0.030557
Ic9-1690	CNI03040	825473	825541	inCDS	10.6924	7.43467	7.9495	6.33484	1.38135	3.49016	2.32694	0.0476628
Ic2-72	CNB00160	49802	49857	inCDS	49.4067	48.2794	39.7473	16.9615	20.025	22.0616	2.32748	0.00152581
Ic6-2074	CNF03640	1069471	1069531	inCDS	16.3249	17.8723	12.5761	6.24885	7.09076	6.75151	2.32806	0.00502585
Ic4-1835	CND03360	911540	911627	inCDS	8.78403	7.9189	6.5089	3.90163	2.0932	3.97249	2.32879	0.00814886
Ic2-2817	CNB04770	1363065	1363117	inCDS	10.2632	11.5459	7.87296	6.88184	3.2308	2.63158	2.32906	0.0298578
Ic10-128	CNJ00290	76927	77714	inCDS	58.2298	56.215	56.8177	29.5589	23.6585	20.2854	2.33001	0.000300829
Ic6-2688	CNF04760	1386866	1386923	inCDS	17.9567	27.0483	26.1905	10.0972	12.3963	8.06165	2.33006	0.0127368
Ic1-1110	CNA02140	567136	567187	inCDS	28.4872	19.7861	28.6478	12.8828	10.4936	9.60651	2.33215	0.0090043
Ic6-2489	CNF04420	1283682	1283738	inCDS	12.3287	15.097	8.80104	6.43209	4.31033	4.78818	2.3326	0.0233554
Ic6-1756	CNF02970	847166	847217	inCDS	7.33384	8.39662	6.25931	2.16783	3.60839	3.65068	2.33266	0.00598162
Ic5-1659	CNE02780	736963	737044	inCDS	12.5793	7.74242	14.2368	4.06132	4.73027	6.01348	2.33424	0.0315985
Ic9-1334	CNI02410	662970	663018	inCDS	14.9897	16.6332	13.2448	9.44854	4.06415	5.7072	2.33444	0.010239
Ic1-344	CNA00640	185811	185878	inCDS	50.6502	49.5463	39.5023	19.9085	18.2612	21.6446	2.33554	0.00193239
Ic14-87	CNN00140	50795	50850	inCDS	8.78563	17.8138	13.4615	4.2004	7.08145	5.86571	2.33625	0.0492957
Ic1-4307	CNA07580	2079136	2079245	inCDS	19.2308	15.5833	9.96193	6.13636	5.81019	7.21429	2.33685	0.0352277
Ic2-1787	CNB02995	910328	910381	inCDS	18.7075	15.6357	10.8685	4.10569	10.1202	5.10753	2.33852	0.0427753
Ic1-2589	CNA04710	1249435	1249485	inCDS	7.27217	6.60735	6.74084	3.83765	2.36413	2.61008	2.34007	0.00139601
Ic4-442	CND00910	284991	285051	inCDS	9.03709	9.07176	6.46383	3.57978	4.23596	2.68023	2.34115	0.00854562
Ic8-89	CNH03740	42430	42481	in5UTR	104.545	87.0756	106.519	35.2727	31.0811	60.8504	2.34379	0.00697369
Ic9-611	CNI01140	283228	283283	inCDS	15.4797	16.4743	15.375	6.45579	6.40045	7.33357	2.3442	4.03361e-05
Ic2-1763	CNB02900	854781	854817	inCDS	9.48288	7.94844	5.97968	2.51623	3.5503	3.91346	2.34579	0.0150786
Ic3-607	CNC00980	290245	290306	inCDS	15.9154	21.1273	21.7755	8.9335	8.61095	7.49581	2.34895	0.00410421
Ic12-1075	CNL05440	513524	513578	inCDS	26.1542	25.2065	20.4817	7.73529	11.4207	11.3816	2.35259	0.00299144
Ic8-581	CNH02890	309045	309136	inCDS	6.49967	9.58453	6.86333	2.86672	3.65546	3.23055	2.35293	0.0116942
Ic2-62	CNB00130	39124	39174	inCDS	26.4057	26.9489	28.2778	17.1429	8.42152	9.07457	2.35667	0.00540355
Ic7-2192	CNG03860	1086469	1086526	inCDS	7.61124	6.84235	9.31142	5.60748	3.45622	1.02041	2.35668	0.039357
Ic6-283	CNF00510	177348	177398	inCDS	41.342	31.5476	53.2688	16.7196	16.616	20.1681	2.35794	0.0192483
Ic4-1699	CND03150	851983	852041	inCDS	6.61356	5.47478	6.49821	2.90054	2.75473	2.22722	2.35796	0.00101211
Ic1-2953	CNA05360	1437668	1437751	inCDS	37.037	39.1114	36.258	11.2371	19.3235	17.0349	2.3617	0.00106825
Ic7-468	CNG00840	232462	232533	inCDS	5.56182	6.21505	6.06799	3.74991	1.90476	1.88387	2.36715	0.00612878
Ic1-1816	CNA03320	868042	868091	inCDS	18.8182	14.8293	11.756	8.71622	6.8232	3.63636	2.36775	0.0257668
Ic9-642	CNI01200	294370	294415	inCDS	8.91182	13.33	11.48	2.45419	6.51709	5.25903	2.36972	0.0208309
Ic8-1278	CNH01730	641423	641472	inCDS	9.70341	11.5634	9.85579	4.29775	4.06667	4.76848	2.36982	0.000684151
Ic4-2147	CND03870	1074556	1074623	inCDS	17.4554	20.1889	15.6707	7.23182	8.68862	6.55172	2.37249	0.00212845
Ic13-166	CNM00320	81944	81986	inCDS	13.0647	24.31	22.941	6.57748	10.4628	8.38117	2.37263	0.0351821
Ic11-29	CNK00040	12218	12360	inCDS	11.4766	8.95932	7.21493	1.58838	6.25039	3.81514	2.37266	0.0433892
Ic2-2496	CNB04230	1233255	1233301	inCDS	6.28558	8.91361	9.13447	4.13655	3.42979	2.6713	2.37688	0.00958342
Ic3-3630	CNC06020	1776970	1777084	inCDS	225.182	254.478	294.167	96.2982	122.362	106.829	2.37743	0.00220198
Ic10-1014	CNJ01830	529504	529559	inCDS	10.1987	9.06637	6.16968	4.30516	3.27682	3.11165	2.37849	0.0173813
Ic9-482	CNI00970	236637	236682	inCDS	40.8929	24.5192	26.1525	8	13.0814	17.3913	2.37999	0.0393998
Ic1-3432	CNA06170	1671332	1671380	inCDS	55.418	58.8235	52.5474	24.8371	22.6575	22.5727	2.38041	7.9893e-05
Ic8-1756	CNH00980	906745	906800	in3UTR	47.3244	38.6183	29.8401	10.9615	24.9059	12.744	2.3818	0.0285682
Ic12-353	CNL04240	183000	183049	inCDS	9.55556	6.92308	6.50089	5.52486	1.81818	2.28916	2.3857	0.0418608
Ic2-973	CNB01710	506271	506315	inCDS	7.78741	10.3574	10.6458	4.98896	3.79862	3.2733	2.38711	0.00585219
Ic14-633	CNN01060	327661	327846	inCDS	43.0702	40.879	45.8565	22.3121	14.6019	17.4223	2.38893	0.00071092
Ic8-1757	CNH00980	907518	907564	in3UTR	79.5814	77.1242	67.1933	35.5615	35.2941	22.7704	2.39142	0.00156205
Ic5-738	CNE01220	338459	338519	inCDS	41.6832	40.1693	34.1768	22.4066	13.6551	12.4166	2.39343	0.00442956
Ic2-998	CNB01760	521022	521521	in5UTR	10.3828	9.39143	6.69204	4.30291	3.01083	3.73614	2.39516	0.0115739
Ic5-2571	CNE04220	1178840	1178902	inCDS	10.35	8.4484	7.12963	5.83066	3.07061	1.9201	2.396	0.0277948
Ic3-4167	CNC06875	2014345	2014396	inCDS	9.66983	13.4689	9.45031	4.42057	3.31339	5.86639	2.39619	0.0134608
Ic1-1234	CNA02420	632904	632944	inCDS	9.18463	8.21741	9.01451	3.07692	3.12629	4.81928	2.39661	0.00135766
Ic3-2967	CNC04770	1444881	1444965	in3UTR	99.9394	103.091	77.5011	34.7513	43.9417	38.1494	2.40094	0.00301564
Ic6-744	CNF01340	395363	395428	inCDS	6.08362	8.23278	9.20337	3.35084	4.39371	2.0442	2.40273	0.016177
Ic6-1427	CNF02420	708813	708875	inCDS	5.96895	6.62584	5.20861	2.10909	2.35356	2.94597	2.40307	0.00193725
Ic13-868	CNM01530	447072	447209	inCDS	7.0675	9.71985	7.64798	1.92822	6.19263	2.04351	2.40402	0.0423288
Ic7-1979	CNG03360	948194	948247	inCDS	13.6687	14.3843	14.6903	5.93553	6.78694	5.03796	2.40666	0.000145009
Ic7-779	CNG01360	396741	396787	inCDS	38.7424	29.7038	37.4613	6.89655	22.5	14.5942	2.40749	0.0178083
Ic5-111	CNE00250	58618	58692	inCDS	8.00139	6.59156	9.47519	4.35614	3.59536	2.04466	2.40774	0.0120302
Ic5-243	CNE00480	127680	127749	inCDS	26.8273	26.4419	17.399	11.8135	11.6633	5.86103	2.40878	0.0195463
Ic4-1247	CND02380	633513	633568	inCDS	15.7895	19.8006	14.4548	10.4536	5.20243	5.11446	2.40941	0.0149941
Ic5-2014	CNE03270	934652	934748	inCDS	26.9408	24.2537	20.0824	11.7681	12.7363	5.06397	2.41058	0.0113248
Ic5-1875	CNE03100	882973	883018	inCDS	9.62806	12.7204	11.9908	5.70768	3.83229	4.69534	2.41226	0.0034224
Ic5-1764	CNE02880	766723	766759	inCDS	6.37363	8.05342	8.32531	2.42424	3.37724	3.61991	2.41497	0.00334298
Ic13-293	CNM00610	190189	190244	inCDS	34.8943	30.1668	28.909	12.8934	13.9356	12.0455	2.41727	0.000643879
Ic8-1735	CNH01060	886373	886431	inCDS	8.58934	12.2921	6.89655	3.41344	3.00383	5.07207	2.41772	0.0339341
Ic4-1159	CND02210	591010	591076	inCDS	6.33446	8.94069	6.74102	1.49567	2.96113	4.62495	2.42422	0.0237333
Ic11-1551	CNK02830	836607	836670	in3UTR	17.1946	18.9028	13.7789	5.88235	8.91403	5.76923	2.42523	0.0058685
Ic1-445	CNA00840	236414	236473	inCDS	50.4123	57.6933	62.1102	25.9058	23.5777	20.5842	2.4293	0.000872981
Ic11-1435	CNK02650	768960	769010	inCDS	17.0789	18.8686	15.665	5.1784	7.61336	8.44476	2.43037	0.00168573
Ic4-2945	CND05310	1446505	1446726	inCDS	10.4534	10.5878	9.23312	5.2381	3.03129	4.18275	2.43126	0.00151374
Ic11-828	CNK01570	461945	462014	inCDS	12.6866	12.8873	7.55102	4.57143	5.71804	3.31346	2.43513	0.0257543
Ic3-3947	CNC06550	1918423	1918483	inCDS	15.0733	16.9355	9.37228	8.30032	6.15221	2.53834	2.43549	0.0452881
Ic12-276	CNL04110	122349	122385	inCDS	7.35487	9.83161	9.60459	4.71042	3.82266	2.46609	2.43573	0.00681292
Ic6-563	CNF01020	315846	315957	inCDS	6.10925	9.64868	6.80968	3.51342	2.84719	2.90421	2.43584	0.0158588
Ic14-935	CNN01595	462263	462330	inCDS	6.2552	7.79864	5.21776	3.74244	2.11501	2.05323	2.43615	0.0152908
Ic2-1542	CNB02590	760538	760589	in3UTR	25.4261	22.4675	14.3444	7.69231	12.2727	5.55556	2.43874	0.0338357
Ic4-1834	CND03360	911362	911417	inCDS	12.2341	15.2289	11.6705	7.30769	3.61922	5.10916	2.44034	0.00746766
Ic4-2101	CND03810	1052158	1052386	inCDS	14.6024	21.5537	21.0508	9.45425	6.56576	7.41804	2.44077	0.0093282
Ic3-1472	CNC02330	667584	667643	inCDS	16.4592	21.3218	16.714	8.31746	6.56275	7.38977	2.44702	0.00293467
Ic1-517	CNA00980	275106	275158	inCDS	23.5913	30.6832	27.6047	10.8108	4.8419	17.8054	2.44722	0.0194647
Ic12-161	CNL03920	77630	77669	inCDS	25.7418	31.4611	29.1601	13.6126	10.3838	11.2596	2.44959	0.000892909
Ic6-542	CNF00950	300137	300184	inCDS	13.595	11.2646	12.4717	4	4.94505	6.28352	2.45139	0.00145573
Ic11-722	CNK01380	406492	406581	in3UTR	10.8825	13.7449	14.1427	6.21212	5.7193	3.88406	2.4514	0.00358072
Ic6-1372	CNF02340	683553	683607	inCDS	32.5932	35.4104	30.7261	16.832	11.279	12.1507	2.45219	0.000891852
Ic6-2256	CNF03960	1153072	1153124	inCDS	12.8995	12.643	13.7768	4.5913	7.94072	3.48782	2.45442	0.0049307
Ic10-1652	CNJ02920	905177	905815	inCDS	46.5147	50.28	39.2749	23.3193	14.4823	17.5554	2.45804	0.00289142
Ic2-1792	CNB02995	910872	910922	inCDS	16.8268	16.7057	21.0034	12.8025	6.83436	2.54221	2.45889	0.0306485
Ic5-1841	CNE03070	869481	869518	inCDS	8.05085	13.1494	11.7558	4.09357	5.98504	3.32244	2.45921	0.019081
Ic1-4549	CNA07950	2194015	2194062	inCDS	20.202	10.5672	14.1844	8.10811	3.09278	7.07071	2.4603	0.049796
Ic2-2938	CNB04990	1425670	1425784	inCDS	6.21944	7.42481	6.6614	3.52512	2.46111	2.26299	2.46152	0.00158552
Ic4-1615	CND02990	809607	810239	in5UTR	46.2049	48.1205	40.4578	18.408	12.1363	24.1948	2.46229	0.00307543
Ic14-705	CNN01170	356083	356161	inCDS	39.0169	25.8776	27.5165	6.09725	14.7182	16.6933	2.46371	0.0253756
Ic1-2119	CNA03860	1036668	1036724	inCDS	6.53873	9.20558	8.05466	3.32522	3.99925	2.31481	2.46896	0.00668757
Ic9-466	CNI00930	230704	230767	inCDS	9.75679	7.29	6.6219	2.90932	4.7013	1.97296	2.46971	0.0195744
Ic9-2332	CNI04270	1134337	1134406	inCDS	7.59375	8.62768	6.23899	3.76984	0.953003	4.37037	2.47002	0.0241031
Ic7-2589	CNG04610	1310946	1310982	inCDS	16.9014	21.645	18.309	11.1111	3.33333	8.57143	2.47027	0.0137246
Ic1-2102	CNA03840	1031852	1031916	inCDS	8.49838	7.79845	6.27767	4.74654	3.2967	1.07052	2.47697	0.0232075
Ic14-570	CNN00940	298814	298897	inCDS	33.0905	26.728	19.029	9.64139	14.8605	7.30308	2.47909	0.0277727
Ic5-404	CNE00760	202323	202452	inCDS	16.5581	13.5429	18.9853	2.73684	7.70588	9.35484	2.47941	0.0183193
Ic4-1828	CND03335	909358	909457	inCDS	47.7259	49.0584	57.8534	17.9768	23.4667	20.9066	2.48016	0.000976849
Ic3-2534	CNC03930	1219245	1219302	inCDS	12.8621	10.5457	7.51371	2.85714	4.61613	4.99307	2.4804	0.0216565
Ic11-1278	CNK02360	683897	683962	inCDS	9.93333	7.49863	5.77501	4.90398	2.54852	1.86869	2.4897	0.0379723
Ic9-1315	CNI02350	652057	652117	inCDS	14.7435	20.4733	19.9419	6.45161	6.94869	8.73847	2.49149	0.00489917
Ic4-1826	CND03335	909037	909115	inCDS	36.1575	43.9522	28.0448	7.27712	19.7959	16.3036	2.49338	0.0217758
Ic4-1785	CND03300	888964	889026	inCDS	43.4707	41.5945	39.952	33.1779	4.26997	12.6914	2.4934	0.0446739
Ic3-1961	CNC03100	981200	981333	inCDS	16.5331	14.7771	11.6598	5.45947	4.88142	6.84861	2.49978	0.00505529
Ic14-151	CNN00220	91260	91309	inCDS	7.78257	6.7642	8.87747	2.9439	3.14162	3.28498	2.49978	0.00162564
Ic4-3399	CND06230	1719744	1719817	inCDS	5.67439	8.12379	8.50602	1.52821	5.2359	2.13904	2.5052	0.0369494
Ic9-1322	CNI02370	655485	655538	inCDS	15.2304	14.1313	12.3722	7.46032	5.63405	3.55774	2.50622	0.00396405
Ic14-233	CNN00370	125859	125920	inCDS	14.1611	15.9388	17.7651	6.43487	6.08792	6.54917	2.5097	0.000793906
Ic1-4048	CNA07100	1933012	1933072	inCDS	8.07144	8.78657	5.32702	3.30696	3.62433	1.88514	2.51633	0.0196171
Ic2-2012	CNB03340	1004862	1004925	inCDS	11.6587	13.7792	19.916	6.09756	3.39466	8.52671	2.51701	0.0342628
Ic8-364	CNH03240	195675	195765	inCDS	7.58256	8.05199	7.5675	1.48361	3.61618	4.10466	2.52074	0.00471742
Ic4-2422	CND04330	1201558	1201635	inCDS	14.8136	13.4354	12.3119	6.22605	5.09435	4.75594	2.52301	0.000654861
Ic10-234	CNJ00500	137610	137661	inCDS	6.47954	8.96705	5.708	3.67443	2.53267	2.16834	2.52579	0.0170522
Ic11-1846	CNK03410	1003804	1003930	inCDS	6.25035	7.26077	5.36316	2.06186	3.16185	2.22952	2.53236	0.00415097
Ic4-973	CND01900	512372	512442	inCDS	13.313	15.8976	11.2119	6.62914	4.46853	4.85781	2.53345	0.0056799
Ic2-98	CNB00220	66406	66459	inCDS	10.3788	8.40456	10.0466	3.60487	7.21913	0.542005	2.53651	0.0451828
Ic12-1201	CNL05610	569453	569497	inCDS	8.79946	12.2222	15.3641	4.87805	1.93103	7.52941	2.53763	0.0419842
Ic3-77	CNC00080	29350	29438	inCDS	8.83836	10.0516	10.9645	3.0564	4.6061	4.08381	2.5416	0.00140068
Ic9-2187	CNI04040	1076880	1076936	inCDS	7.28372	6.72941	5.70159	1.17628	2.82148	3.75661	2.5424	0.0107932
Ic3-1659	CNC02630	752719	752802	inCDS	55.037	42.8105	55.8495	19.7531	19.6106	20.8333	2.55323	0.0018163
Ic1-1648	CNA02970	781381	781433	inCDS	5.63327	6.39522	5.16509	1.73913	1.90836	3.08642	2.55328	0.003279
Ic10-1514	CNJ02660	769717	769782	inCDS	13.75	13.357	16.1142	7.52688	6.95538	2.43056	2.55553	0.00865789
Ic3-3543	CNC05880	1740563	1740608	inCDS	9.92647	17.3764	14.2176	4.16667	6.35593	5.71429	2.55717	0.0201529
Ic1-1115	CNA02150	569117	569169	inCDS	7.58929	6.64387	7.72566	3.21739	3.7864	1.58295	2.5573	0.00388183
Ic1-350	CNA00650	187222	187287	inCDS	17.8033	27.3351	17.1645	8.36022	8.19614	7.79436	2.55856	0.0184368
Ic1-3552	CNA06370	1731211	1731268	inCDS	12.155	9.52381	7.02356	3.06122	5.96976	2.1855	2.55895	0.035726
Ic4-3090	CND05660	1526540	1526631	inCDS	10.0124	7.6689	7.19603	2.96695	3.95446	2.79463	2.56044	0.00584352
Ic10-519	CNJ00925	268067	268168	inCDS	24.223	30.9353	33.5549	17.0973	10.4447	7.09285	2.56138	0.0111957
Ic9-1840	CNI03390	920448	920527	inCDS	7.19708	8	6.72222	1.26582	3.13325	4.14634	2.56504	0.00844199
Ic2-2546	CNB04300	1257889	1257940	inCDS	7.75265	8.18889	6.00492	5.12821	1.78737	1.63934	2.56536	0.0277509
Ic9-1451	CNI02650	708981	709032	inCDS	5.90037	6.04608	5.05407	3.95651	1.73329	0.936094	2.56577	0.0223477
Ic1-3762	CNA06665	1819927	1819980	inCDS	11.9873	10.1434	12.1816	5.93023	5.33407	2.10386	2.56673	0.00672425
Ic2-2148	CNB03575	1063450	1063513	in3UTR	30.4838	30.1362	22.2031	19.8962	8.44538	3.92157	2.56711	0.0368758
Ic9-2371	CNI04350	1163251	1163407	inCDS	20.8302	20.6773	19.1102	6.80418	7.95441	8.80804	2.57219	0.000102473
Ic2-3043	CNB05230	1488303	1488376	inCDS	10.0791	10.2755	7.35129	0.438116	4.88792	5.43168	2.57544	0.0373928
Ic2-1210	CNB02090	609846	609891	inCDS	19.9052	16.7526	17.313	7.5	9.2437	4.21053	2.57565	0.00338051
Ic4-165	CND00320	96937	97041	inCDS	11.0964	13.2812	8.92496	4.77269	4.20611	3.94178	2.57749	0.00607565
Ic10-571	CNJ01020	294429	294516	inCDS	6.1806	6.97997	6.02931	2.60173	2.7059	2.13538	2.57824	0.000336465
Ic3-2378	CNC03690	1165911	1165972	inCDS	6.55063	6.52095	6.81906	2	2.5	3.21003	2.57984	0.000366221
Ic14-914	CNN01550	454375	454424	inCDS	7.69892	8.21951	7.4964	4.777	2.37448	1.92408	2.57999	0.00631923
Ic5-3113	CNE05240	1468356	1468419	inCDS	15.9952	15.8247	15.1961	7.5	5.24345	5.46713	2.58179	0.000223458
Ic5-1733	CNE02850	757992	758045	inCDS	16.833	12.5311	8.67204	6.74603	4.17214	3.81254	2.5821	0.0373421
Ic3-608	CNC00980	290316	290386	inCDS	49.9718	102.8	95.1157	33.7139	31.9274	30.3246	2.58308	0.0373773
Ic7-1760	CNG03040	844367	844425	inCDS	5.30504	7.10767	5.55274	2.64368	1.70385	2.60657	2.58343	0.00464122
Ic8-2046	CNH00460	1056718	1056771	inCDS	13.6864	17.9313	11.9213	5.53385	3.16667	8.15217	2.5835	0.017828
Ic5-1868	CNE03100	881778	881845	inCDS	38.6615	35.3776	31.3353	12.8629	15.6316	12.1923	2.5899	0.000803806
Ic1-1219	CNA02390	627309	627358	inCDS	6.4422	6.41682	6.72819	3.83387	3.39402	0.332226	2.59086	0.022247
Ic12-334	CNL04240	180907	180948	inCDS	31.81	38.3117	30.2365	17.7458	11.1582	9.79644	2.59321	0.00412801
Ic6-1561	CNF02650	758775	758840	inCDS	14.2849	18.8833	12.5429	6.57012	6.03709	4.98903	2.59778	0.00857041
Ic7-247	CNG00450	115537	115620	inCDS	10.4521	9.40974	8.23928	1.49282	4.12929	5.18705	2.59975	0.0105322
Ic1-165	CNA00280	89940	89987	inCDS	6.13811	5.20095	5.26316	3.05556	2.02943	1.29748	2.60123	0.00454755
Ic14-1049	CNN01740	502589	502636	inCDS	28.0488	46.2441	36.8672	6.73401	18.0556	17.9293	2.60213	0.0241519
Ic4-357	CND00710	198179	198436	inCDS	12.5923	12.7534	11.0212	3.43695	6.49023	4.04272	2.60324	0.00233448
Ic1-759	CNA01450	392230	392380	inCDS	13.318	12.8015	8.25697	3.38641	4.6281	5.18637	2.6041	0.0140555
Ic14-911	CNN01550	453674	453741	inCDS	11.5699	6.5938	8.28917	5.4245	2.75851	1.96515	2.60667	0.0389709
Ic9-709	CNI01300	389458	389518	inCDS	20.9031	18.773	16.2565	7.17629	7.75703	6.50901	2.60851	0.00116754
Ic2-2627	CNB04460	1289365	1289413	inCDS	29.7033	32.1044	23.6885	13.6358	10.3998	8.70914	2.61099	0.00369027
Ic5-178	CNE00380	91199	91365	inCDS	46.404	65.1629	64.4833	29.1522	17.3567	20.896	2.61183	0.00686561
Ic4-794	CND01580	435234	435295	inCDS	14.2166	14.0948	11.1042	6.54145	4.14175	4.39189	2.61462	0.00309212
Ic7-2204	CNG03895	1095951	1096014	inCDS	21.0822	19.1864	21.0497	7.72059	7.83061	7.8712	2.61794	3.60977e-05
Ic14-69	CNN00130	45792	45859	inCDS	12.3858	6.9873	11.7581	1.62602	6.82499	3.43952	2.61815	0.0485449
Ic5-1920	CNE03150	895412	895462	inCDS	11.578	6.79588	13.6735	4.29843	3.97593	3.94807	2.62201	0.0316149
Ic8-1411	CNH01520	705305	705356	inCDS	19.8237	16.3188	13.7425	8.98171	3.8756	6.16064	2.62305	0.011032
Ic3-1555	CNC02460	705032	705103	inCDS	5.84103	5.57798	8.37193	2.83353	2.27907	2.42903	2.62423	0.0107661
Ic9-1707	CNI03080	834543	834591	inCDS	15.921	16.6005	12.3562	5.7799	5.51443	5.77369	2.62935	0.00216029
Ic11-1394	CNK02570	744627	744677	inCDS	42.7839	41.4414	25.4123	10.2564	15.5388	15.8163	2.63479	0.0180626
Ic7-1525	CNG02640	741440	741485	inCDS	12.5	10.0248	12.2442	5.55556	6.1803	1.45985	2.63486	0.0127417
Ic1-3253	CNA05880	1571066	1571113	inCDS	7.84594	7.70289	5.45194	3.64987	2.69426	1.62602	2.63493	0.0110443
Ic1-3512	CNA06300	1711635	1711689	inCDS	12.7109	8.91089	10.8317	3.50877	3.5503	5.24444	2.63774	0.00558142
Ic1-3783	CNA06700	1827066	1827119	inCDS	11.6081	12.6799	12.159	6.20155	4.3636	3.25035	2.63812	0.00117754
Ic11-1624	CNK02945	865062	865136	inCDS	14.3669	12.799	12.0375	5.34113	4.7783	4.73795	2.63865	0.000339546
Ic2-3212	CNB05650	1584761	1584837	inCDS	10.1758	10.8137	11.5016	6.3185	2.42771	3.56636	2.63885	0.00523088
Ic6-306	CNF00540	185892	185939	inCDS	22.3168	29.6296	24.5158	12.0801	8.28355	8.59816	2.64011	0.00310892
Ic6-2750	CNF04870	1416515	1416567	inCDS	13.1118	13.2664	13.6372	7.14286	2.5641	5.44423	2.64108	0.00352438
Ic3-1844	CNC02860	929666	929729	inCDS	23.3317	15.5462	16.9821	6.39386	6.61765	8.10811	2.64493	0.00915035
Ic1-781	CNA01490	402852	402913	inCDS	51.1401	33.2454	40.6729	15.3409	15.5465	16.3306	2.64853	0.00754122
Ic4-2588	CND04580	1264033	1264083	inCDS	15.3872	10.5474	12.5633	2.5641	7.72438	4.24328	2.64923	0.0181197
Ic5-1392	CNE02270	620107	620167	inCDS	14.017	17.835	13.6239	6.09448	5.18003	5.88291	2.65051	0.00233322
Ic1-1092	CNA02115	561393	561455	inCDS	51.5825	33.4579	31.8798	5.91966	15.311	22.8615	2.65172	0.0385812
Ic14-758	CNN01250	376249	376716	inCDS	8.57433	7.53962	10.3034	3.08748	4.00492	2.84588	2.65814	0.00335837
Ic7-553	CNG00990	279178	279230	inCDS	7.0677	6.26461	6.65696	2.15054	4.3285	1.0352	2.66019	0.0139012
Ic2-55	CNB00130	37939	37991	inCDS	11.8365	14.7679	11.3487	8.69565	2.20702	3.3609	2.66085	0.0252378
Ic1-3921	CNA06900	1881058	1881162	inCDS	6.05702	8.23824	6.36731	2.46865	2.75603	2.53939	2.66131	0.00332022
Ic12-426	CNL04370	212414	212490	inCDS	9.04759	12.1515	9.36547	4.86322	3.68835	2.93131	2.66175	0.00497732
Ic3-3237	CNC05330	1593252	1593719	inCDS	17.9092	16.9237	13.8211	7.61639	5.63355	5.01534	2.66374	0.00226866
Ic3-3497	CNC05790	1716951	1717003	inCDS	19.4028	24.4242	23.2375	8.10006	11.1172	5.95709	2.664	0.00279918
Ic7-2420	CNG04260	1203513	1203593	inCDS	11.4025	17.0325	15.0644	3.51936	8.26101	4.54694	2.66421	0.0144214
Ic1-4482	CNA07785	2151826	2151898	in5UTR	27.4243	24.1503	24.4463	1.44346	12.7442	14.3447	2.66437	0.0195085
Ic14-802	CNN01345	403188	403258	inCDS	9.35592	9.19924	11.1173	3.60193	3.79298	3.73713	2.6655	0.000560211
Ic12-86	CNL03810	42370	42420	inCDS	11.9484	10.8273	6.47742	2.91545	6.19048	1.85994	2.66765	0.0450654
Ic2-389	CNB00800	231446	231704	inCDS	13.3755	12.2818	12.0855	5.10418	3.76568	5.27263	2.66875	0.000226668
Ic2-2630	CNB04460	1289791	1289868	inCDS	32.2825	37.0646	38.0679	13.0584	14.4286	12.7589	2.66897	0.0002716
Ic12-1206	CNL05620	572752	572803	inCDS	40.9861	57.9545	41.8679	10	20	22.7273	2.67051	0.0120786
Ic2-2825	CNB04780	1365776	1365828	inCDS	7.55661	8.69565	7.05937	3.6036	3.23734	1.88679	2.67098	0.00240774
Ic1-3577	CNA06410	1738984	1739048	inCDS	10.984	8.80194	7.0148	1.97581	3.86946	4.18584	2.67175	0.0139836
Ic8-1680	CNH01160	849143	849201	inCDS	30.1928	24.1154	21.7793	13.6302	6.58183	8.24946	2.67335	0.0084715
Ic9-1311	CNI02350	650671	650728	inCDS	13.9136	17.822	9.70874	3.66972	5.97793	5.85392	2.67356	0.0245427
Ic3-2149	CNC03310	1049765	1049818	in3UTR	49.3333	47.3958	52.3201	3.125	28.5256	24.0741	2.67474	0.0174296
Ic5-2958	CNE04950	1384373	1384445	in3UTR	27.7347	23.7586	16.3652	10.9123	4.98003	9.45116	2.67755	0.0199453
Ic5-3157	CNE05320	1490682	1490717	inCDS	40.6465	48.1696	40.912	21.4286	15.368	11.5385	2.68394	0.0020153
Ic1-3498	CNA06280	1705771	1705826	inCDS	20.4812	21.1662	21.1288	9.5349	7.37942	6.46023	2.68566	0.000150881
Ic1-3270	CNA05920	1578769	1578817	inCDS	6.09969	6.68563	5.09515	4.58015	1.32421	0.748639	2.68758	0.0430868
Ic6-2298	CNF04035	1170558	1170600	in3UTR	25.2934	31.2354	14.188	8.77193	9.01696	8.51535	2.68842	0.0414694
Ic14-88	CNN00140	51023	51082	inCDS	16.7913	11.5612	9.59391	6.53333	4.75676	2.79221	2.69461	0.0296892
Ic8-1344	CNH01630	675665	675714	inCDS	9.23449	5.06435	5.87213	2.29839	2.92742	2.25981	2.69463	0.0309354
Ic1-3824	CNA06760	1844451	1844497	inCDS	7.89101	9.06037	5.95665	3.97372	2.55047	1.97152	2.69643	0.0113696
Ic1-347	CNA00640	186179	186234	inCDS	11.8723	11.1993	14.1503	4.803	4.97877	4.01743	2.69739	0.00114994
Ic13-1243	CNM02160	666863	666969	inCDS	11.6294	10.601	12.279	2.29108	4.40238	6.09131	2.69926	0.00383567
Ic9-1627	CNI02900	793927	793996	inCDS	10.5525	12.7097	16.9697	2.40741	7.7381	4.75	2.70094	0.0256554
Ic3-1597	CNC02530	727726	727806	inCDS	63.4449	68.6625	71.735	26.6273	23.2238	25.5767	2.70248	8.2224e-05
Ic13-149	CNM00290	71911	71968	inCDS	10.4261	8.43041	8.02787	2.35479	3.4749	4.11706	2.70283	0.00333307
Ic1-2957	CNA05360	1438176	1438222	inCDS	20.5208	23.268	20.4987	7.26216	8.76054	7.73772	2.70566	0.000187937
Ic8-187	CNH03540	90016	90082	in5UTR	44.0841	48.5775	29.9144	21.6216	12.2946	11.2786	2.71217	0.0166997
Ic6-1023	CNF01700	498465	498518	inCDS	11.838	13.3864	10.5435	4.55213	5.41152	3.22203	2.71263	0.00193139
Ic1-1655	CNA02990	785207	785258	inCDS	38.5325	49.2764	37.4439	21.2945	11.3543	13.4909	2.71465	0.00549362
Ic5-523	CNE00930	254111	254167	inCDS	24.6085	13.4392	18.9118	7.77778	10.9041	2.29885	2.71485	0.0426954
Ic5-1925	CNE03160	896910	896948	inCDS	13.7436	10.3127	13.4062	5.4155	6.38978	1.99005	2.71559	0.0102128
Ic2-1331	CNB02270	660479	660523	inCDS	15.641	13.271	19.8503	3.33333	7.10383	7.5	2.71851	0.0117312
Ic2-636	CNB01210	365557	365611	inCDS	8.86128	8.10638	5.36953	2.64151	4.02667	1.54545	2.71953	0.021285
Ic7-1770	CNG03040	847255	847309	inCDS	9.96349	8.82834	11.5832	3.50685	4.56645	3.0936	2.72009	0.00216618
Ic9-1339	CNI02410	663675	663723	inCDS	8.8492	5.26316	8.55975	3.89928	3.2122	1.22272	2.72037	0.0270834
Ic2-2319	CNB03900	1149276	1149357	inCDS	5.25466	8.11103	10.4699	2.29996	4.03903	2.41081	2.72413	0.0353567
Ic7-2200	CNG03880	1092998	1093127	inCDS	11.7822	11.539	14.3656	2.52893	6.00678	5.27419	2.72898	0.00463272
Ic1-167	CNA00280	90477	90532	inCDS	8.00416	12.5641	9.48883	4.16463	2.47904	4.35503	2.73279	0.012407
Ic2-1897	CNB03150	949266	949338	inCDS	8.15993	9.59277	7.98778	2.89574	2.65122	3.87031	2.73333	0.000991097
Ic5-2607	CNE04280	1195348	1195406	inCDS	6.21223	8.21935	7.84347	1.48148	4.70945	1.95109	2.73581	0.0162504
Ic6-840	CNF01450	423622	423691	inCDS	10.7828	16.4765	10.3774	6.22449	1.81818	5.71429	2.73583	0.0298936
Ic1-2471	CNA04460	1200368	1200502	inCDS	17.3921	22.7466	21.9322	8.19226	6.07365	8.41825	2.73631	0.00198034
Ic7-2552	CNG04490	1282864	1282972	inCDS	13.2175	11.1753	8.3265	2.09227	4.95148	4.91078	2.73698	0.0153551
Ic1-2478	CNA04480	1202663	1202709	inCDS	13.5781	16.9779	14.3569	6.85284	6.86275	2.66667	2.74156	0.0053904
Ic5-1412	CNE02330	631722	631772	inCDS	8.2397	12.5596	8.81091	3.81679	2.35738	4.61709	2.74391	0.0141383
Ic7-1919	CNG03260	921291	921330	inCDS	6.19469	5.17241	5.07463	2.29508	2.56	1.13636	2.7442	0.00351652
Ic4-3141	CND05770	1562460	1562512	inCDS	22.9029	20.5433	19.0311	7.37447	7.51023	7.87303	2.74532	0.000310215
Ic5-2028	CNE03310	943290	943338	inCDS	11.2888	17.1556	8.52817	4.10668	4.98954	4.36982	2.74562	0.0375072
Ic5-1421	CNE02340	634601	634657	inCDS	11.5989	8.49673	8.67323	5.60561	2.9173	1.95473	2.74574	0.0147847
Ic4-1938	CND03530	966525	966573	inCDS	8.89324	10.9549	7.22154	4.42774	3.18763	2.24301	2.74586	0.0101475
Ic7-1016	CNG01790	506411	506470	inCDS	16.8533	19.505	11.5315	5.73643	5.50964	6.19236	2.74622	0.0125069
Ic2-1194	CNB02060	600758	600819	inCDS	20.375	15.0485	21.4608	7.33696	10.8491	2.52016	2.74722	0.0181275
Ic5-830	CNE01420	385913	385977	inCDS	12.2676	19.4478	10.7448	8.10811	4.69507	2.6491	2.74782	0.044779
Ic7-531	CNG00940	266241	266290	inCDS	5.01229	8.48485	6.28571	2.71318	2.54815	1.93631	2.74852	0.0157562
Ic6-1298	CNF02220	647109	647155	inCDS	6.06157	6.60171	5.70522	1.63399	2.0557	2.99053	2.74969	0.00123397
Ic2-476	CNB00980	296407	296461	inCDS	18.1429	13.0446	22.0469	9.09091	6.55738	3.7037	2.75085	0.0204632
Ic4-2391	CND04270	1189989	1190036	inCDS	8.30798	10.0838	10.6232	4.08884	2.98113	3.47742	2.75092	0.00132248
Ic5-1695	CNE02830	749696	749756	inCDS	8.80688	11.6725	11.1409	4.43704	4.43761	2.61883	2.75115	0.00328668
Ic12-1869	CNL06780	888718	888795	inCDS	15.0686	17.1593	9.54412	4.19007	6.85587	4.12495	2.75343	0.0221755
Ic5-3154	CNE05320	1490029	1490064	inCDS	31.3653	42.011	33.3333	16.6667	12.1951	9.87654	2.75463	0.00408734
Ic5-2139	CNE03490	990598	990665	in5UTR	36.2	39.028	37.1975	18.934	13.4653	8.39804	2.7557	0.00163029
Ic5-1635	CNE02750	731678	731728	inCDS	9.29919	12.0536	12.0885	3.28638	4.0006	4.84048	2.75748	0.00229438
Ic5-181	CNE00390	93074	93130	inCDS	22.099	23.673	17.6939	9.30287	6.53549	7.11859	2.76456	0.00240628
Ic6-2599	CNF04610	1340180	1340246	inCDS	33.1761	34.6608	26.0355	18.9764	9.84985	5.12582	2.76485	0.0147284
Ic14-708	CNN01170	356600	356687	inCDS	17.1426	10.4326	13.2862	3.71353	4.53509	6.52678	2.7655	0.0147405
Ic1-161	CNA00270	84406	84483	inCDS	7.85099	10.904	9.28401	3.88258	4.44699	1.80206	2.76747	0.00748419
Ic3-3385	CNC05640	1679225	1679292	inCDS	16.0254	14.7794	15.9763	11.0398	4.06254	1.79377	2.76874	0.0239515
Ic6-2255	CNF03960	1152949	1153014	inCDS	54.8077	32.043	28.2292	18.9014	13.4796	9.16252	2.7701	0.0489422
Ic9-641	CNI01200	294232	294272	inCDS	12.6833	12.9219	9.39627	3.33407	5.28329	4.00968	2.77195	0.0042362
Ic4-1982	CND03610	992457	992531	inCDS	10.7441	20.6245	15.9269	2.63653	9.0991	5.32567	2.7721	0.0418831
Ic4-1990	CND03620	998740	998789	inCDS	55.6452	70.1852	66.0811	25.4545	30.4255	13.2961	2.77424	0.00359985
Ic13-726	CNM01350	397971	398024	inCDS	15.3386	18.9592	11.2441	5.19481	6.13002	5.09079	2.77431	0.0125515
Ic10-1576	CNJ02745	792130	792171	inCDS	23.1231	25	21.9577	7.35294	7.55814	10.3333	2.77609	0.00033404
Ic5-299	CNE00570	152963	153068	inCDS	15.8017	18.2039	11.8173	6.97449	5.68373	3.83603	2.77811	0.00920123
Ic8-631	CNH02815	331526	331587	inCDS	19.5397	13.5024	15.5742	9.41311	4.45348	3.63253	2.77821	0.0148427
Ic6-479	CNF00820	270570	270628	inCDS	24.894	27.5505	24.886	10	6.15385	11.6633	2.77996	0.000885476
Ic3-2219	CNC03450	1090298	1090351	inCDS	5.28674	9.6952	5.14659	2.60736	2.42764	2.19979	2.78218	0.0455136
Ic1-2518	CNA04590	1220054	1220109	inCDS	9.2786	8.97227	7.50628	4.33865	3.39469	1.52334	2.78255	0.00516994
Ic4-1884	CND03430	931589	931650	inCDS	28.0551	30.975	26.1183	9.59279	9.97364	11.0319	2.78278	0.000249271
Ic3-81	CNC00080	29884	29946	inCDS	14.5387	21.7445	15.5884	6.73401	6.48087	5.42265	2.78318	0.00832612
Ic8-934	CNH02340	473700	473761	inCDS	17.8471	24.418	23.1605	7.45305	10.7889	5.23897	2.78633	0.00562074
Ic12-926	CNL05140	441574	441621	inCDS	7.11301	8.19603	6.4476	3.56497	2.27869	1.96347	2.78677	0.00276318
Ic3-1107	CNC01850	505469	505523	in5UTR	37.5652	28.3125	37.234	13.3333	23.2195	0.444444	2.78701	0.0385179
Ic6-395	CNF00680	227549	227602	inCDS	16.2575	10.177	10.116	6.38889	3.77633	2.92668	2.79185	0.0268385
Ic12-423	CNL04360	209700	209745	inCDS	20.159	18.7775	19.6224	15.8537	2.58303	2.53165	2.79273	0.0480443
Ic9-1218	CNI02230	618089	618143	inCDS	8.02516	11.9441	8.84656	3.66169	4.33091	2.32411	2.79311	0.00978777
Ic11-925	CNK01730	513212	513452	inCDS	56.5112	54.0107	57.8689	18.5199	20.0054	21.7502	2.79369	1.62353e-05
Ic3-925	CNC01550	431810	431862	inCDS	6.56799	12.467	7.03736	2.89855	3.51417	2.91474	2.79523	0.0427338
Ic3-3705	CNC06210	1811247	1811311	inCDS	11.9128	11.5344	8.2183	7.67952	1.81309	1.8241	2.79812	0.0408899
Ic12-1820	CNL06680	857623	857679	inCDS	41.7379	40.5698	47.719	9.09091	5.19481	32.1429	2.80057	0.0327556
Ic4-1551	CND02900	785431	786062	in5UTR	5.51297	7.69828	9.80165	3.00033	2.41671	2.79588	2.80203	0.0168589
Ic4-697	CND01380	391109	391547	inCDS	12.2331	12.1752	13.2457	4.69643	5.30638	3.43265	2.80258	0.000244751
Ic3-1679	CNC02630	755970	756013	inCDS	15.0782	20.6378	13.321	10.8126	4.52893	2.14139	2.80485	0.0364034
Ic5-1871	CNE03100	882386	882422	inCDS	27.639	19.4561	27.2793	9.11392	9.75181	7.63791	2.8062	0.00434194
Ic6-2491	CNF04430	1286097	1286176	inCDS	29.2519	33.1538	23.1661	13.4336	9.34945	7.68998	2.80812	0.00550743
Ic5-224	CNE00430	115247	115296	in3UTR	36.6176	38.5714	28.1875	11.6216	13.1618	11.9802	2.81193	0.00231825
Ic6-2596	CNF04610	1339747	1339791	inCDS	18.2336	17.2222	13.1412	4.54545	7.17949	5.55556	2.81225	0.00384617
Ic6-519	CNF00910	291608	291683	inCDS	5.46475	6.52174	5.55664	3.31053	1.29086	1.63571	2.81271	0.00603799
Ic4-2821	CND05030	1374285	1374321	inCDS	22.8425	18.38	21.2349	9.1954	6.89772	6.09579	2.81481	0.00110915
Ic10-888	CNJ01600	470157	470212	inCDS	31.1532	42.3212	30.0379	14.7524	10.9581	11.0391	2.81669	0.00566968
Ic7-1947	CNG03300	931752	931786	inCDS	31.6779	36.5854	32.1372	15.6918	10.1947	9.74359	2.81786	0.000945045
Ic13-683	CNM01270	379559	379613	inCDS	7.03834	6.48383	5.64416	3.07932	2.11459	1.60709	2.81816	0.00223918
Ic8-835	CNH02490	427607	427662	in3UTR	37.7522	42.7149	33.9332	15.4619	16.5491	8.57479	2.81872	0.00230695
Ic2-2098	CNB03480	1040616	1040661	inCDS	10.7898	14.0786	9.86328	2.82847	4.47539	5.01315	2.81981	0.00653379
Ic6-2617	CNF04630	1345219	1345312	inCDS	15.7272	9.16741	12.0284	3.90625	5.4558	3.72639	2.82103	0.01587
Ic4-2048	CND03730	1030553	1030621	in5UTR	113.158	118.616	122.327	33.3472	37.3994	54.5897	2.8252	0.000411016
Ic8-2113	CNH00320	1098426	1098498	inCDS	15.3758	19.0836	12.2936	8.94454	4.49195	3.08275	2.83022	0.0188379
Ic2-1886	CNB03140	946626	946677	inCDS	7.50049	7.1464	7.58078	3.8299	0.906071	3.11542	2.83105	0.00575418
Ic1-2220	CNA04040	1083968	1084013	inCDS	22.5694	25.8333	17.4632	3.0303	15.5682	4.66549	2.83124	0.0373495
Ic8-1342	CNH01630	675294	675345	inCDS	5.99378	6.09003	6.00223	1.24611	3.20638	1.93519	2.8314	0.00246734
Ic7-1813	CNG03085	860772	860849	inCDS	5.64643	6.2672	6.59994	3.11059	1.97397	1.45222	2.83222	0.00209813
Ic4-2831	CND05053	1378964	1379130	inCDS	23.3782	18.3913	17.9727	15.0489	3.05146	2.98198	2.83375	0.0420295
Ic12-818	CNL05010	407777	407812	inCDS	19.5971	21.0317	30.9524	7.81609	8.48485	8.91053	2.83923	0.012523
Ic10-1236	CNJ02160	635376	635427	inCDS	8.43113	7.61447	7.65422	2.71529	2.57308	3.05808	2.83951	7.13853e-05
Ic14-1268	CNN02170	674228	674290	inCDS	30.8225	32.9966	25.8442	16.4141	7.22115	7.90514	2.84281	0.00597512
Ic5-844	CNE01460	400453	400524	inCDS	27.3203	25.1515	20.9381	10.2773	6.717	8.81931	2.84385	0.00176541
Ic8-1377	CNH01570	690619	690672	inCDS	10.4167	6.51461	6.99781	5.33784	1.68769	1.38136	2.84637	0.0429124
Ic4-1779	CND03300	888053	888118	inCDS	14.0444	11.965	11.6376	2.84553	5.31809	5.0602	2.84691	0.00170609
Ic8-365	CNH03240	195839	195928	inCDS	11.9646	9.04509	10.0771	3.32985	3.9166	3.66785	2.84826	0.00151892
Ic4-2974	CND05360	1466069	1466114	inCDS	7.53125	11.3924	8.06773	2.45536	6.25	0.770548	2.84842	0.0446047
Ic7-2260	CNG03985	1126659	1126703	inCDS	36.0606	22.8571	22.2222	5.71429	6.66667	16.1026	2.84866	0.0350031
Ic10-871	CNJ01570	460997	461037	inCDS	14.6067	13.6609	16.6344	6.25611	5.35178	4.15188	2.84916	0.000810383
Ic7-243	CNG00445	114229	114290	inCDS	12.6284	12.9284	15.7635	3.72854	4.99529	5.76923	2.85104	0.00153622
Ic1-1235	CNA02420	633113	633168	inCDS	9.27419	10.471	10.1204	3.22581	3.41038	3.81926	2.85647	8.22609e-05
Ic14-1072	CNN01760	511214	511268	inCDS	7.57265	6.05263	6.07895	3.5	1.57914	1.81105	2.85975	0.00558027
Ic1-1515	CNA02840	739327	739380	inCDS	18.2841	20.6722	21.6694	7.16482	6.63998	7.38523	2.86105	0.000215885
Ic9-1625	CNI02890	792889	792963	inCDS	20.4622	25.7381	17.7425	3.67762	9.85202	8.81398	2.86179	0.0101568
Ic11-827	CNK01570	461849	461896	inCDS	12.2015	24.2424	18.312	8.96552	5.65623	4.50499	2.86279	0.0332512
Ic6-481	CNF00825	271920	271978	inCDS	13.9804	15.2836	13.942	2.32558	8.02508	4.74138	2.86284	0.00539174
Ic1-3556	CNA06380	1732330	1732380	inCDS	7.76802	7.78231	7.73109	4.5045	0.607903	3.01587	2.86425	0.0112561
Ic3-2443	CNC03790	1187088	1187210	inCDS	70.7074	56.1037	52.5404	22.8928	24.0066	15.6901	2.86552	0.00316895
Ic5-2174	CNE03550	1008210	1008257	inCDS	12.6882	11.2114	8.50509	3.22887	4.33112	3.74202	2.86716	0.00512914
Ic13-505	CNM00990	295144	295576	in5UTR	24.2789	21.317	34.1811	14.5892	7.17745	6.03548	2.86946	0.0214415
Ic4-182	CND00380	111177	111216	inCDS	6.53433	7.18623	7.24524	3.13316	1.71723	2.44809	2.87263	0.000623573
Ic2-2231	CNB03710	1099860	1099911	inCDS	7.91246	5.37234	9.02625	4.39736	1.76399	1.6	2.87464	0.0263541
Ic11-1511	CNK02775	821446	821502	inCDS	9.15066	13.2041	5.94129	4.16713	2.51011	3.16247	2.8757	0.0462238
Ic9-729	CNI01350	402073	402144	inCDS	14.9137	12.2544	19.7421	2.89855	7.74754	5.65476	2.87777	0.0172463
Ic8-2195	CNH00150	1140228	1140591	in5UTR	34.9785	26.2925	31.3707	16.8862	7.14999	8.14178	2.87904	0.00722165
Ic2-1707	CNB02800	835094	835130	inCDS	11.1445	11.1598	6.96787	2.91005	4.3524	2.89855	2.88083	0.0124851
Ic12-19	CNL03690	9278	9327	inCDS	12.9022	7.48201	8.33333	3.23077	4.11881	2.61364	2.88236	0.0228484
Ic4-3376	CND06170	1705477	1705555	inCDS	27.6623	22.2272	21.1581	8.90538	9.83965	5.88235	2.8849	0.00271648
Ic3-3836	CNC06430	1868636	1868699	inCDS	11.1132	9.5098	9.76594	5.14821	2.12615	3.25669	2.88565	0.00282522
Ic5-1893	CNE03115	887387	887438	inCDS	20.3481	31.1111	20.2914	6.41414	10.1146	8.31721	2.88782	0.0140701
Ic3-3454	CNC05720	1699753	1699800	in5UTR	12.4391	12.0931	12.6744	4.11912	4.38969	4.37467	2.88793	1.81363e-06
Ic8-361	CNH03250	194154	194244	inCDS	12.3276	10.8078	9.22258	4.00326	4.70463	2.48983	2.88969	0.00313603
Ic7-2370	CNG04200	1185090	1185142	inCDS	9.23969	10.0265	9.44361	2.69196	3.46905	3.77071	2.89071	9.59979e-05
Ic6-2598	CNF04610	1340095	1340148	inCDS	7.27778	9.27419	10.7516	3.07971	4.41595	1.94892	2.89093	0.00848483
Ic5-300	CNE00570	153153	153248	inCDS	28.2232	25.292	22.9313	11.071	7.73259	7.5916	2.89623	0.000940198
Ic5-180	CNE00390	92931	92992	inCDS	22.8576	15.0644	16.9699	2.97372	3.46386	12.5	2.89857	0.0367547
Ic13-1248	CNM02180	670825	670875	inCDS	13.1179	9.23994	6.81222	3.78343	4.21807	2.05791	2.89978	0.03094
Ic7-1275	CNG02235	633360	633410	inCDS	7.85634	7.90274	6.89353	3.80952	2.83303	1.16279	2.90219	0.00414718
Ic3-1554	CNC02460	704856	704924	inCDS	8.07052	9.69129	8.53778	2.50571	2.61715	3.9391	2.9022	0.00099393
Ic2-456	CNB00935	261675	261725	inCDS	17.4021	15.1223	18.6029	4.95238	7.59765	5.06329	2.90277	0.00112246
Ic8-1799	CNH00860	944155	944220	inCDS	10.582	7	7.18803	2.27273	4.34698	1.9035	2.90619	0.0176132
Ic13-637	CNM01220	365802	365850	inCDS	8.60997	9.6182	9.84694	3.1746	2.77111	3.71187	2.90705	0.000194332
Ic2-99	CNB00220	66734	66798	inCDS	7.87755	9.79592	11.5843	4.55598	2.07483	3.42375	2.9099	0.00765947
Ic1-778	CNA01490	402247	402299	inCDS	6.31641	6.733	7.18794	2.23848	3.2	1.51382	2.91088	0.00128651
Ic11-788	CNK01510	443786	443845	inCDS	14.0084	14.6288	7.66296	6.10778	3.27177	3.08751	2.91168	0.030847
Ic2-1743	CNB02860	849108	849144	inCDS	14.1073	12.8148	11.6113	7.33945	5.29617	0.587084	2.91419	0.0165387
Ic1-2736	CNA05030	1334793	1334849	inCDS	32.159	22.4719	22.804	7.09877	9.13811	10.3314	2.91456	0.00689204
Ic6-739	CNF01330	394248	394299	inCDS	10.3336	8.36685	5.55556	3.44623	2.58586	2.2873	2.91561	0.0205361
Ic1-3141	CNA05710	1525715	1525769	inCDS	28.058	28.9543	24.92	10.7139	9.84726	7.49751	2.92003	0.000321386
Ic9-1240	CNI02250	623539	623595	inCDS	14.608	10.582	7.99581	4.51178	3.09706	3.75514	2.92026	0.020863
Ic6-1720	CNF02900	829228	829272	inCDS	6.47006	7.22313	7.4497	3.92157	1.25523	2.05128	2.9251	0.00534144
Ic14-1107	CNN01830	529421	529474	inCDS	8.82827	8.11404	5.79851	5.15873	1.36967	1.23131	2.93063	0.0340694
Ic4-639	CND01270	362059	362113	inCDS	15.0135	10.7109	11.1656	4.49587	5.72702	2.35461	2.93302	0.00855651
Ic12-532	CNL04540	266321	266371	inCDS	14.0799	10.3427	18.552	6.23974	1.65631	6.73401	2.93742	0.0301981
Ic9-940	CNI01700	477482	477541	inCDS	14.8703	10.8514	16.3077	6.30037	3.86473	4.13437	2.93922	0.00689027
Ic10-1907	CNJ03380	1061616	1061814	inCDS	33.5712	22.5864	27.5652	7.60974	7.37837	13.4796	2.94097	0.00798504
Ic9-1692	CNI03040	826097	826172	inCDS	11.6425	15.3111	10.7832	6.11916	4.6087	2.0903	2.94401	0.010288
Ic13-1353	CNM02380	718673	718736	inCDS	38.9577	38.5651	27.6284	14.6611	9.80214	11.2303	2.94594	0.00435894
Ic12-751	CNL04890	378738	378924	inCDS	7.84045	8.27668	9.21634	2.41985	2.44233	3.72629	2.9497	0.000708487
Ic5-448	CNE00830	218917	218981	inCDS	14.0113	15.9796	10.7804	3.13527	7.90951	2.77457	2.9503	0.0160816
Ic2-626	CNB01170	359234	359303	in5UTR	9.91667	12.0642	20.1748	5.40541	4.12	4.75	2.95303	0.0417839
Ic7-2175	CNG03820	1074924	1075028	inCDS	32.3794	35.3232	25.5212	9.94444	11.1304	10.4553	2.95665	0.00215401
Ic3-3494	CNC05790	1716496	1716546	inCDS	6.99274	9.34888	7.07936	5.15063	1.54408	1.22399	2.95768	0.024898
Ic5-285	CNE00530	144206	144258	in3UTR	11.7662	9.19255	8.42117	3.95257	4.87607	1.10227	2.95843	0.0130211
Ic3-3590	CNC05970	1763665	1763762	inCDS	7.51775	6.06029	7.76334	0.70028	3.06555	3.44439	2.95988	0.00955485
Ic5-1592	CNE02640	706584	706656	inCDS	21.1675	29.131	19.6617	9.12343	7.76128	6.73944	2.96139	0.00689566
Ic12-1188	CNL05590	566068	566138	inCDS	6.21385	8.49215	7.85034	1.74927	3.83322	2.02177	2.96628	0.00612929
Ic5-1922	CNE03150	895683	895725	inCDS	6.62393	13.257	8.88889	3.31938	3.31953	3.04969	2.96945	0.0309654
Ic8-1969	CNH00550	1025394	1025440	inCDS	18.2478	12.2607	15.4964	4.32762	5.81834	5.29756	2.97891	0.00465596
Ic8-1571	CNH01300	805797	805847	inCDS	13.3942	20.706	16.5825	8.12325	3.83481	5.05079	2.97979	0.0104825
Ic3-3147	CNC05145	1546482	1546546	inCDS	14.6253	11.9411	8.51512	1.85529	6.11154	3.79648	2.98229	0.0225886
Ic7-511	CNG00910	254225	254270	inCDS	14.0855	12.2984	7.31113	4.81928	4.34307	2.13144	2.98351	0.0270229
Ic1-3784	CNA06700	1827649	1827686	inCDS	34.0551	27.8313	24.9737	13.2292	9.71963	6.16343	2.98363	0.0046395
Ic7-246	CNG00450	115325	115387	inCDS	10.8864	11.4758	9.67548	3.14667	3.02501	4.56056	2.98518	0.00060446
Ic6-2265	CNF03990	1158249	1158293	inCDS	7.80488	7.73124	7.48869	1.7734	5.25612	0.682594	2.98554	0.0209785
Ic7-1699	CNG02960	816465	816550	inCDS	20.2691	16.5351	13.7573	4.6385	7.14286	5.15291	2.98576	0.00530178
Ic2-63	CNB00130	39268	39317	inCDS	13.2323	18.4	14.6037	5.41667	6.34921	3.7037	2.98883	0.00404806
Ic1-2476	CNA04480	1202063	1202111	inCDS	19.6402	18.4106	16.5459	6.82062	5.20841	6.23293	2.98964	0.000282981
Ic4-2812	CND04990	1366844	1366914	inCDS	10.8684	8.55699	8.46895	3.30765	2.89853	3.12054	2.9908	0.00146393
Ic10-1605	CNJ02765	798598	798671	inCDS	8.70305	7.71186	7.70525	2.3539	3.11885	2.59133	2.99106	0.000182642
Ic4-1783	CND03300	888668	888762	inCDS	15.565	16.7191	13.0023	4.70272	5.96154	4.46285	2.99372	0.00108466
Ic7-2377	CNG04210	1189297	1189355	inCDS	5.74041	5.92062	7.39212	2.88606	2.34186	1.13515	2.99434	0.00453751
Ic7-1697	CNG02960	816233	816285	inCDS	21.2531	15.6121	15.3729	5.12821	4.6011	7.7135	2.99482	0.00570025
Ic11-1794	CNK03270	970432	970483	inCDS	10.8386	10.8711	11.4073	5.84501	3.64719	1.56527	2.99499	0.00416514
Ic6-2316	CNF04070	1177978	1178035	inCDS	8.8397	5.18559	5.84679	1.68123	1.65966	3.29379	2.99518	0.0240853
Ic4-3276	CND05960	1639967	1640038	inCDS	10.415	7.43853	7.63876	3.52381	3.37207	1.60985	2.99708	0.00767215
Ic2-3276	CNB05770	1618649	1618698	inCDS	33.9024	38.9583	33.1707	16.8919	13.7013	4.74359	3.0006	0.00440718
Ic11-167	CNK00340	106317	106384	inCDS	14.3559	16.7023	18.5408	1.30454	8.78803	6.43503	3.00098	0.0119177
Ic11-726	CNK01390	408618	408670	inCDS	19.4054	13.5122	14.1773	10.2975	3.08392	2.29885	3.00345	0.0293953
Ic3-1433	CNC02280	655288	655343	inCDS	11.303	13.8664	11.2598	4	7.57576	0.549451	3.00441	0.0212804
Ic8-1222	CNH01830	607901	607957	inCDS	8.55807	9.40171	7.35727	3.63636	2.76153	2.02505	3.00573	0.00171915
Ic9-1172	CNI02140	594073	594131	inCDS	6.76393	5.50459	8.48276	1.72414	1.01199	4.16667	3.00621	0.0230533
Ic1-2417	CNA04360	1174071	1174122	in3UTR	87.4197	83.2168	65.9852	42.3754	20.0639	16.251	3.007	0.00731501
Ic3-273	CNC00430	125367	125426	inCDS	18.7323	16.9811	17.5622	3.59788	4.88759	9.22939	3.0074	0.00263875
Ic4-444	CND00910	285274	285323	inCDS	6.13445	12.0962	6.85417	2.57634	2.85436	2.90909	3.00785	0.0412922
Ic6-2413	CNF04240	1233133	1233198	inCDS	9.83399	9.22835	8.78428	3.5204	2.60177	3.12416	3.01164	0.000105295
Ic6-2218	CNF03860	1129410	1129468	inCDS	11.0564	13.7287	14.214	4.6586	5.25226	3.03809	3.01176	0.00183928
Ic1-444	CNA00840	236298	236349	inCDS	47.2252	50.6126	47.5017	20.0482	14.7263	13.4533	3.01361	0.000146213
Ic5-3144	CNE05300	1483880	1483914	inCDS	34.1429	33.945	34.8127	16	11.4754	6.66667	3.01389	0.00106717
Ic2-2327	CNB03900	1151286	1151333	inCDS	8.00685	8.87705	6.47545	1.33333	0.793651	5.62331	3.014	0.0364196
Ic12-974	CNL05250	466488	466541	inCDS	8.73934	6.72002	5.33777	2.04873	2.47141	2.37699	3.01534	0.00964554
Ic7-472	CNG00840	233473	233519	inCDS	9.40543	8.90587	7.74932	3.67833	2.75516	2.20687	3.01615	0.000877671
Ic6-1969	CNF03470	1027301	1027352	inCDS	88.8636	102.194	175.758	50.8838	37.748	32.9398	3.01728	0.0412359
Ic1-2735	CNA05030	1334663	1334723	inCDS	37.8567	43.3576	37.5681	15.4194	9.17716	14.7392	3.01971	0.000632828
Ic7-777	CNG01360	395013	395062	inCDS	6.10215	10.2143	6.98113	0.620155	2.92308	4.16667	3.02177	0.0330141
Ic4-799	CND01590	436977	437031	inCDS	18.955	27.5556	15.4621	2.04082	8.33566	10.1106	3.02495	0.0335258
Ic1-984	CNA01880	507172	507222	inCDS	7.43861	11.0773	6.39615	2.29757	2.41683	3.52062	3.02514	0.0194674
Ic1-897	CNA01700	457199	457276	inCDS	14.9738	21.7841	14.6238	4.86667	6.15468	5.96285	3.02526	0.00834976
Ic6-2631	CNF04660	1352288	1352333	inCDS	21.0526	21.6727	26.4459	7.88644	6.38966	8.5724	3.02738	0.00106182
Ic1-1970	CNA03570	926236	926294	inCDS	9.18914	9.27321	9.01921	5.99906	1.95253	1.12597	3.02742	0.0152294
Ic4-2389	CND04270	1189577	1189651	inCDS	10.104	10.4963	11.4761	3.34144	3.74763	3.50276	3.02841	7.25471e-05
Ic8-832	CNH02490	426518	426577	inCDS	20.7558	12.5792	14.0934	8.51485	3.44106	3.70297	3.02885	0.0243516
Ic5-3133	CNE05260	1474341	1474399	inCDS	38.4872	69.7318	77.8111	16.1638	31.8966	13.2693	3.03328	0.0354569
Ic8-2196	CNH00150	1140819	1140966	in5UTR	11.9373	11.5691	11.3536	4.57761	2.7064	4.20384	3.03451	0.000198483
Ic3-2102	CNC03250	1025736	1025798	inCDS	11.4435	10.0175	9.83348	2.24642	3.81113	4.24418	3.03779	0.000905206
Ic12-1174	CNL05560	559164	559226	inCDS	12.8653	10.7543	7.14955	4.43322	2.70172	2.98507	3.04042	0.0171448
Ic10-870	CNJ01570	460579	460627	inCDS	20.4545	17.4708	10.2456	6.28183	5.62738	3.91579	3.04398	0.0256999
Ic6-2023	CNF03530	1045762	1045823	inCDS	21.8831	21.3294	26.3417	6.96429	6.13287	9.71957	3.04838	0.00125809
Ic3-2146	CNC03310	1049043	1049090	inCDS	6.92077	7.69618	7.94745	3.4748	2.78328	1.13552	3.05188	0.00264326
Ic6-2246	CNF03930	1146087	1146132	inCDS	10.7356	8.39456	5.60925	3.28767	2.29571	2.51506	3.05484	0.0214138
Ic10-586	CNJ01060	302637	302700	inCDS	21.9483	27.3074	20.7158	7.68783	7.98537	7.19299	3.06004	0.00152289
Ic4-1812	CND03320	899779	899830	inCDS	5.19481	7.62626	5.52096	4.08163	0.896861	1.00681	3.06451	0.0333018
Ic5-1688	CNE02820	747644	747710	inCDS	13.2916	12.2707	14.8263	2.32733	5.85247	4.99313	3.06602	0.00218779
Ic12-451	CNL04430	226083	226152	inCDS	5.93085	5.83333	5.22031	0.487805	1.02273	4.02439	3.06861	0.0273025
Ic10-523	CNJ00925	269485	269537	inCDS	22.7819	21.8661	18.6943	7.50988	6.55828	6.56849	3.06941	0.000369676
Ic3-2679	CNC04210	1283604	1283658	inCDS	32.1905	32.8889	30.0206	7	14.2857	9.68421	3.07072	0.000740533
Ic3-1482	CNC02350	674027	674116	inCDS	7.01416	16.0438	12.2152	4.54545	3.0303	3.90947	3.07117	0.0403973
Ic6-2636	CNF04660	1353240	1353306	inCDS	17.5048	12.9184	11.5966	3.8332	6.45627	3.38704	3.07241	0.00963509
Ic3-2411	CNC03730	1177257	1177312	inCDS	8.17308	13.4163	7.7076	4.83207	2.36735	2.33444	3.07294	0.0305019
Ic3-3810	CNC06410	1861356	1861411	inCDS	6.65604	6.14192	5.05992	2.20949	1.99678	1.60256	3.07426	0.00133212
Ic1-3954	CNA06960	1892846	1892896	inCDS	14.6192	22.5369	12.3335	2.574	6.10419	7.40741	3.07664	0.0309808
Ic3-3052	CNC04960	1499346	1499408	inCDS	8.36311	8.97248	9.8744	2.98306	3.37516	2.48495	3.07695	0.000273879
Ic3-108	CNC00135	42925	42990	inCDS	24.7863	32.2917	24.2647	16.6667	6.17284	3.59477	3.07717	0.018441
Ic6-1151	CNF01940	572918	572965	inCDS	11.9829	6.59658	6.43545	2.5641	2.9029	2.66106	3.0776	0.0368163
Ic11-1544	CNK02825	834270	834322	inCDS	31.6944	32.0932	35.2237	15.3846	9.01379	7.74457	3.08034	0.00103776
Ic3-1606	CNC02540	729354	729412	inCDS	5.86844	7.71249	6.28209	2.36207	2.17353	1.91164	3.08086	0.00146133
Ic5-845	CNE01460	400693	400778	inCDS	31.2968	28.5714	26.1284	13.1515	8.75769	6.0024	3.08103	0.0016421
Ic8-189	CNH03540	91950	92034	inCDS	11.6238	6.42515	8.31169	3.34152	1.52493	3.68269	3.08343	0.0232581
Ic1-2861	CNA05280	1394652	1394701	inCDS	15	10	7.54717	4.34783	3.4127	2.78351	3.08679	0.0306454
Ic2-509	CNB01010	304445	304621	in5UTR	115.288	176.161	96.4264	31.1565	62.9252	31.5646	3.08704	0.0291399
Ic10-1237	CNJ02160	635767	635819	inCDS	17.9982	16.9887	14.468	5.50507	4.26075	6.24921	3.08803	0.00074566
Ic2-3193	CNB05585	1572616	1572672	inCDS	41.0828	49.6407	38.0123	14.3401	13.8268	13.515	3.08853	0.00113979
Ic7-1944	CNG03300	931287	931348	inCDS	24.2472	26.7802	28.3178	15.5591	6.623	3.50753	3.08861	0.00927709
Ic3-2732	CNC04320	1312685	1312738	inCDS	6.03107	7.62865	8.03429	2.55123	3.04856	1.42037	3.09024	0.00327588
Ic1-1168	CNA02300	599005	599083	inCDS	14.3781	15.5128	10.6947	2.90424	7.51788	2.7098	3.0906	0.0129065
Ic10-526	CNJ00930	271191	271250	inCDS	14.1111	15.6173	11.3586	5.06211	4.06922	4.1556	3.09228	0.00196966
Ic8-618	CNH02825	324669	324737	inCDS	39.9306	43.0013	26.7768	13.5437	11.0723	10.8294	3.09515	0.00803856
Ic1-2734	CNA05030	1334441	1334495	inCDS	27.8135	26.4276	27.8657	4.4878	12.4724	9.55733	3.09631	0.00146738
Ic14-1276	CNN02190	679289	679340	inCDS	25.99	23.2596	20.9205	7.4904	8.06983	7.07499	3.10004	0.000446236
Ic11-670	CNK01300	387377	387428	inCDS	35.6283	25.6326	23.2927	10.2073	7.49543	9.56439	3.10094	0.00785009
Ic5-2392	CNE03860	1104789	1104835	inCDS	13.0608	14.6713	15.7603	5.12821	1.61978	7.27273	3.10201	0.00575368
Ic4-1827	CND03335	909244	909299	inCDS	33.8319	44.9176	29.496	8.71795	13.6095	12.5556	3.1031	0.00714629
Ic1-4639	CNA08110	2232055	2232122	in3UTR	13.032	5.616	9.50275	2.65617	3.40257	3.0123	3.10336	0.0417733
Ic5-2360	CNE03810	1089485	1089539	inCDS	32.8448	30.5519	23.371	12.1165	9.26342	6.54943	3.10669	0.00391004
Ic11-1301	CNK02400	693199	693246	inCDS	17.8207	16.6304	12.5469	5.08701	5.26465	4.77583	3.10679	0.00269113
Ic8-358	CNH03250	192650	192742	inCDS	5.77139	9.84231	8.60857	0.48254	3.46965	3.82795	3.11335	0.026926
Ic1-2661	CNA04880	1289884	1289966	inCDS	6.8122	14.6152	9.17854	3.20755	3.92964	2.68896	3.11474	0.0414343
Ic8-1220	CNH01840	607121	607177	inCDS	8.47549	8.10341	7.33502	3.28834	3.90325	0.484408	3.11542	0.00804059
Ic14-1068	CNN01760	510393	510446	inCDS	8.7842	7.06072	5.61143	2.3341	2.27773	2.26556	3.11983	0.00609593
Ic3-148	CNC00210	60813	60867	inCDS	108	51.7377	74.6667	28.8163	26.4893	19.7493	3.1231	0.0326574
Ic7-2027	CNG03495	979287	979345	inCDS	13.4689	11.137	7.28575	5.38267	4.66954	0.15674	3.12389	0.0411949
Ic3-1605	CNC02540	729203	729249	inCDS	7.60677	8.97184	7.72621	3.06158	2.39147	2.32558	3.12456	0.000373253
Ic3-2809	CNC04480	1359422	1359500	inCDS	19.8899	25.3491	30.8271	7.58765	10.4592	6.29647	3.12472	0.00704097
Ic6-639	CNF01170	357215	357267	inCDS	25.4323	24.5005	22.0946	11.6848	5.14191	6.22407	3.12473	0.00193437
Ic9-211	CNI00370	90068	90145	inCDS	16.3931	8.37191	10.6481	1.85185	6.06061	3.40909	3.12794	0.0402698
Ic1-4123	CNA07230	1972754	1972804	inCDS	19.3599	12.4294	10.0375	8.33333	2.5974	2.43902	3.12846	0.0494003
Ic12-1355	CNL05950	647718	647790	inCDS	10.5338	6.37092	6.9639	5.16796	2.15073	0.310078	3.12877	0.0480227
Ic11-929	CNK01730	514571	514623	inCDS	30.3827	28.5826	15.8253	10.6993	7.32887	5.86011	3.13084	0.0241359
Ic3-3948	CNC06550	1918541	1918596	inCDS	10.2564	20.1309	12.2596	3.13972	6.23958	4.23163	3.13329	0.0371068
Ic3-662	CNC01140	319113	319184	inCDS	31.015	20.2642	21.4597	13.0706	7.79066	2.33427	3.1359	0.022994
Ic1-2499	CNA04550	1210781	1210833	inCDS	10.8384	10.5795	7.58684	2.60721	3.50412	3.13681	3.13627	0.00360161
Ic10-645	CNJ01190	336062	336119	inCDS	22.6834	26.9253	21.2569	12.9048	5.66613	4.00505	3.13899	0.00748839
Ic4-2254	CND04030	1125070	1125127	inCDS	8.76957	10.5727	11.6451	5.03944	3.7515	1.07692	3.14023	0.00805539
Ic6-2065	CNF03630	1066433	1066501	inCDS	71.1455	65.3102	65.1028	26.8685	20.2171	17.0745	3.14149	0.000197165
Ic10-836	CNJ01540	448629	448682	inCDS	18.5738	16.5027	18.779	8.27295	7.3273	1.53986	3.14208	0.00534006
Ic5-351	CNE00670	179905	179955	inCDS	7.12621	6.93137	8.90269	1.57823	4.92662	0.793651	3.14589	0.0209803
Ic2-1977	CNB03260	985191	985242	inCDS	35.9091	46.1538	22.5207	12.3967	10.3306	10.5114	3.14645	0.0258286
Ic1-4003	CNA07060	1916039	1916091	inCDS	19.3386	23.7427	19.6173	8.41369	6.04146	5.45663	3.14882	0.00107163
Ic9-1557	CNI02810	766743	766793	inCDS	38.6395	56.8405	40.9459	22.6512	12.0395	8.57143	3.15347	0.0120384
Ic5-204	CNE00410	103886	103957	inCDS	19.5714	18.1034	8.26385	2.64026	6.45452	5.47112	3.15385	0.0486114
Ic2-2752	CNB04690	1340921	1341050	inCDS	12.7764	15.0735	11.153	4.512	4.97923	2.86239	3.15721	0.00244097
Ic3-4168	CNC06875	2014437	2014487	inCDS	5.3989	5.70095	5.8419	1.90253	1.66613	1.79486	3.1587	1.2663e-05
Ic10-1930	CNJ03420	1076698	1076746	inCDS	7.14286	8.61244	7.5	2.8169	2.47678	2.06186	3.1616	0.000425913
Ic1-1434	CNA02720	708525	708587	inCDS	11.7103	12.2159	9.76709	7.07071	1.2987	2.27273	3.16603	0.0164925
Ic9-1739	CNI03130	850258	850330	in5UTR	20.0417	15.877	20.85	8.13953	2.77191	7.00775	3.16804	0.00448713
Ic4-1614	CND02990	809374	809422	inCDS	11.1293	12.8126	11.9089	4.16667	1.86916	5.26316	3.17291	0.00181589
Ic8-2118	CNH00320	1098896	1098944	inCDS	13.687	10.3129	9.26907	6.51629	2.79371	1.17394	3.17333	0.0213569
Ic6-2254	CNF03960	1152794	1152844	inCDS	39.4558	42.4462	33.5185	12.5328	13.0134	10.6657	3.18737	0.000630109
Ic2-836	CNB01530	452205	452261	inCDS	6.51083	6.89061	7.11857	3.13764	2.17249	1.12764	3.18745	0.00150444
Ic13-937	CNM01630	483333	483384	inCDS	15.0303	24.6154	11.8644	6.34072	5.66412	4.12748	3.19298	0.0386857
Ic10-1603	CNJ02765	798411	798466	inCDS	21.7507	24.4617	24.5909	8.97436	4.51092	8.68196	3.19405	0.000695822
Ic1-3032	CNA05480	1471302	1471365	inCDS	48.2556	34.0799	41.6485	12.4724	15.2486	11.0704	3.19618	0.00266682
Ic7-1950	CNG03300	932153	932204	inCDS	10.3207	7.39853	6.35127	4.81371	2.1022	0.611819	3.19758	0.032125
Ic7-2108	CNG03660	1027124	1027173	inCDS	39.7295	40.6313	26.8349	6.73684	13.2698	13.5135	3.19795	0.00785491
Ic13-414	CNM00830	246331	246416	inCDS	8.27746	7.36873	5.86599	1.84179	1.93048	2.94775	3.2012	0.00332053
Ic5-1636	CNE02750	731889	731965	inCDS	10.601	16.3349	12.0504	2.7972	5.4345	3.91652	3.20922	0.00897118
Ic1-2619	CNA04760	1265326	1265372	inCDS	11.6212	14.297	15.329	5.64706	3.28291	3.90119	3.21462	0.00195306
Ic6-2039	CNF03580	1054850	1054903	inCDS	13.7762	8.81963	11.7028	4.58515	4.46999	1.6129	3.21508	0.0104993
Ic2-699	CNB01300	397161	397238	inCDS	16.0464	10.5167	9.46429	3.09685	3.12049	4.98366	3.21645	0.0178978
Ic9-1112	CNI02060	568197	568248	inCDS	16.0617	15.8415	11.7096	2.7972	5.34759	5.40541	3.21861	0.00376466
Ic3-2228	CNC03450	1091638	1091699	inCDS	9.15227	6.48674	5.03521	0.677966	3.61129	2.13311	3.2191	0.032141
Ic2-54	CNB00130	37652	37707	inCDS	15.6081	15.4574	11.4073	5.40541	3.80998	3.97787	3.21928	0.00264399
Ic7-2625	CNG04675	1336078	1336125	inCDS	26.5645	33.3333	33.4688	9.52381	5.92593	13.4774	3.22765	0.00243053
Ic3-2225	CNC03450	1091086	1091132	inCDS	18.5188	19.3983	16.3193	5.08811	5.20475	6.51034	3.22774	0.000259228
Ic3-2804	CNC04480	1358448	1358517	inCDS	17.7083	19.6802	8.86628	8.0315	3.73333	2.56098	3.22878	0.0458011
Ic12-1867	CNL06780	888041	888103	inCDS	33.7903	27.4737	16.9002	7.70751	8.88779	7.61004	3.22922	0.0220058
Ic4-1031	CND02000	539941	539990	inCDS	14.6293	14.1756	16.2764	3.38308	7.95238	2.6087	3.23299	0.00435641
Ic9-924	CNI01660	470150	470202	inCDS	6.45887	12.0067	9.68007	4.65594	1.9056	2.13056	3.23807	0.0241163
Ic1-79	CNA00160	47256	47319	inCDS	14.6656	7.0459	11.8019	5.59006	3.81141	0.943396	3.23962	0.0412209
Ic2-1758	CNB02890	853246	853283	inCDS	9.22791	9.30372	7.96005	1.0989	4.71513	2.35849	3.24156	0.00596991
Ic7-878	CNG01580	449623	449685	inCDS	18.6761	16.2936	12.6466	3.99113	7.98898	2.6936	3.245	0.00977251
Ic7-2004	CNG03460	970695	970744	inCDS	5.99445	6.81471	10.3406	3.17814	2.32011	1.63494	3.24536	0.0191482
Ic3-203	CNC00310	93190	93250	inCDS	5.38698	8.75567	7.34629	2.51219	2.21278	1.89295	3.24708	0.00753308
Ic2-733	CNB01380	412232	412272	inCDS	16.9365	11.4531	21.4876	9.49796	3.48011	2.38095	3.24742	0.0343799
Ic5-3156	CNE05320	1490589	1490625	inCDS	13.0274	15.2729	12.9488	2.04082	9.15751	1.50376	3.24743	0.021094
Ic13-1251	CNM02180	671260	671305	inCDS	30.8846	30.6533	25.9697	9.99204	10.0036	6.94814	3.24778	0.000441098
Ic1-1870	CNA03400	883589	883655	inCDS	18.2547	16.7239	8.45911	6.26714	5.37245	1.73219	3.24846	0.0400424
Ic1-4434	CNA07730	2130787	2130838	inCDS	14.5135	13.5482	17.2684	8.34879	4.06592	1.5323	3.25016	0.010124
Ic7-1815	CNG03085	861030	861138	inCDS	6.56131	7.67425	5.79475	1.8037	2.17213	2.18599	3.25071	0.00117317
Ic6-1721	CNF02900	829389	829440	inCDS	17.5493	15.1515	15.3742	7.66887	3.54864	3.56995	3.25107	0.00210933
Ic8-507	CNH03010	266799	266936	inCDS	13.4671	11.2411	8.65832	5.00842	2.86458	2.38572	3.25251	0.00868171
Ic5-516	CNE00930	252474	252533	inCDS	22.9864	18.8671	15.6504	5.10638	5.2602	7.30769	3.25354	0.00405041
Ic1-2830	CNA05220	1380723	1380804	inCDS	10.3686	9.34654	7.77221	2.55025	2.60189	3.28907	3.25633	0.00131259
Ic4-712	CND01450	401715	401766	inCDS	12.0186	14.5254	15.6041	2.82619	7.09424	3.00625	3.26055	0.00512673
Ic5-2817	CNE04650	1299000	1299058	inCDS	7.65413	7.53809	5.36668	2.1099	3.06989	1.12388	3.26141	0.00699533
Ic8-282	CNH03390	140958	141047	inCDS	6.17312	6.92169	6.24916	2.4584	1.93238	1.52864	3.26789	0.000238782
Ic5-1594	CNE02640	707705	707760	inCDS	40.9231	69.521	47.9675	24.5014	16.6154	7.34659	3.26869	0.0209953
Ic9-828	CNI01510	436717	436778	inCDS	13.9647	13.4991	9.17167	4.22535	4.51011	2.47024	3.26937	0.00686184
Ic2-961	CNB01680	498517	498563	inCDS	24.4377	16.3434	17.4454	11.7647	3.17505	2.86498	3.27028	0.0251844
Ic1-3959	CNA06970	1895636	1895715	inCDS	10.9655	17.5278	13.7663	4.3956	6.4252	2.08333	3.27489	0.012683
Ic11-1021	CNK01900	564891	564943	inCDS	5.94966	7.17584	5.04776	1.00584	3.18358	1.35364	3.27856	0.0100081
Ic4-2393	CND04270	1190173	1190231	inCDS	6.12108	6.15516	5.00474	2.31624	1.17503	1.77624	3.28068	0.00133293
Ic13-409	CNM00830	245355	245401	inCDS	14.9854	19.6892	10.832	4.7717	3.94556	5.14767	3.28214	0.0150573
Ic13-1258	CNM02180	672385	672438	inCDS	17.9288	21.3611	21.5746	6.80791	6.71896	5.00322	3.28463	0.000432771
Ic2-2844	CNB04820	1375545	1375615	inCDS	9.53917	11.1789	8.80556	2.72109	1.67986	4.58634	3.28504	0.00342087
Ic13-18	CNM00030	5575	5620	inCDS	28.9855	30.1724	20.6845	9.09091	10.1124	5.09868	3.28543	0.00525775
Ic14-1099	CNN01820	523727	523801	inCDS	14.123	8.93043	10.7308	5.05051	2.29508	2.93031	3.28773	0.0106932
Ic7-2539	CNG04480	1279009	1279255	inCDS	12.6904	15.4948	11.1652	5.66667	2.70713	3.5833	3.29096	0.00407472
Ic3-3578	CNC05950	1759475	1759544	inCDS	5.46082	6.73601	9.57242	2.44414	1.5815	2.58148	3.29482	0.0157609
Ic3-3349	CNC05550	1658132	1658204	inCDS	23.5432	19.6269	11.2721	6.89369	6.08229	3.52739	3.29886	0.0281753
Ic8-290	CNH03365	149880	149942	inCDS	8.74811	5.62337	5.88044	2.58065	3.06694	0.490196	3.29955	0.021064
Ic6-1425	CNF02415	707753	707810	inCDS	8.49431	11.7188	8.67347	3.34546	2.77141	2.63369	3.3011	0.00328178
Ic3-4021	CNC06680	1948527	1948591	inCDS	8.20589	11.2925	9.63012	4.68571	2.52319	1.61491	3.30113	0.00604868
Ic14-1299	CNN02240	695192	695234	inCDS	55.4241	45.6805	39.0389	25.4438	8.47515	8.52241	3.30205	0.0116033
Ic11-571	CNK01090	332897	332943	inCDS	7.6697	7.36067	6.93783	1.93725	1.83142	2.88173	3.30329	0.000207728
Ic6-547	CNF00980	303366	303424	inCDS	10.6561	10.0797	8.50097	4.18341	2.66901	1.97693	3.31132	0.00175668
Ic7-1252	CNG02180	622847	622896	inCDS	21.2074	15.8397	11.9957	7.81818	3.57664	3.38028	3.31928	0.0197845
Ic4-2956	CND05340	1459350	1459427	inCDS	6.71376	7.75	10.5865	1.99531	2.5224	3.01662	3.32481	0.00811398
Ic5-3107	CNE05180	1455045	1455168	inCDS	16.3859	17.5366	17.3918	2.04082	5.10918	8.26608	3.32862	0.00284521
Ic14-515	CNN00850	277525	277605	inCDS	10.2441	6.05368	9.0775	2.17865	3.24354	2.19808	3.32997	0.0103214
Ic3-2138	CNC03310	1047432	1047488	inCDS	19.1907	22.389	19.2658	7.86185	5.20955	5.19309	3.33135	0.000500216
Ic5-2779	CNE04580	1283916	1283967	inCDS	6.26321	5.31875	7.12531	2.54545	1.62933	1.4338	3.33547	0.00219746
Ic3-3146	CNC05145	1546364	1546435	inCDS	13.1073	9.32649	10.6624	2.10526	5.07614	2.73316	3.33814	0.00566688
Ic11-27	CNK00030	11281	11411	inCDS	10.6685	6.08854	7.1806	1.54744	3.77619	1.84687	3.33835	0.0225299
Ic9-1345	CNI02420	665112	665163	inCDS	17.266	18.3265	12.7525	6.33375	5.31373	2.83413	3.33837	0.00485319
Ic9-651	CNI01220	300002	300070	inCDS	10.4636	11.2665	7.98355	3.50099	2.30015	3.09767	3.33906	0.00271063
Ic14-845	CNN01430	421276	421362	inCDS	11.596	7.32517	8.07936	3.07277	3.08634	1.92704	3.3391	0.01004
Ic3-3953	CNC06560	1921554	1921610	inCDS	7.91754	6.90082	6.52588	3.7037	0.412589	2.27001	3.34219	0.00866853
Ic2-1164	CNB02020	588708	588769	inCDS	6.48229	13.6157	8.36501	3.32497	2.66803	2.51249	3.34642	0.036367
Ic9-1836	CNI03390	918327	918396	inCDS	20.4475	11.7929	11.5753	3.22064	5.3732	4.47593	3.35245	0.0265298
Ic3-2103	CNC03250	1025994	1026043	inCDS	7.78226	8.10341	7.16861	2.4247	1.90533	2.54479	3.35344	8.93468e-05
Ic7-705	CNG01240	357158	357225	in5UTR	15.9633	26.7344	29.1176	8.00672	7.76446	5.64248	3.35371	0.0150715
Ic2-2872	CNB04870	1384559	1385515	in5UTR	23.0256	30.0227	20.6568	9.57815	5.44342	6.95378	3.35399	0.00488112
Ic1-63	CNA00110	38218	38265	inCDS	7.08278	8.24242	5.22222	2.00054	2.58082	1.54459	3.35416	0.00664007
Ic10-1563	CNJ02740	789043	789103	inCDS	7.2749	5.97372	9.38261	1.2219	3.55836	1.96353	3.35586	0.0118707
Ic1-1248	CNA02430	636341	636425	inCDS	19.8389	14.9035	13.8459	5.92112	5.22274	3.32689	3.3577	0.00474746
Ic13-313	CNM00640	199558	199611	inCDS	8.0055	5.18353	6.72722	3.44828	0.862069	1.61871	3.3591	0.0141226
Ic14-962	CNN01650	476694	476776	inCDS	13.6156	17.0581	16.027	6.83517	3.67525	3.39199	3.35918	0.00189664
Ic3-2265	CNC03510	1111908	1111961	inCDS	11.0816	15.8593	12.6478	2.58216	2.75713	6.44105	3.36057	0.00797193
Ic1-2091	CNA03810	1027724	1027797	inCDS	8.73113	5.78963	7.20572	0.292529	2.8465	3.32051	3.36347	0.0159147
Ic5-2291	CNE03720	1057426	1057486	inCDS	7.9892	10.7918	14.8928	3.10633	1.34409	5.55556	3.36536	0.0282769
Ic7-2364	CNG04200	1184441	1184495	inCDS	18.9886	18.2618	19.8576	6.54714	5.48454	4.93301	3.36629	3.51894e-05
Ic9-1786	CNI03270	886785	886926	inCDS	8.45911	8.41086	8.94957	1.34304	2.80867	3.51595	3.36733	0.000798063
Ic3-27	CNC00043	14956	15025	inCDS	17.7205	9.90028	13.0802	4.15414	6.4147	1.51701	3.36765	0.0234793
Ic10-962	CNJ01720	500321	500377	inCDS	21.1499	26.9487	15.1216	10.1313	4.6941	3.94235	3.36855	0.0196296
Ic4-2738	CND04880	1339277	1339338	inCDS	9.99021	11.6534	8.74049	4.34152	3.26117	1.40714	3.37233	0.00406564
Ic2-938	CNB01650	491635	491696	inCDS	18.608	8.18966	16.2298	6.27654	4.04102	2.43802	3.37323	0.039218
Ic2-2184	CNB03650	1080279	1080330	inCDS	15.5101	14.4945	11.4844	5.68846	3.28258	3.32677	3.37369	0.00254432
Ic4-3371	CND06170	1704285	1704363	inCDS	34.3804	32.8859	32.1518	12.8015	11.4286	5.23514	3.37408	0.000646635
Ic6-109	CNF00220	69037	69110	in5UTR	20.1705	19.0909	18.771	3.63636	4.92424	8.63636	3.37457	0.000944525
Ic8-1447	CNH01420	769289	769345	inCDS	6.63082	7.28836	5.61487	2.02388	1.66981	2.09415	3.37502	0.000812767
Ic6-2309	CNF04060	1175578	1175632	inCDS	7.5351	6.39673	8.23561	1.30818	2.00519	3.24842	3.37826	0.00263265
Ic1-1305	CNA02540	666337	666403	inCDS	15.9592	16.1914	13.0056	3.75495	5.74604	3.86496	3.37845	0.000943112
Ic12-1044	CNL05390	498719	498779	inCDS	12.2581	6.93955	9.49931	0.193548	2.88018	5.41935	3.37886	0.0352444
Ic14-1272	CNN02190	678079	678141	inCDS	27.3283	16.8013	15.4925	7.21791	5.79278	4.63213	3.3794	0.0215233
Ic13-888	CNM01570	454506	454570	inCDS	16.064	14.8842	12.9211	8.01706	3.14815	1.80995	3.38102	0.00798087
Ic11-1327	CNK02440	708963	709011	in5UTR	12.8788	9.92446	6.62356	2.52905	4.28634	1.88679	3.38155	0.0237141
Ic5-2616	CNE04300	1199471	1199521	inCDS	48.6249	50.6245	44.7786	14.0056	16.2132	12.3284	3.38514	7.91929e-05
Ic5-353	CNE00670	180524	180590	inCDS	18.0004	15.019	12.5659	4.33559	5.02211	4.1067	3.38561	0.00256451
Ic14-1091	CNN01790	516866	516931	inCDS	15.9336	12.3009	9.12062	3.82514	4.16667	3.03355	3.38811	0.0117294
Ic8-1952	CNH00570	1021337	1021391	inCDS	8.87562	8.92444	11.0704	1.85714	3.04348	3.60159	3.39564	0.0015706
Ic7-703	CNG01240	356327	356688	in5UTR	10.0773	5.35875	11.8787	4.63697	1.73763	1.66874	3.39595	0.041889
Ic3-1493	CNC02360	678543	678595	inCDS	19.8997	17.5	11.6415	3.84615	6.78871	3.80435	3.39639	0.0120419
Ic11-926	CNK01730	513510	513555	inCDS	13.7605	17.5872	10.2865	1.92926	4.88189	5.44676	3.39652	0.014551
Ic7-177	CNG00320	78228	78275	inCDS	23.3275	18.2906	14.0539	5.58128	5.50459	5.2954	3.39852	0.00813867
Ic6-2304	CNF04050	1172930	1173040	inCDS	37.7304	40.024	37.0422	16.3237	9.40567	8.04108	3.39932	0.000575702
Ic8-114	CNH03690	53665	53714	inCDS	13.6313	13.4507	7.15774	3.12057	3.05239	3.89356	3.40135	0.0198471
Ic9-1771	CNI03230	877510	877572	inCDS	22.2636	21.645	16.7049	7.75899	4.72101	5.3018	3.40874	0.00199915
Ic1-4047	CNA07100	1932655	1932720	inCDS	8.85954	11.3222	8.14654	3.20645	3.04901	2.05161	3.41015	0.00290028
Ic7-349	CNG00640	175428	175495	inCDS	19.1206	21.9575	20.8581	7.78947	6.88451	3.45949	3.41557	0.000718401
Ic12-635	CNL04710	320424	320477	inCDS	10.7521	9.61003	13.2443	5.57644	2.343	1.91706	3.4165	0.00735897
Ic3-752	CNC01310	367429	367480	inCDS	23.0898	23.5102	20.6747	9.93506	6.11124	3.63128	3.41885	0.00146072
Ic4-299	CND00610	173040	173119	inCDS	11.5357	13.5058	7.64484	2.90625	3.44436	3.20606	3.42027	0.0111666
Ic6-2759	CNF04870	1419396	1419507	inCDS	12.1288	14.0628	12.6016	5.19164	4.36258	1.78701	3.42056	0.00148418
Ic13-639	CNM01220	366120	366170	inCDS	5.94059	7.33917	7.61341	1.10635	2.48456	2.51017	3.4245	0.00208724
Ic4-702	CND01410	393486	393542	in3UTR	13.1918	16.0484	12.9965	2.7626	5.18438	4.38001	3.42636	0.00120786
Ic1-203	CNA00360	114274	114329	inCDS	12.6029	12.5039	7.72862	2.2408	6.1703	1.17099	3.42675	0.0248381
Ic7-1975	CNG03340	945682	945743	inCDS	34.9044	32.8646	22.9088	11.7647	1.93015	12.7016	3.43522	0.0133173
Ic12-1601	CNL06370	761050	761127	inCDS	9.3378	10.3733	10.8871	2.77778	1.96078	4.16667	3.43598	0.000786111
Ic3-2412	CNC03730	1177439	1177495	inCDS	14.6341	15.6826	10.5208	6.09834	3.51329	2.2716	3.43657	0.00758207
Ic12-1342	CNL05900	639574	639621	inCDS	20.0841	11.9294	10.5396	5.68278	2.36985	4.32645	3.4375	0.0324353
Ic4-1160	CND02210	591186	591229	inCDS	13.4091	13.7684	5.72075	3.46821	3.64299	2.45006	3.44079	0.0426251
Ic6-1410	CNF02393	698337	698395	inCDS	32.2515	44.1752	38.3621	4.81155	14.3288	14.1872	3.44427	0.00433957
Ic2-66	CNB00135	41669	41719	inCDS	18.0296	9.60591	10.7296	3.50877	6.30952	1.2987	3.45103	0.0393539
Ic1-3256	CNA05880	1571568	1571614	inCDS	8.5474	10.38	6.51556	3.35433	2.40813	1.60362	3.45407	0.00794445
Ic13-383	CNM00790	234256	234303	inCDS	21.7865	21.8236	13.5573	7.67677	0.13468	8.69565	3.4632	0.0245085
Ic10-520	CNJ00925	268520	268572	inCDS	7.45342	8.15293	9.67226	1.76741	3.27632	2.24888	3.46633	0.00163113
Ic3-38	CNC00050	18555	18605	in3UTR	84.3915	60.9524	54.2243	26.0504	13.0511	18.3983	3.47076	0.00872455
Ic1-2770	CNA05100	1352554	1352614	inCDS	17.7505	18.4119	8.87895	5.3598	4.47544	3.14136	3.47096	0.0271866
Ic10-994	CNJ01775	515820	515876	inCDS	12.2204	7.50237	9.16852	2.46109	2.97304	2.88941	3.47103	0.00786978
Ic3-2370	CNC03670	1161641	1161708	inCDS	6.10656	7.14373	5.48267	3.02059	1.53018	0.843882	3.4725	0.00523999
Ic5-50	CNE00130	25553	25596	inCDS	7.82313	5.82313	9.13873	3.38983	1.47059	1.69492	3.47579	0.00895879
Ic10-651	CNJ01210	338519	338587	inCDS	10.0572	5.18729	5.49288	1.09261	2.89855	1.97332	3.4768	0.0412092
Ic13-354	CNM00740	221422	221457	inCDS	5.46697	8.4507	7.45429	3.57143	0.788955	1.78571	3.47732	0.0132451
Ic7-395	CNG00690	191761	191820	inCDS	24.0625	25.625	16.678	9.57265	5.41176	4.09657	3.4781	0.00802942
Ic4-3052	CND05570	1508235	1508324	inCDS	9.92248	10.0386	7.15649	2.14815	2.15686	3.48837	3.47956	0.0034781
Ic6-578	CNF01060	322778	322833	inCDS	11.7987	10.975	10.3984	5.04079	2.0493	2.44273	3.47977	0.00152687
Ic8-828	CNH02500	424083	424139	inCDS	13.41	7.1927	10.1328	2.05761	5.44778	1.3245	3.48084	0.0293794
Ic13-230	CNM00450	110138	110198	inCDS	12.0468	10.9041	9.83593	2.199	4.31114	2.90547	3.48218	0.000940514
Ic12-322	CNL04240	179159	179216	inCDS	96.9156	116.551	146.494	52.4957	17.8246	33.0476	3.48231	0.00821978
Ic2-3211	CNB05650	1584611	1584702	inCDS	9.5122	11.5158	8.09583	4.10906	0.516129	3.73814	3.48232	0.0102054
Ic12-74	CNL03790	35450	35868	inCDS	44.2501	55.8119	42.7593	21.1541	9.55992	10.2944	3.48272	0.00367825
Ic13-138	CNM00270	66710	66765	inCDS	17.2984	22.1132	15.7623	6.18462	5.22352	4.43364	3.48281	0.0026922
Ic1-4165	CNA07300	1997648	1997709	inCDS	24.7656	32.5368	35.1004	8.56481	7.6959	10.2483	3.48572	0.00234861
Ic1-4484	CNA07800	2153628	2153693	inCDS	15.9795	9.34998	10.6793	4.22535	4.00327	2.09857	3.48679	0.0159894
Ic10-1268	CNJ02230	652038	652096	inCDS	7.52021	7.39042	5.25721	1.68811	1.32664	2.74878	3.49922	0.00481203
Ic11-1080	CNK01990	597930	598067	in5UTR	7.94312	8.78033	5.96307	3.7768	0.700013	2.00501	3.50002	0.0115
Ic3-3482	CNC05760	1711679	1711739	inCDS	74.3499	78.8455	53.2836	25.0271	19.3149	14.6369	3.50089	0.00431082
Ic6-2496	CNF04440	1287986	1288048	inCDS	18.5356	17.8234	20.5293	2.38095	7.44681	6.41503	3.50237	0.00148297
Ic9-1484	CNI02710	727882	727933	inCDS	68.8312	88.9483	68.0837	3.84615	4.43671	56.1039	3.50791	0.0445366
Ic6-1174	CNF01980	580422	580483	inCDS	40.9363	38.3294	33.2324	9.80603	12.9102	9.3498	3.50832	0.000444505
Ic10-1238	CNJ02160	636086	636132	inCDS	12.2819	11.3568	8.46498	3.65228	2.46618	3.03224	3.50833	0.00309946
Ic5-2031	CNE03310	944653	944720	inCDS	14.7039	14.8011	12.5328	1.08605	4.63956	6.25096	3.51	0.0041068
Ic9-1200	CNI02200	610394	610447	inCDS	9.60754	10.678	6.54246	4.84127	1.79883	1	3.51147	0.0199039
Ic4-2400	CND04280	1191335	1191404	inCDS	12.2441	11.0776	9.12962	2.40426	3.60781	3.22626	3.51268	0.00136701
Ic5-1870	CNE03100	882283	882326	inCDS	27.5341	26.1462	22.9661	5.99934	8.37737	7.4373	3.51363	0.000273256
Ic12-1341	CNL05900	639437	639490	inCDS	29.1262	23.3275	16.3213	8.47458	6.43064	4.6627	3.51468	0.0131917
Ic2-1754	CNB02880	851736	851773	inCDS	34.6354	43.769	40.3818	8.95722	11.6869	13.1425	3.51577	0.000643678
Ic6-1031	CNF01720	501914	501964	inCDS	14.2779	8.0275	6.91783	1.36628	3.89064	3.05075	3.51762	0.044335
Ic12-1043	CNL05390	498530	498588	inCDS	9.5973	21.4006	23.7128	7.96388	2.34625	5.23627	3.51919	0.0488071
Ic2-2097	CNB03470	1039715	1039789	inCDS	10.6807	7.62835	6.95098	3.00525	2.90626	1.26394	3.52033	0.00920698
Ic4-2442	CND04350	1206801	1206857	inCDS	11.964	6.68633	6.75381	1.13636	3.6849	2.38628	3.52466	0.0329603
Ic10-573	CNJ01020	294879	294926	inCDS	7.27023	5.69504	6.07857	2.63397	1.40256	1.3635	3.52662	0.00197136
Ic5-2955	CNE04950	1383232	1383300	in3UTR	57.3549	89.5206	71.9383	7.90598	23.7892	30.3346	3.52756	0.0102656
Ic13-737	CNM01360	402499	402627	inCDS	15.1793	16.1689	13.7085	2.13244	4.54876	6.08642	3.52898	0.00135905
Ic1-966	CNA01850	500132	500223	inCDS	7.49245	6.7277	6.81004	2.05727	1.57224	2.3291	3.52937	0.00010629
Ic1-2958	CNA05360	1438254	1438315	inCDS	19.5796	19.6597	24.7099	6.73932	6.00291	5.3701	3.53069	0.000932494
Ic13-1186	CNM02000	615842	615896	inCDS	51.4991	47.4771	45.1341	17.0566	14.7435	8.90291	3.54054	0.000352147
Ic7-1912	CNG03260	919461	919515	inCDS	12.9091	12.9017	6.00454	4.35644	3.431	1.19522	3.54187	0.0375271
Ic7-2214	CNG03900	1103675	1103719	inCDS	8.57143	14.1063	12.6289	3.05221	5.16129	1.75238	3.54275	0.0119033
Ic3-2221	CNC03450	1090496	1090546	inCDS	9.84031	9.98942	17.9982	3.84294	4.5832	2.23542	3.54806	0.0312432
Ic9-394	CNI00800	195429	195492	inCDS	17.4065	18.0746	17.23	4.52351	5.12888	5.17559	3.55484	2.85509e-06
Ic6-1708	CNF02875	821135	821207	inCDS	10.6102	11.1986	9.38134	3.25973	2.94703	2.56082	3.55743	0.000198338
Ic7-355	CNG00650	178466	178552	inCDS	13.636	10.9104	15.0171	4.59984	2.48573	4.03389	3.55804	0.00223772
Ic5-2624	CNE04300	1200723	1200776	inCDS	22.8697	19.6115	16.1336	10.9053	3.41965	2.12766	3.56263	0.0138445
Ic2-589	CNB01110	338160	338214	inCDS	24.7568	16.7207	18.8538	8.94118	6.07407	1.90476	3.56568	0.0101252
Ic5-848	CNE01470	401872	401934	inCDS	6.60419	7.15694	6.10948	0.131752	3.76082	1.67696	3.56773	0.012091
Ic3-1786	CNC02760	794620	794674	inCDS	8.2795	10.4812	10.1626	1.67812	3.66141	2.76622	3.56824	0.00149022
Ic11-42	CNK00060	18597	18704	inCDS	12.1345	16.9278	15.9105	5.11941	4.44046	3.03754	3.57	0.00241267
Ic9-662	CNI01240	309363	309422	inCDS	9.40299	10.2636	6.00849	4.95238	2.01389	0.222965	3.57132	0.0312812
Ic7-374	CNG00670	185425	185468	inCDS	20.8592	18.4265	15.6217	7.72595	5.28071	2.35294	3.57479	0.00369985
Ic1-3095	CNA05600	1499874	1499922	inCDS	14.5594	11.7368	10.8177	4.06732	3.39018	2.91853	3.57689	0.00161539
Ic2-1502	CNB02545	739761	739891	inCDS	58.651	45.4517	46.621	12.6005	17.4606	12.0676	3.5777	0.00135665
Ic10-860	CNJ01550	456585	456633	inCDS	11.7555	10.8686	9.32435	3.94737	2.55591	2.41935	3.58061	0.000878886
Ic1-783	CNA01500	403558	403607	inCDS	6.11982	7.68571	8.29361	2.31928	2.02411	1.82187	3.58446	0.00132019
Ic10-804	CNJ01490	433349	433432	inCDS	24.4059	27.5846	25.3348	11.6843	1.82442	8.04094	3.58824	0.00357233
Ic11-1261	CNK02330	677878	677930	inCDS	12.2321	12.9121	9.74892	3.62601	3.03067	3.05623	3.59244	0.00102354
Ic9-1144	CNI02110	584258	584304	inCDS	9.01027	8.14224	7.93879	0.997009	4.07365	1.90918	3.59482	0.00338949
Ic1-2479	CNA04490	1203252	1203300	inCDS	6.40089	6.41328	7.78161	2.4923	1.83032	1.40272	3.5973	0.000881967
Ic1-1082	CNA02090	557454	557503	inCDS	19.7715	15.5042	15.283	4.21687	5.84216	3.98359	3.60038	0.00150338
Ic3-663	CNC01140	319287	319344	inCDS	23.8868	12.1816	16.183	9.92063	2.98521	1.5935	3.60371	0.042761
Ic3-1797	CNC02780	798510	798557	inCDS	8.58757	7.70609	7.0632	1.5873	3.53201	1.35387	3.60825	0.00235698
Ic6-1722	CNF02910	829726	829798	in3UTR	8.0896	10.2289	9.20812	3.26484	2.29456	2.06287	3.61134	0.000767177
Ic4-3329	CND06090	1678464	1678527	in5UTR	17.3172	13.3583	13.7114	6.89655	1.3369	4.0568	3.61156	0.00636021
Ic4-1988	CND03620	997919	997966	inCDS	96.0905	58.75	51.3889	25.7048	24.1855	7.17593	3.61386	0.0298817
Ic11-1299	CNK02400	692939	692985	inCDS	25.0704	22.1997	20.5472	9.66803	5.17647	3.9155	3.615	0.0017178
Ic1-449	CNA00840	237211	237264	inCDS	12.342	11.5586	6.63993	3.02038	3.10596	2.31935	3.61611	0.015006
Ic6-2492	CNF04430	1286309	1286374	inCDS	9.72789	16.7517	8.43776	4.48132	2.67821	2.49372	3.61716	0.0339881
Ic6-560	CNF01000	310649	310710	inCDS	6.99236	8.20426	8.66774	1.81227	2.70904	2.07573	3.61743	0.000526405
Ic5-2863	CNE04740	1331930	1331995	in5UTR	19.2506	19.5286	12.5857	9.20635	4.19103	0.788288	3.62091	0.020561
Ic5-2307	CNE03730	1066877	1066944	in5UTR	13.802	10.1542	14.3901	2.24719	2.15403	6.18557	3.62209	0.00786373
Ic2-634	CNB01210	365125	365185	inCDS	7.3354	8.87802	7.71716	3.24836	1.00244	2.33487	3.63373	0.00194676
Ic7-1512	CNG02620	738419	738456	inCDS	8.47305	8.38235	5.97585	2.35294	3.30832	0.610687	3.64022	0.00830567
Ic1-780	CNA01490	402688	402739	inCDS	12.4497	11.0709	8.05761	2.40964	1.05034	5.21458	3.64032	0.0128683
Ic2-3049	CNB05240	1491497	1491829	inCDS	10.8214	10.3798	11.227	4.77048	3.02854	1.10857	3.64052	0.00194858
Ic7-393	CNG00690	191283	191347	inCDS	5.44156	11.4479	6.0724	2.46949	1.71515	2.11765	3.64342	0.0443346
Ic6-1843	CNF03215	958795	958849	inCDS	20.9109	26.7	13.5541	3.125	8.46561	5.18621	3.64581	0.0227478
Ic10-1694	CNJ02985	931501	931642	inCDS	20.1669	21.6533	22.2903	5.21763	5.14286	7.21335	3.64806	7.40753e-05
Ic14-387	CNN00660	213348	213408	inCDS	15.2485	13.1747	13.8228	4.91188	2.55992	4.09117	3.65356	0.000375756
Ic5-1545	CNE02560	687673	687735	inCDS	27.2191	21.6979	19.2973	4.25532	9.97403	4.43086	3.6556	0.00533459
Ic6-1580	CNF02710	770398	770456	inCDS	8.7555	15.032	8.23201	2.28157	2.17158	4.30558	3.65573	0.0277169
Ic7-956	CNG01670	481782	481843	inCDS	9.8139	13.575	6.56348	2.83203	1.78571	3.57143	3.65756	0.0255997
Ic12-337	CNL04240	181302	181345	inCDS	39.6287	32.8042	28.1633	6.80851	10.0245	10.6455	3.66091	0.00232189
Ic3-2089	CNC03220	1018004	1018065	inCDS	47.5962	61.5741	56.8148	17.7083	7.90816	19.7222	3.661	0.00184927
Ic6-134	CNF00270	89675	89719	inCDS	9.33833	10.3367	10.3003	4.47059	2.64407	1.049	3.6718	0.0022118
Ic1-439	CNA00820	232977	233025	inCDS	19.4737	15.971	17.3391	6.71506	3.98984	3.6653	3.67314	0.000804043
Ic1-2737	CNA05040	1335729	1335777	inCDS	16.8319	20.6247	13.3206	6.24442	3.88459	3.68587	3.67555	0.00553097
Ic13-588	CNM01150	345982	346036	inCDS	7.84303	12.8439	7.84511	3.15555	2.10307	2.49661	3.67908	0.0150153
Ic11-943	CNK01760	520683	520733	inCDS	21.1565	16.3468	18.2829	4	1.96078	9.1954	3.68076	0.00618878
Ic1-2773	CNA05100	1353259	1353317	inCDS	12.0151	15.431	18.761	7.6225	2.7959	2.11119	3.68784	0.0125972
Ic7-1147	CNG02030	570683	570737	inCDS	12.2435	12.7619	9.65986	1.3494	4	4.03922	3.69226	0.00299444
Ic8-56	CNH03790	27124	27542	inCDS	46.8715	54.5887	43.8287	18.8081	9.28361	11.2402	3.69393	0.00122213
Ic10-1932	CNJ03420	1077333	1077385	inCDS	29.5912	26.7081	15.6785	6.35951	7.06632	6.04338	3.697	0.014636
Ic11-1164	CNK02130	633197	633257	inCDS	22.1804	14.2731	13.4252	9.09091	3.63636	0.739247	3.7039	0.0307522
Ic11-1302	CNK02400	693354	693409	inCDS	29.856	21.6917	14.7772	5.4677	8.73967	3.69044	3.70575	0.024722
Ic2-1213	CNB02100	610857	610905	inCDS	29.0682	17.1702	23.5456	9.90894	4.69498	4.22485	3.70625	0.0120057
Ic5-3132	CNE05250	1472883	1472943	inCDS	8.81966	13.0338	8.28779	2.86738	2.42838	2.83167	3.70859	0.00823998
Ic3-866	CNC01480	407906	407949	inCDS	36.1905	38.0952	20	16	3.84615	5.55556	3.71179	0.0289532
Ic1-1801	CNA03290	860197	860246	inCDS	11.704	6.51613	10.6434	2.62911	2.42321	2.70882	3.71899	0.0113451
Ic10-200	CNJ00470	123682	123851	inCDS	35.4066	53.5238	34.2297	17.8968	6.37631	8.83929	3.71945	0.0137807
Ic12-1839	CNL06720	867438	867490	in3UTR	9.36125	9.72385	7.83304	1.53209	2.59381	3.11046	3.71985	0.000906341
Ic9-219	CNI00380	93129	93219	inCDS	11.219	15.4098	10.4852	5.41894	1.84426	2.71258	3.72041	0.00847794
Ic12-1026	CNL05350	491058	491103	inCDS	7.38304	5.19093	5.85399	1.06952	2.21154	1.67197	3.72054	0.0035052
Ic6-325	CNF00590	197837	197906	inCDS	43.1	71.3158	39.2	16.6898	15.323	9.25311	3.72259	0.0225499
Ic3-828	CNC01430	394124	394171	inCDS	8.6035	8.21178	6.78197	0.252525	3.77358	2.31214	3.72299	0.00774869
Ic1-181	CNA00300	101135	101180	inCDS	5.91999	7.46668	7.70187	2.05026	1.68123	1.93231	3.72339	0.000833159
Ic11-104	CNK00205	62418	62573	inCDS	33.3907	20.4949	25.9703	16.4399	1.95767	3.0303	3.72673	0.0310513
Ic11-1202	CNK02190	647304	647367	inCDS	19.6755	14.7899	17.6047	3.125	4.45067	6.3858	3.72956	0.00172681
Ic6-1910	CNF03390	999749	999798	inCDS	13.5745	13.8926	6.56174	5.78125	2.27513	1.06383	3.73114	0.0404395
Ic3-1595	CNC02530	727512	727571	inCDS	28.5408	31.3353	26.1324	8.28978	7.25844	7.44662	3.74034	0.000165799
Ic12-814	CNL05000	405568	405631	in3UTR	60.1393	58.7418	29.9911	1.11288	16.4803	22.1925	3.74185	0.0356515
Ic3-1668	CNC02630	754269	754320	inCDS	9.02778	6.30499	8.78199	1.22378	2.7102	2.50909	3.74274	0.00394927
Ic1-2951	CNA05360	1437504	1437549	inCDS	41.6806	32.9516	35.6613	7.44147	11.5798	10.4387	3.74384	0.000707148
Ic3-1760	CNC02710	781002	781063	inCDS	10.4036	8.35367	7.82058	3.01514	1.46711	2.60771	3.74866	0.00206666
Ic10-1593	CNJ02750	796153	796203	inCDS	9.4735	10.6781	12.0016	3.54248	2.80294	2.22322	3.75242	0.000673593
Ic3-930	CNC01550	432483	432535	inCDS	11.5397	14.8867	7.49369	2.38095	3.72671	2.91622	3.75893	0.0187901
Ic1-3096	CNA05600	1500298	1500347	inCDS	11.3466	11.5297	9.2691	3.59185	2.13873	2.82062	3.75917	0.000717136
Ic6-1562	CNF02650	758952	759020	inCDS	7.69659	7.81553	5.85893	2.64348	1.46549	1.57158	3.76214	0.00207843
Ic1-1741	CNA03140	825532	825587	inCDS	6.52174	6.66667	6.15385	3.87034	0.338655	0.921887	3.76977	0.0127245
Ic5-854	CNE01480	403585	403635	inCDS	7.45396	6.17246	5.81946	2.1571	1.71949	1.27963	3.77134	0.00102968
Ic8-565	CNH02900	303132	303207	inCDS	25.8505	28.8848	20.8922	8.72211	6.90551	4.41073	3.77414	0.00218092
Ic7-1943	CNG03300	931094	931140	inCDS	22.8209	21.5974	19.1195	7.87671	4.09018	4.8537	3.77739	0.000606338
Ic1-2946	CNA05360	1436475	1436554	inCDS	33.8879	37.4286	36.2623	9.39924	12.7051	6.35955	3.77948	0.000234761
Ic5-56	CNE00140	27505	27552	inCDS	18.9829	21.1826	16.1961	5.47945	4.25532	5.16517	3.78268	0.000748972
Ic10-1561	CNJ02740	788800	788836	inCDS	30.0752	22.1778	23.1704	3.63636	6.0195	10.2635	3.78643	0.00419899
Ic7-1146	CNG02030	570581	570633	inCDS	6.97151	15.4409	15.6773	2.5	3.70104	3.85429	3.78801	0.032045
Ic3-2030	CNC03160	1004035	1004090	inCDS	13.1573	18.2484	7.47578	3.62365	3.96377	2.67305	3.78944	0.0382913
Ic3-1862	CNC02890	937461	937560	inCDS	7.12934	8.37113	9.95862	3.46247	2.21868	1.02757	3.79493	0.00441736
Ic1-3031	CNA05480	1470743	1470792	inCDS	15.1304	13.3803	24.121	8.5	0.885827	4.48276	3.79503	0.0316804
Ic3-3099	CNC05060	1519899	1519954	inCDS	14.1026	12.8737	13.0551	3.41113	3.60799	3.52503	3.79655	1.43034e-05
Ic10-1688	CNJ02970	926686	926806	inCDS	8.69551	8.27738	5.95025	2.22681	2.60476	1.20458	3.79765	0.00407867
Ic3-2475	CNC03860	1199098	1199146	inCDS	31.1385	28.4689	14.332	7.55149	7.80523	4.09931	3.80033	0.0274092
Ic7-1995	CNG03400	959049	959094	inCDS	11.7718	12.8526	10.4605	3.2971	2.73479	3.19302	3.80328	0.000268242
Ic4-3072	CND05630	1519170	1519227	inCDS	9.6949	13.2223	7.75305	2.87456	2.79579	2.38836	3.80585	0.00939406
Ic7-2369	CNG04200	1185027	1185082	inCDS	25.9595	29.6687	29.6808	7.41758	8.40996	6.58701	3.80597	9.91604e-05
Ic14-567	CNN00930	297779	297835	inCDS	8.52447	7.25685	6.0213	1.02564	1.50072	3.20073	3.80693	0.00541861
Ic4-19	CND00040	11670	11770	inCDS	7.51565	5.81103	6.98515	1.6434	2.25808	1.43203	3.80834	0.000882608
Ic3-3577	CNC05950	1759315	1759389	inCDS	5.30325	5.21587	5.95046	1.16601	1.5106	1.64777	3.80855	0.000119385
Ic2-976	CNB01710	506762	506801	inCDS	27.0679	21.8998	24.4833	6.79739	7.38155	5.10397	3.80913	0.000387561
Ic1-1738	CNA03140	824866	825008	inCDS	10.8211	10.8574	8.37663	3.37794	3.21835	1.28609	3.81295	0.00223313
Ic1-1405	CNA02680	699885	699932	inCDS	21.2292	24.908	17.2474	9.30233	3.37079	3.92157	3.81957	0.00585367
Ic12-1747	CNL06560	829759	829811	inCDS	14.4771	13.8048	17.6104	3.27223	5.0544	3.6809	3.82197	0.000939475
Ic14-1176	CNN02060	645691	645751	inCDS	7.44199	6.89999	5.98007	2.52016	1.2056	1.5873	3.82492	0.000982473
Ic13-165	CNM00310	81028	81127	inCDS	24.5833	25.8314	44.122	8.14039	9.71598	6.8397	3.82801	0.0216786
Ic2-1220	CNB02100	611931	611979	inCDS	12.4081	6.28302	9.61773	2.50216	2.82353	2.06897	3.82829	0.0174251
Ic7-132	CNG00210	53642	53694	inCDS	6.38681	5.24544	6.87985	1.20482	1.10672	2.52194	3.82997	0.00237131
Ic14-99	CNN00150	56346	56392	inCDS	9.6732	17.8571	20.915	9.52381	1.53787	1.5873	3.82998	0.0493636
Ic4-1165	CND02230	592946	592991	inCDS	11.6525	13.7674	10.93	3.33916	2.88227	3.2633	3.83247	0.000486926
Ic9-1556	CNI02810	766673	766720	inCDS	10.5364	12.0244	15.257	2.27273	2.87356	4.7138	3.83544	0.0040864
Ic4-2737	CND04880	1339106	1339154	inCDS	10.5076	7.10958	10.7406	3.07845	1.21926	3.09508	3.83586	0.00625041
Ic14-1042	CNN01730	499490	499561	inCDS	20.9929	25.5524	16.5036	6.15764	5.03575	5.24119	3.83635	0.00413616
Ic4-290	CND00600	169582	169632	inCDS	176.984	140.421	209.341	49.2063	41.0714	46.9136	3.8395	0.00293177
Ic3-2137	CNC03310	1047346	1047404	inCDS	5.96541	6.65574	6.78124	1.81876	1.7843	1.44932	3.84025	6.85331e-05
Ic9-1058	CNI01990	548182	548228	inCDS	36.6422	40.7688	43.7469	13.4454	12.7499	5.34939	3.84083	0.000834763
Ic13-26	CNM00030	7180	7221	inCDS	24.6445	31.5476	32.732	4.65116	8.95954	9.46746	3.85317	0.00173924
Ic5-199	CNE00410	103179	103236	inCDS	11.292	22.3092	12.3228	6.05327	2.92208	2.94118	3.85381	0.0364407
Ic13-410	CNM00830	245537	245593	inCDS	7.98723	15.1047	7.57443	1.77368	3.54703	2.63434	3.85495	0.0387229
Ic1-3514	CNA06310	1713797	1713873	inCDS	39.684	42.2232	45.2242	14.3949	9.17466	9.40481	3.85546	0.000177983
Ic1-3440	CNA06190	1675645	1675690	inCDS	12.6474	12.5303	8.93429	3.22581	3.72243	1.84049	3.88133	0.00326782
Ic9-945	CNI01700	480573	480644	inCDS	7.8479	9.87631	6.43765	1.04167	4.4633	0.719708	3.88162	0.018539
Ic12-1073	CNL05440	513155	513213	inCDS	10.0302	9.80521	11.9333	3.33333	2.72477	2.1251	3.88219	0.000492296
Ic12-63	CNL03770	32255	32326	inCDS	28.4203	20.4082	21.7971	8.43537	3.72466	6.01977	3.88483	0.00344951
Ic3-241	CNC00380	111599	111671	in5UTR	30.491	30.0537	53.1212	11.1111	1.80493	16.3419	3.88495	0.0321157
Ic1-3034	CNA05480	1472133	1472188	inCDS	30.8764	27.6316	33.1854	5.57029	7.36331	10.6447	3.88888	0.000489814
Ic8-1475	CNH01390	777326	777376	inCDS	11.814	18.8095	12.7832	2.38095	2.0533	6.72714	3.88901	0.0155275
Ic6-308	CNF00540	186116	186178	inCDS	9.25309	13.1844	7.62868	3.09749	2.91603	1.71223	3.89168	0.0120036
Ic6-1182	CNF02000	583773	583824	inCDS	40	63.6364	42.7377	11.1111	13.2288	13.2501	3.89395	0.00842407
Ic6-1559	CNF02650	758401	758454	inCDS	9.99235	13.757	10.53	2.07424	4.18154	2.54719	3.89407	0.00315415
Ic1-4208	CNA07380	2022962	2023030	inCDS	17.0437	13.0913	13.0751	0.0754148	6.37561	4.6398	3.89602	0.00957151
Ic2-1318	CNB02250	652233	652308	in5UTR	13.0562	22.4796	12.8732	5.67633	3.26087	3.46467	3.90336	0.0212771
Ic5-3128	CNE05250	1472014	1472060	inCDS	11.9968	18.3368	17.3913	3.75189	5.53805	2.93149	3.90503	0.00504383
Ic9-1689	CNI03040	825058	825136	inCDS	19.5209	15.904	12.5211	4.199	5.5887	2.47929	3.90854	0.00578248
Ic3-4169	CNC06880	2015015	2015080	inCDS	7.32802	7.98012	8.40651	1.9165	1.52355	2.62269	3.91154	0.00019606
Ic5-3084	CNE05160	1449311	1449377	inCDS	11.3514	14.8649	10.7059	2.73973	4.05405	2.63063	3.91771	0.00260155
Ic7-1076	CNG01930	539912	539962	inCDS	7.71429	10.1414	14.1626	0.656814	4.19501	3.3189	3.91865	0.0212143
Ic8-1387	CNH01550	696026	696076	inCDS	13.4717	20.5491	10.1618	3.26689	6.17867	1.80534	3.92703	0.0298196
Ic3-1725	CNC02680	772451	772505	inCDS	7.61547	7.73558	5.04483	2.3196	1.52567	1.34831	3.92712	0.00544686
Ic7-2123	CNG03690	1040292	1040352	in5UTR	6.47554	8.0618	8.39867	3.35231	2.13018	0.357289	3.92755	0.00563531
Ic13-939	CNM01630	483672	483723	inCDS	9.51374	9.13359	7.62032	4.41255	1.72414	0.539084	3.93478	0.00704162
Ic3-1137	CNC01910	517604	517658	inCDS	14.5455	16.4	13.2683	6.5	3.80377	0.922306	3.93849	0.00401365
Ic3-3481	CNC05760	1711445	1711490	inCDS	40.1442	30.3704	19.3966	10.5431	6.4505	5.82405	3.94043	0.0222946
Ic9-1408	CNI02550	691610	691658	inCDS	15.7242	11.3269	7.08088	2.14974	4.72853	1.7741	3.94481	0.0332147
Ic8-481	CNH03060	245940	245992	inCDS	16.9454	13.633	17.0616	4.29348	3.8079	3.97209	3.94584	0.000471416
Ic9-1369	CNI02470	672630	672681	inCDS	7.67708	6.21658	7.26722	2.53165	1.97727	0.841751	3.95481	0.00133878
Ic4-3234	CND05870	1606948	1606996	inCDS	16.0622	18.4972	18.8876	6.86887	1.28262	5.33944	3.96171	0.0021236
Ic1-3502	CNA06280	1706819	1706892	inCDS	11.7663	9.92338	12.1258	2.53141	3.41553	2.57641	3.96739	0.00033905
Ic1-2244	CNA04070	1093610	1093667	inCDS	5.12801	6.65683	6.45738	0.952381	1.40813	2.23443	3.97006	0.00171811
Ic14-1378	CNN02360	728302	728393	inCDS	19.8908	19.3482	17.2468	3.39258	6.0705	4.75203	3.97364	0.000227359
Ic10-1535	CNJ02710	780968	781021	inCDS	23.1206	30.0336	15.7407	4.16667	9.84568	3.31101	3.97699	0.020288
Ic1-3785	CNA06700	1827785	1827836	inCDS	8.58506	9.15415	11.1288	2.11706	2.03237	3.10916	3.97708	0.00103786
Ic5-1867	CNE03090	879810	879865	inCDS	10.4666	13.3123	7.10394	4.66448	1.53531	1.56028	3.97971	0.02052
Ic10-1686	CNJ02970	926156	926260	inCDS	19.102	14.359	12.2731	6.47766	3.15723	1.8472	3.98307	0.00952977
Ic4-2057	CND03730	1033315	1033383	inCDS	64.3244	55.8481	51.9552	12.9174	12.9825	17.2931	3.98508	0.000396323
Ic7-2538	CNG04470	1277963	1278259	inCDS	16.2294	23.8597	16.4417	5.67626	4.32417	4.18456	3.98526	0.00523184
Ic2-2185	CNB03650	1080494	1080549	inCDS	7.9248	6.76139	5.15729	3.18462	1.30846	0.4851	3.98609	0.0119047
Ic2-1713	CNB02800	835960	836029	inCDS	20.4731	19.556	20.5391	5.82888	4.11642	5.24436	3.98746	1.41551e-05
Ic3-1560	CNC02480	708596	708658	inCDS	8.99476	13.1544	10.5956	3.34183	2.36722	2.50285	3.98747	0.00281408
Ic1-4650	CNA08140	2240985	2241067	in5UTR	17.832	8.0641	11.1387	5.05391	1.77698	2.44385	3.99309	0.0387073
Ic6-548	CNF00980	303843	303947	inCDS	20.6211	18.5777	14.6852	4.97988	3.77553	4.73283	3.99489	0.00163448
Ic13-724	CNM01340	396933	396979	inCDS	5.87664	9.26123	6.76987	3.2526	0.916454	1.3128	3.99641	0.0116659
Ic6-1107	CNF01840	540431	540480	inCDS	18.6967	16.8829	17.5916	5.06329	5.48736	2.73973	4.00073	0.00018796
Ic5-15	CNE00050	7417	7472	inCDS	6.46954	8.88009	7.87045	2.76442	1.22951	1.80995	4.00078	0.00219744
Ic10-501	CNJ00900	257600	257654	inCDS	12.8676	12.2576	11.7672	0.459016	6.60058	2.15313	4.0045	0.00768566
Ic1-2617	CNA04760	1263841	1263897	inCDS	7.1452	10.0309	6.50799	2.196	1.78548	1.92543	4.00956	0.00556515
Ic12-1656	CNL06440	782725	782847	inCDS	6.68774	9.58078	8.85928	3.1897	2.13961	0.931771	4.01334	0.00443377
Ic14-306	CNN00510	171295	171341	inCDS	39.3701	45.3159	35.4421	5.40541	16.6667	7.84314	4.01562	0.00253306
Ic13-1327	CNM02310	702950	703039	inCDS	9.071	6.48793	6.19648	0.737179	2.40848	2.26415	4.02147	0.00675546
Ic5-1693	CNE02830	749498	749544	inCDS	10.9177	16.2745	10.9417	4.07101	2.52209	2.8837	4.02393	0.00657989
Ic10-905	CNJ01625	474229	474283	inCDS	11.0598	6.94154	7.8026	0.934307	4.1791	1.29897	4.02407	0.0162806
Ic3-1594	CNC02530	727435	727489	inCDS	7.20429	12.8	7.93909	2.62037	2.16461	2.15463	4.02665	0.0165013
Ic5-1966	CNE03220	915619	915661	inCDS	10.2841	11.5234	9.52513	3.94477	1.34454	2.48244	4.0316	0.00117575
Ic11-1179	CNK02150	638127	638179	inCDS	16.4395	8.8443	10.307	4.16514	2.45262	2.18579	4.04278	0.0206836
Ic6-540	CNF00950	299793	299845	inCDS	13.1028	8.48861	6.62322	3.0303	2.63158	1.31579	4.04357	0.0238045
Ic4-2612	CND04630	1275051	1275103	inCDS	6.49241	6.86171	8.45664	1.80644	2.10893	1.47374	4.04719	0.000965851
Ic5-192	CNE00400	99764	99830	inCDS	20.0653	17.8215	17.5853	3.80159	5.07021	4.8296	4.04864	9.35815e-05
Ic7-816	CNG01420	413829	413883	inCDS	15.6178	12.6501	9.84488	4.15238	2.95008	2.30872	4.04974	0.00546908
Ic2-2751	CNB04690	1340767	1340844	inCDS	19.8257	19.0778	16.1885	4.11184	6.37255	3.11489	4.0511	0.000709742
Ic5-326	CNE00620	164499	164558	inCDS	6.51685	8.20106	5.13274	2.97143	1.27248	0.64951	4.05661	0.0114505
Ic4-1841	CND03360	912324	912376	inCDS	5.54095	5.239	5.45229	2.7972	0.569801	0.633794	4.05725	0.00523016
Ic11-928	CNK01730	513971	514018	inCDS	14.2512	12.5534	8.98021	3.16477	2.59443	3.05854	4.05828	0.00453444
Ic4-709	CND01430	397391	397437	inCDS	7.48395	7.31577	5.34759	2.23573	1.48369	1.24006	4.06238	0.00249148
Ic7-1148	CNG02030	571014	571061	inCDS	8.7963	10.9693	5.29687	1.81936	2.30112	2.04678	4.06378	0.0191305
Ic2-1328	CNB02270	659949	660002	inCDS	12.027	7.8479	9.66077	5.08333	1.94805	0.224551	4.07056	0.0164383
Ic14-709	CNN01170	357134	357241	inCDS	39.7074	39.3947	28.1349	9.91679	8.29727	8.09916	4.0754	0.00218407
Ic5-1879	CNE03100	883893	883927	inCDS	23.9782	26.5882	29.1278	5.76998	6.42926	7.35567	4.07541	0.000209376
Ic2-1212	CNB02100	610676	610729	inCDS	11.606	8.01758	8.0514	3.33333	2.13343	1.32353	4.07566	0.00629659
Ic14-388	CNN00660	213439	213492	inCDS	20.8549	17.9762	16.4371	4.52509	4.28983	4.71201	4.08579	0.000432389
Ic1-689	CNA01320	354550	354602	inCDS	17.9669	27.6052	24.9665	4.44444	5.87992	6.92704	4.08886	0.00390166
Ic1-2245	CNA04070	1093821	1093885	inCDS	7.30285	11.5429	6.38993	3.08345	2.32547	0.757315	4.09255	0.0212704
Ic2-937	CNB01650	491486	491558	inCDS	20.1393	15.7254	16.4353	7.40295	4.21345	1.11428	4.10818	0.00438989
Ic6-2616	CNF04630	1345066	1345128	inCDS	13.2917	11.1153	12.16	3.93746	3.25825	1.69851	4.11132	0.000540929
Ic3-3588	CNC05970	1762429	1762524	inCDS	12.1032	9.92965	9.5609	2.05761	4.1464	1.47297	4.11538	0.00216196
Ic2-3050	CNB05250	1494036	1494095	inCDS	20.6276	17.3178	13.8219	6.04762	3.55786	2.96748	4.11736	0.00389786
Ic5-2855	CNE04720	1323832	1324083	in5UTR	8.0864	7.81095	5.78611	0.907201	2.03056	2.30713	4.13421	0.00287896
Ic13-897	CNM01580	457868	457925	inCDS	7.81057	10.8048	8.05556	2.13923	1.51707	2.79288	4.13555	0.00279878
Ic11-942	CNK01760	520561	520612	inCDS	7.79221	6.59411	10.303	2.90909	0.670641	2.38095	4.14203	0.00828395
Ic3-3574	CNC05950	1758822	1758874	inCDS	7.51026	9.05401	10.4829	3.02468	1.763	1.73964	4.14368	0.00203195
Ic4-2055	CND03730	1032817	1032876	inCDS	16.8308	15.9084	12.1483	4.70405	5.47855	0.64843	4.14434	0.00540473
Ic3-1551	CNC02450	702854	702905	inCDS	14.6796	13.5782	15.246	3.60631	3.91371	2.96921	4.14747	4.04234e-05
Ic8-1902	CNH00650	998977	999037	inCDS	33.1456	32.3038	27.2133	5.12189	9.03226	8.18724	4.14758	0.000440361
Ic1-239	CNA00410	128968	129028	inCDS	9.92556	12.1333	8.02405	2.9502	1.91507	2.38723	4.14794	0.00341103
Ic13-78	CNM00130	29974	30034	inCDS	15.7533	14.5025	8.19892	4.94624	2.20223	2.11268	4.15226	0.0180257
Ic8-914	CNH02375	456722	456804	inCDS	12.4322	10.908	13.5761	5.48885	1.85835	1.53502	4.1562	0.00325449
Ic5-2167	CNE03540	1005613	1005664	inCDS	31.6926	25.0833	26.383	7.30178	7.49186	5.2147	4.15621	0.000609019
Ic7-1940	CNG03290	929632	929669	inCDS	20.2683	20.5408	18.8496	8.08081	3.04762	3.21522	4.15924	0.000951682
Ic5-1691	CNE02830	748869	748923	inCDS	9.46843	11.1325	7.174	2.41255	1.76455	2.50054	4.1594	0.00386683
Ic7-1948	CNG03300	931852	931889	inCDS	19.0265	20.0437	21.1996	7.0298	4.42221	3.01375	4.16638	0.000331997
Ic1-4486	CNA07800	2153904	2153984	inCDS	13.284	6.90314	11.891	3.73964	1.33107	2.62112	4.17042	0.0168255
Ic3-1788	CNC02760	795196	795260	inCDS	7.6728	10.659	6.76692	2.26667	1.43722	2.30821	4.17471	0.00625485
Ic13-207	CNM00400	98289	98335	inCDS	13.1118	16.0856	8.96359	2.46914	5.26532	1.38408	4.18498	0.0149726
Ic1-1791	CNA03265	854292	854354	in5UTR	15.1515	14.3521	14.1133	3.72475	4.55702	2.13534	4.18704	0.000140889
Ic7-492	CNG00870	239481	239543	inCDS	9.84242	8.78482	7.53515	1.1708	1.47306	3.59991	4.19016	0.00281563
Ic8-310	CNH03300	166025	166127	inCDS	13.8326	18.2667	12.3041	5.70032	3.44086	1.4465	4.19387	0.00653666
Ic4-921	CND01820	492585	492642	inCDS	10.3777	10.6411	7.19489	3.98171	1.41982	1.32367	4.19522	0.00705524
Ic1-1075	CNA02060	554652	554702	inCDS	28.0901	24.127	16.6216	2.62123	10.7937	2.9932	4.19541	0.0151797
Ic13-913	CNM01580	460808	460875	inCDS	9.19199	12.4346	7.68333	1.16739	2.02642	3.79152	4.19593	0.00966363
Ic7-2007	CNG03460	971085	971131	inCDS	7.10641	5.61234	8.69675	1.43885	1.92787	1.733	4.19935	0.00381038
Ic11-1300	CNK02400	693081	693142	inCDS	10.5644	14.963	7.32063	3.58527	1.65109	2.58547	4.19954	0.0217216
Ic14-640	CNN01070	330701	330755	inCDS	5.36824	5.78409	5.51649	2.08	0.750366	1.1362	4.20233	0.000511569
Ic5-540	CNE00940	258054	258112	inCDS	22.5683	25.5881	14.6645	5.97015	6.11848	2.84947	4.20542	0.00960515
Ic8-903	CNH02375	454172	454227	inCDS	10.8644	6.54288	15.104	0.864304	4.01338	2.85146	4.20633	0.0350927
Ic9-1182	CNI02140	596797	596854	inCDS	28.5272	28.3596	22.9297	6.2004	6.67417	6.07235	4.21264	0.000390708
Ic1-774	CNA01480	400732	400782	inCDS	17.432	10.5442	14.0969	1.02041	4.32234	4.63576	4.21637	0.00965798
Ic5-1952	CNE03190	906286	906341	inCDS	9.06752	8.76565	7.01496	2.85714	2.11864	0.914158	4.21874	0.00178223
Ic1-1081	CNA02090	557217	557266	inCDS	11.0408	10.8062	9.07338	3.03398	2.26181	2.02854	4.2216	0.000339405
Ic2-3051	CNB05250	1494155	1494206	inCDS	8.24618	8.22993	5.6523	3.84615	0.370218	1.01656	4.22869	0.0147917
Ic6-572	CNF01050	320875	320926	inCDS	9.0035	12.3106	9.35829	6.25	0.776053	0.221729	4.23197	0.0234987
Ic5-1279	CNE02120	575955	576015	inCDS	6.51507	7.76025	5.79438	1.95094	1.39379	1.39516	4.23421	0.00106562
Ic13-1355	CNM02380	719132	719198	inCDS	8.97577	10.4054	9.35135	3.08779	1.32937	2.36782	4.23473	0.000390342
Ic6-2244	CNF03930	1145561	1145606	inCDS	19.2035	12.5	9.16551	5.05181	2.34899	2.24265	4.238	0.0281243
Ic4-1101	CND02090	560954	561000	inCDS	56.6542	54.5455	24.2405	6.25	10.5263	15.1033	4.24848	0.0328152
Ic6-1537	CNF02610	750143	750194	inCDS	20.7435	18.9672	17.3355	6.81818	3.67829	2.92208	4.25128	0.000712512
Ic14-419	CNN00690	227148	227197	inCDS	30.6604	23.1304	13.7607	0.238095	10.3731	5.26316	4.25538	0.0390202
Ic14-700	CNN01165	353816	353879	inCDS	5.07793	6.42326	5.43446	3.15126	0.674358	0.150943	4.25887	0.012836
Ic10-899	CNJ01610	472271	472322	inCDS	9.82668	10.8721	9.79021	1.85185	2.92963	2.37603	4.25972	7.93376e-05
Ic5-2361	CNE03810	1089729	1089793	inCDS	36.4778	26.2434	31.9432	8.37956	7.33728	6.47472	4.26578	0.00131038
Ic12-1609	CNL06400	767812	767864	inCDS	14.5325	19.1682	15.1696	3.92157	4.0391	3.48576	4.26948	0.0010313
Ic3-2209	CNC03440	1085973	1086038	inCDS	8.16187	7.45785	9.20691	2.63158	2.26917	0.896861	4.28222	0.000980945
Ic11-1119	CNK02050	615608	615657	inCDS	28.2516	27.6327	27.8969	7.28532	6.94273	5.32152	4.28557	4.51793e-06
Ic3-1782	CNC02750	793594	793641	inCDS	8.21788	11.8258	9.58578	0.944882	3.37221	2.58718	4.29147	0.00398738
Ic1-3047	CNA05495	1476136	1476185	inCDS	22.3913	31.4545	19.759	3.84615	10.6731	2.63158	4.29163	0.012265
Ic3-3796	CNC06390	1856281	1856332	inCDS	24.1958	15.2597	11.049	5.54324	5.05929	1.1466	4.29857	0.0349557
Ic2-2834	CNB04800	1367980	1368035	inCDS	10.6358	9.60048	11.554	3.57143	1.18343	2.62467	4.30789	0.000810418
Ic10-785	CNJ01450	421249	421300	inCDS	20.1903	28.5941	20.5917	7.62987	5.95875	2.46753	4.32084	0.00475215
Ic6-553	CNF00990	308055	308166	inCDS	24.2239	19.2045	18.5051	8.73231	3.55401	2.04268	4.32225	0.00424758
Ic8-2200	CNH00150	1144961	1145008	inCDS	8.58923	5.01319	5.16775	1.41509	1.70147	1.22529	4.32308	0.0149488
Ic3-1872	CNC02920	941726	941793	inCDS	5.74941	6.89915	6.07403	1.7664	1.83887	0.722394	4.32625	0.00064488
Ic11-1695	CNK03060	903251	903317	inCDS	9.17662	8.6132	11.6216	2.63158	0.966529	3.19912	4.32698	0.0027187
Ic5-682	CNE01130	316395	316443	inCDS	11.3332	11.6785	12.8931	3.94002	2.59176	1.75969	4.33032	0.000313324
Ic3-983	CNC01650	456673	456722	inCDS	7.11397	9.47005	9.10959	1.7931	1.74402	2.38938	4.33537	0.000981376
Ic12-933	CNL05155	444595	444669	inCDS	14.5398	11.5789	15.3559	4.07407	4.21717	1.26781	4.33879	0.00206695
Ic2-994	CNB01750	517605	517656	inCDS	11.6723	15.047	10.2034	1.27273	5.14354	2.08368	4.34388	0.00696096
Ic8-1128	CNH01980	571038	571395	inCDS	173.672	102.025	152.131	56.7914	23.7212	17.761	4.35344	0.0108818
Ic9-740	CNI01350	404148	404210	inCDS	10.6296	9.17951	6.09878	0.101859	2.85205	2.99194	4.35731	0.0151944
Ic12-1003	CNL05320	482696	482750	inCDS	17.8605	19.4286	11.7183	2.99237	6.4698	1.75953	4.3672	0.0100933
Ic2-901	CNB01605	480498	480547	in3UTR	9.01235	13.2763	9.49934	1.97674	3.07692	2.22222	4.36895	0.00416468
Ic13-1231	CNM02120	656883	656936	inCDS	24.9427	27.6353	15.1196	5.30303	2.88462	7.30159	4.37063	0.0122758
Ic12-973	CNL05250	466158	466212	inCDS	6.47354	6.6879	5.80153	2.20789	1.06906	1.06092	4.3715	0.000468765
Ic3-254	CNC00400	116196	116259	inCDS	8.75258	14.0075	8.22919	2.85408	1.99483	2.2392	4.37201	0.0128764
Ic6-1994	CNF03500	1035769	1035823	inCDS	14.765	15.0621	12.4059	1.77904	3.42857	4.42458	4.38457	0.000677894
Ic7-470	CNG00840	232788	232852	inCDS	5.78531	5.63711	6.0934	1.37282	0.707889	1.91199	4.38696	0.000269628
Ic9-1191	CNI02180	603511	603571	inCDS	19.2677	13.6672	9.59024	2.94118	3.32506	3.4188	4.3908	0.0175849
Ic13-104	CNM00220	48882	48942	inCDS	7.34376	7.97823	9.2222	1.40845	2.04672	2.13461	4.39091	0.000451873
Ic9-1676	CNI02990	817192	817241	inCDS	27.9409	32.2917	34.1262	8.0379	7.2189	6.20932	4.3957	0.00021945
Ic3-3378	CNC05620	1673523	1673580	inCDS	32.4828	27.6303	26.7368	7.1897	6.95985	5.59282	4.39916	0.000270306
Ic6-1297	CNF02220	646807	646866	inCDS	6.0654	7.8329	5.06386	2.42424	1.04983	0.834111	4.40143	0.0067933
Ic11-1822	CNK03350	986547	986630	inCDS	13.2898	12.9466	10.3836	1.09954	4.5584	2.65281	4.40633	0.00224635
Ic8-2111	CNH00320	1097986	1098053	inCDS	24.6026	26.6283	20.1316	5.88022	6.22918	4.04003	4.41888	0.000829456
Ic7-1942	CNG03300	930888	930925	inCDS	32.6502	31.0029	27.812	9.10853	5.40422	6.18073	4.42	0.000201555
Ic5-3164	CNE05340	1495891	1495929	inCDS	31.1394	27.5253	21.2314	6.77966	7.29685	3.97269	4.42657	0.00257133
Ic6-1939	CNF03425	1011432	1011485	inCDS	14.7059	9.64052	15.1672	4.81481	1.81818	2.27273	4.43687	0.00698709
Ic13-351	CNM00730	219474	219512	inCDS	14.7308	20.0855	18.7266	3.90612	3.31213	4.81612	4.44916	0.00114658
Ic6-1560	CNF02650	758585	758648	inCDS	7.50551	8.34413	7.5121	2.39726	1.21641	1.63069	4.45464	0.000169237
Ic12-602	CNL04650	298915	298970	inCDS	15.6961	12.3325	6.10569	2.75153	2.24803	2.66254	4.45495	0.0349756
Ic1-2716	CNA05000	1321909	1321978	inCDS	38.8789	50.2322	31.6627	7.89474	13.8482	5.36232	4.45574	0.00635065
Ic3-1728	CNC02690	774154	774190	inCDS	19.0889	19.4306	14.6905	4.56432	3.39951	3.97661	4.45629	0.000919068
Ic1-2952	CNA05360	1437570	1437631	inCDS	28.0685	29.2769	24.2517	3.7545	7.30186	7.24826	4.45773	0.000386582
Ic5-2778	CNE04580	1283762	1283859	inCDS	7.26794	7.17803	5.37452	1.28483	1.95726	1.19567	4.46633	0.00149584
Ic5-1119	CNE01870	510004	510085	in3UTR	7.45614	9.17626	9.12708	1.64835	3.03553	1.07836	4.47039	0.00119324
Ic6-638	CNF01170	357034	357090	inCDS	12.741	13.2404	11.2273	5.04239	0.736648	2.53807	4.47375	0.00226243
Ic1-2566	CNA04685	1242337	1242401	inCDS	16.4571	14.6136	10.5466	5.03896	3.6272	0.630915	4.47639	0.00776282
Ic5-3130	CNE05250	1472655	1472707	inCDS	17.882	16.6859	17.0324	4.57209	3.30062	3.62741	4.48693	1.37227e-05
Ic8-1232	CNH01820	611508	611563	inCDS	9.651	19.1885	20.8541	5.50699	3.42289	2.14047	4.48889	0.0237712
Ic1-3501	CNA06280	1706404	1706470	inCDS	26.8798	22.1079	20.5658	7.45331	3.79185	4.2174	4.49819	0.00125964
Ic4-1223	CND02330	623302	623353	inCDS	26.9537	60.107	35.6692	12.4506	10.1152	4.70975	4.49963	0.0353798
Ic14-1301	CNN02240	695560	695608	inCDS	27.4613	33.0014	25.224	7.47922	6.77366	4.78778	4.5002	0.000817437
Ic8-359	CNH03250	192993	193086	inCDS	6.10914	9.91379	5.10924	1.38221	2.31514	0.996377	4.50221	0.0224233
Ic5-193	CNE00400	99882	99947	inCDS	13.0822	13.2464	9.73871	2.88774	2.88216	2.23863	4.50361	0.00129762
Ic10-1388	CNJ02410	707209	707288	inCDS	5.75923	6.7554	5.77601	2.59296	0.377997	1.08973	4.50431	0.00291175
Ic3-1080	CNC01820	496042	496106	inCDS	28.5113	30.1549	20.074	2.77778	8.26162	6.43945	4.50489	0.0043656
Ic5-849	CNE01470	402191	402251	inCDS	13.8134	18.2028	16.9072	4.93827	2.12186	3.79331	4.50764	0.00117565
Ic9-2149	CNI03940	1060100	1060159	inCDS	32.5225	30.6173	13.8862	8.80503	5.63015	2.60163	4.52115	0.0318855
Ic14-1297	CNN02240	694644	694728	inCDS	41.6704	41.0839	30.6412	7.32581	10.6098	7.10972	4.52762	0.00143091
Ic1-2788	CNA05130	1360014	1360066	inCDS	9.09052	9.63042	11.0246	3.11428	1.79545	1.65884	4.52848	0.000475171
Ic5-1408	CNE02310	628551	628686	inCDS	5.2019	6.39613	6.38373	1.11835	1.27527	1.57657	4.5292	0.000365984
Ic9-1770	CNI03230	877282	877336	inCDS	19.7997	20.4679	19.867	5.8022	3.97853	3.4918	4.53076	2.89144e-05
Ic9-1312	CNI02350	651166	651217	inCDS	28.1165	35.4708	32.2087	5.57851	9.83017	5.72482	4.5329	0.00061112
Ic2-328	CNB00700	202774	202826	inCDS	23.9671	19.4293	27.9994	2.63158	9.0605	4.05138	4.53495	0.00416227
Ic4-1885	CND03430	931794	931842	inCDS	25.1428	35.2333	25.0114	5.71159	6.15679	6.90853	4.54747	0.00285145
Ic4-2773	CND04930	1353327	1353383	inCDS	22.6469	30.5872	26.1445	5.19454	6.3579	5.87424	4.55501	0.000883675
Ic7-955	CNG01670	481422	481509	inCDS	12.8551	10.4511	5.30666	1.37931	2.44032	2.45977	4.55662	0.0298893
Ic13-884	CNM01560	452893	452958	inCDS	10.6415	10.4718	6.70008	0.83047	1.4419	3.82114	4.56443	0.0101008
Ic3-1315	CNC02125	597097	597177	inCDS	14.8704	21.0489	17.4241	6.59341	1.0669	3.99948	4.57499	0.00442607
Ic10-344	CNJ00630	186105	186158	inCDS	24.2284	25.6944	41.7892	3.33333	13.8889	2.80702	4.57891	0.0232706
Ic2-759	CNB01400	419194	419247	in3UTR	10.3175	6.89845	7.57275	2.70419	1.13314	1.56863	4.58543	0.00486652
Ic2-765	CNB01410	423062	423124	inCDS	22.0138	19.3796	15.3694	4.00616	4.65844	3.71367	4.58567	0.00162433
Ic5-2027	CNE03300	942505	942556	inCDS	18.9943	21.7532	15.6487	1.03567	5.28187	5.97843	4.58656	0.00330687
Ic6-2063	CNF03630	1065976	1066093	inCDS	54.9039	51.5257	46.6959	17.1415	9.40706	6.8287	4.58772	0.000517863
Ic3-2636	CNC04120	1265349	1265410	inCDS	9.92387	6.80804	6.72124	2.37705	1.17742	1.55719	4.58817	0.00532223
Ic1-1074	CNA02060	554534	554583	inCDS	19.5556	27.3246	14.8201	5.24194	2.83465	5.36036	4.59184	0.0125921
Ic9-315	CNI00610	143984	144045	in3UTR	25.4086	20.4322	18.8048	1.73358	8.55035	3.7866	4.5944	0.00399822
Ic12-465	CNL04460	241703	241895	inCDS	5.88957	7.56646	7.70706	2.18187	1.73299	0.664001	4.62191	0.0016922
Ic2-1012	CNB01770	524350	524398	inCDS	10.9448	10.7268	9.88115	1.81818	2.35088	2.63158	4.63968	3.34962e-05
Ic4-1883	CND03430	931422	931471	inCDS	7.61782	8.22243	5.19731	2.48257	1.40329	0.648092	4.64001	0.00670797
Ic4-3279	CND05970	1641568	1641663	inCDS	10.6917	9.70329	6.2693	0.353669	1.95851	3.42705	4.64597	0.0122582
Ic1-3474	CNA06220	1695002	1695054	inCDS	6.02953	7.13135	5.42095	2.96443	0.397191	0.634921	4.64948	0.0071548
Ic8-1915	CNH00620	1004789	1004858	inCDS	30.2436	37.7987	19.6618	2.94872	10.6838	5.21505	4.65335	0.0161403
Ic5-1972	CNE03220	916872	916938	inCDS	31.9729	37.3494	21.1591	6.7969	6.63196	5.99591	4.65804	0.00765902
Ic13-129	CNM00250	57655	57735	inCDS	29.838	20.5882	16.7143	4.34783	5.78717	4.25453	4.66593	0.0109856
Ic6-328	CNF00590	199565	199636	inCDS	24.1223	27.1542	15.529	7.05898	4.0525	3.1968	4.66901	0.0088797
Ic8-1903	CNH00650	999112	999172	inCDS	20.6452	16.7534	12.9468	3.70968	2.77664	4.27795	4.67708	0.00432653
[truncated: 604 more rows]

## Sheet: IR Glu-Gal
Regulated IR between Glu and Gal
[truncated: 700 more rows]

## Sheet: IR YPD-Fluco
Regulated IR between YPD and Fluco
[truncated: 1,070 more rows]

[truncated: 6 more sheets: IR YPD-SDS, A-SS 30-37°C, A-SS expo-stat, A-SS Glu-Gal, A-SS YPD-fluco, A-SS YPD SDS]
