# Supplementary material for: Intron retention-dependent gene regulation in Cryptococcus neoformans
Source: Sci Rep. 2016 Aug 31;6:32252. doi: 10.1038/srep32252 (PMC5006051; doi:10.1038/srep32252)
Supplement: Table S6 [file srep32252-s7.xls]

## Sheet: Table S6A
Table S6. List of genes regulated in upf1∆.
TABLE S6A: List of coding genes up-regulated in C. neoformans var. neoformans upf1Δ mutant strain
Locus name	Fold change	Homolog in S. cerevisiae (WUBLAST2 E value)	Putative function
CNG03340	45.722	-	intradiol dioxygenase_like
CNH03500	43.435	-	expressed protein
CNB01570	17.553	-	expressed protein
CNH03050	15.992	-	putative dehydrogenase
CNN00155	15.872	-	putative esterase/lipase
CNG00050	15.524	-	putative alkaline phosphatase D
CNL06410	14.82	-	putative major facilitator superfamily transporter protein
CNL05850	14.638	-	expressed protein
CNH03490	14.054	-	expressed protein
CNL04643	13.603	-	expressed protein
CNG00740	12.27	FDC1 (6.4e-26)	putative ferulic acid decarboxylase
CNF01380	11.616	DAL1 (e-11)	putative dihydropyrimidinase
CNB02540	10.907	MCR1(1.4e-31)	cytochrome-b5 reductase
CNA02015	10.643	-	SET domain-containing protein
CNC01790	10.631	-	peptidase M50B-like protein
CNJ03430	9.815	-	putative oxidoreductase
CNK00860	9.483	TNA1 (1.1 e-38)	putative tartrate transporter
CNF00330	9.413	UGA4 (5.7 e-20)	gamma-aminobutyric acid transporter
CNE00830	9.087	-	putative isomerase
CNA00240	9.058	-	putative aldolase
CND04090	8.965	-	putative mitochondrial export protein
CNB04900	8.686	CDC11 (2.8 e-14)	septin ring protein, putative
CNA06380	8.528	-	transcription factor TFIIH complex subunit Tfb5-like
CNF00150	8.019	QRI7(6 e-20)	mitochondrion protein
CNC02100	7.718	RTA1 (5.5 e-18)	integral to membrane protein
CNA08190	7.653	-	putative GTP binding protein
CNJ02360	7.625	-	expressed protein
CNH01200	7.557	-	putative endo-1,3(4)-beta-glucanase
CNG04675	7.491	-	expressed protein
CNL05890	7.361	-	monoamine oxidase
CNM00190	7.169	-	expressed protein
CND06420	7.101	-	expressed protein
CNB02545	6.786	-	expressed protein
CNK02820	6.772	-	putative dipeptidyl aminopeptidases/acylaminoacyl-peptidases
CNK01260	6.656	-	putative sterol esterase
CNJ00230	6.628	-	expressed protein
CNC06440	6.627	INO1 (1.1 e-134)	Inositol-3-phosphate synthase
CNF02830	6.56	-	expressed protein
CNG00310	6.464	-	putative alfa-L-rhamnosidase
CNI02900	6.378	-	expressed protein
CND02060	6.306	ADL5 (2.6 e-112)	putative mitochondrial aldehyde dehydrogenase
CNJ03130	6.176	-	expressed protein
CNH00460	6.094	-	putative 3-hydroxyacyl-CoA dehydrogenase
CND04190	6.081	-	putative bestrophin protein
CNI00890	6.044	LYS12 (1.8 e-42)	putative, homo-isocitrate dehydrogenase
CNG04240	5.994	HXT4 (2 e-41)	hexose transport-related protein, putative
CND00600	5.933	KEX1 (4.9 e-26)	carboxypeptidase D, putative
CNC00843	5.868	-	expressed protein
CNI00340	5.865	-	oxidoreductase, putative
CNC02950	5.779	-	expressed protein
CNH00440	5.743	-	putative 3-dehydroshikimate dehydratase
CND00980	5.661	-	conserved expressed protein
CND01050	5.647	CPA1 (7.7 e-81)	carbamoyl-phosphate synthase (glutamine-hydrolyzing), putative
CNN00620	5.598	-	expressed protein
CNN02455	5.504	-	expressed protein
CNG00630	5.46	YLL056C (3.4e-55)	putative 3-beta hydroxysteroid dehydrogenase/isomerase
CNB02410	5.457	-	expressed protein
CNA02010	5.385	-	conserved expressed protein
CNC02280	5.333	-	expressed protein
CNA05250	5.224	FMO1 (1.2 e-24)	putative, flavin-containing monooxygenase
CND05960	5.218	-	Putative fatty alcohol oxidase in the mating-type locus (FAO1)
CNB00510	5.119	-	putative arsenical pump membrane protein
CNG00430	5.107	-	putative carboxylesterase
CNF01515	5.012	-	expressed protein
CNI03580	4.996	-	putative carboxylesterase
CNM01650	4.983	-	expressed protein
CNA02405	4.949	YER010C (1.8 e-17)	putative methyltransferase
CND00410	4.932	-	expressed protein
CNH01165	4.93	-	expressed protein
CNE05180	4.861	HXT2 (3.4 e-29)	hexose transport-related protein, putative
CNB05130	4.848	TRM7 (2.4 e-15)	putative 2'-O-ribose methyltransferase
CNE05150	4.836	HAS1 (1.9 e-61)	ATP-dependent RNA helicase
CNH02265	4.811	-	expressed protein
CNE04950	4.759	-	expressed protein
CNB05180	4.718	HSF1 (5.3e-10)	putative transcription factor
CNK03320	4.653	-	expressed protein
CNL06020	4.615	CTA1 (3.4 e-110)	catalase 4 (CAT4)
CNI00360	4.569	AIF1 (5.8e-11)	putative oxidoreductase
CNA03265	4.565	-	expressed protein
CNJ02440	4.509	HLJ1 (9.6e-11)	DnaJ family protein
CNA02050	4.504	ERS1 (8 e-15)	putative L-cystine transporter
CNA05260	4.497	-	putative FAD-dependent oxidoreductase
CNN00850	4.472	DCS1 (1.4e-43)	putative hydrolase involved in mRNA decapping
CNM00610	4.447	GAL1 (5.2 e-59)	galactokinase (GAL1)
CNK00630	4.422	-	expressed protein
CNN02060	4.421	AMD2(8.7e-57)	putative amidase
CND03710	4.409	OCA1 (1.2e-20)	putative protein tyrosine phosphatase
CNI00035	4.403	-	expressed protein
CNJ03365	4.298	-	putative Zn2Cys6 transcription factor
CNE00010	4.259	-	expressed protein
CNG00280	4.183	TRM9 (1.4e-41)	putative tRNA methyltransferase
CNK00810	4.175	-	expressed protein
CNC06820	4.174	-	arylsulfatase precursor, putative
CNK03460	4.164	-	PQQ enzyme repeat, putative
CNL05910	4.155	FMS1 (7.4e-09)	amine oxidase, putative
CND02050	4.154	HMF1 (4.3e-16)	member of the p14.5 protein family
CNH02210	4.132	-	phosphatidylinositol glycan, class C
CNL05930	4.128	SPS19 (2.5e-18)	putative peroxisomal 2,4-dienoyl-CoA reductase
CNH01550	4.111	-	putative UV radiation resistance protein and autophagy-related
CNE05080	4.102	-	expressed protein
CNL04640	4.095	-	expressed protein
CNN00580	4.06	-	putative gibberellin 3-beta hydroxylase
CNF04890	4.056	-	oxidoreductase
CNC04215	4.054	-	putative mitochondrial protein
CNA04840	4.034	-	expressed protein
CNB05740	3.989	-	alpha-L-rhamnosidase domain-containing protein
CNL06000	3.985	TPO5 (5.1e-52)	putative polyamine transporter in the Golgi
CNI00650	3.98	-	expressed protein
CNG00040	3.974	GIT1 (1.7e-58)	plasma membrane permease
CNL04660	3.967	-	expressed protein
CND02070	3.911	-	putative 2,4-dihydroxyhept-2-ene-1,7-dioic acid aldolase
CND06410	3.905	FPA3 (2.3e-13)	vacuole protein, putative
CNF04470	3.839	-	Predicted O-methyltransferase
CNL05950	3.82	-	YjgH protein
CNL04390	3.777	-	glycosyl transferase family 8
CNH00795	3.773	-	expressed protein
CNH03670	3.754	-	expressed protein
CNK02800	3.754	-	expressed protein
CNE04730	3.747	-	glycoside hydrolase family 2
CNL05990	3.747	-	putative esterase/lipase
CNA04360	3.732	-	expressed protein
CNI03330	3.721	-	O-methyltransferase, putative
CNJ02670	3.702	-	expressed protein
CNB00160	3.697	YNL134C (3.6e-35)	dehydrogenase, putative
CNF00180	3.664	-	putative poly(3-hydroxybutyrate) depolymerase
CNN00680	3.587	SNQ2 (7.4 e-202)	ABC transporter PMR5, putative
CNC04630	3.541	CDC8 (4.2e-41)	thymidylate kinase, putative
CNM02400	3.534	-	expressed protein
CNA02060	3.532	-	alpha/beta hydrolase family protein
CNC06830	3.512	VBA1 (7.6 e-35)	putative amino acid permease
CNC02590	3.474	-	polygalacturonase; Gat201-regulated (PGU1)
CNE04840	3.458	QDR1 (1.8 e-53)	MFS multidrug transporter (QDR1)
CND05970	3.453	-	putative cytosine deaminase
CNE05070	3.453	-	expressed protein
CNA04715	3.45	-	expressed protein
CNC03230	3.444	PSC60 (1.3e-18)	putative long-chain acyl-CoA synthetase
CNF02580	3.419	-	Yae1 motif containing protein
CND05670	3.413	-	BTP/PZ domain protein; encoded on MAT locus (BSP3)
CNI00490	3.394	-	expressed protein
CNF04770	3.375	ILV3 (2.7e-53)	dihydroxy-acid dehydratase, putative
CNA08335	3.372	-	expressed protein
CNK00900	3.348	HOP1 (4.9e-11)	putative meiosis-specific protein
CND00790	3.344	EXG1 (1e-62)	glucan 1,3-beta-glucosidase, putative
CNA07610	3.341	-	expressed protein
CNL06010	3.341	-	putative methionine aminopeptidase
CNG00640	3.338	YLL056C (7.5 e-51)	putative 3-beta hydroxysteroid dehydrogenase/isomerase
CNE01970	3.315	-	putative betaine lipid synthase
CNG01480	3.308	HXT2 (1.6 e-78)	Hexose transporter (HXT1)
CNL03670	3.268	-	expressed protein
CNA05320	3.237	MSH5 (7.7e-61)	protein of the MutS family
CNM00660	3.224	-	expressed protein
CNE00960	3.223	-	GTP binding protein and negative regulator of the Ran/Tc4 GTPase cycle (GTR1)
CNE00890	3.22	YNL217W (2.1e-09)	putative phosphoric monoester hydrolase
CNM02520	3.21	-	putative sphingomyelin phosphodiesterase
CNB04870	3.172	PUF3 (8.2 e-60)	RNA-binding protein of the Puf family
CNB00590	3.169	MMF1 (9e-23)	putative mitochondrial protein required for transamination of isoleucine
CNC04060	3.161	-	bZIP transcription factor
CNF02570	3.14	-	expressed protein
CNC04020	3.091	-	putative S-adenosyl-L-methionine dependent methyltransferase
CNJ03080	3.091	-	transcription factor
CNA07080	3.089	-	helitron helicase-like
CNB01000	3.061	CSC1 (3e-20)	putative calcium permeable gated cation channel protein
CNH03330	3.039	-	expressed protein
CNE00630	3.03	-	thaumatin family protein
CNH00160	3.028	-	expressed protein
CNA04695	3.021	-	expressed protein
CNA00960	3.008	YPR127W (9.3e-37)	putative pyridoxal reductase
CNA02920	3.002	VPS70 (2.8e-85)	protein-vacuolar targeting-related protein, putative
CNF01210	3	GUP1 (3.3e-128)	putative plasma membrane protein involved in remodeling GPI anchors
CNE04790	2.992	-	expressed protein
CNF04250	2.987	-	putative rhamnogalacturonate lyase
CNL05060	2.986	-	putative peroxisomal copper amine oxidase
CNE01180	2.984	-	isochorismatase family hydrolase
CNF02430	2.975	YLR118C (5.3e-34)	acyl-protein thioesterase-1, putative
CND01640	2.973	-	expressed protein
CNB02300	2.971	YDR090C (3.4e-23)	integral to membrane protein, putative
CNC00490	2.967	TRK2 (4.6e-76	potassium ion transporter, putative
CNF00010	2.963	-	putative oxidoreductase
CNE00850	2.96	-	flavin-containing monooxygenase, putative
CND01370	2.952	FMP30 (6.2e-13)	putative mitochondrial protein
CNB00190	2.938	-	1-aminocyclopropane-1-carboxylate deaminase, putative
CNG03140	2.937	INM2 (4.5e-44)	inositol-1(or 4)-monophosphatase, putative
CNE04480	2.936	LAG1 (3.6e-51)	sphingosine N-acyltransferase, putative
CNA04660	2.933	KGD2 (8.4e-08)	tricarboxylic acid cycle-related protein, putative
CNK00430	2.93	YML096W (2.3e-42)	protein with similarity to asparagine synthetases
CNE04530	2.929	ANR2 (1.6 e-25)	Siderochrome-iron transporter (SIT2)
CNJ01370	2.925	-	putative xylosylphosphotransferase
CNM00620	2.921	GAL7 (1.3e-83)	galactose-1-phosphate uridyl transferase (GAL7)
CNG03590	2.91	TRM44 (1.6e-09)	putative tRNA (uracil-O(2)-)-methyltransferase
CNG01250	2.902	-	laccase 2 (LAC2)
CNA07680	2.899	-	expressed protein
CNB03195	2.889	-	putative cleavage factor Im (CFIm) (CPF6)
CNA03460	2.875	MOD5 (5.7e-35)	putative tRNA isopentenyltransferase
CNF00720	2.87	-	cyclin, putative
CNH00020	2.866	HXT3 (2.7e-46)	glucose transporter, putative
CNN01960	2.865	-	expressed protein
CNF01070	2.859	-	putative pheromone-regulated membrane protein (PRM1)
CNG02400	2.844	SEO1 ( 1.2e-57)	putative permease
CNH01390	2.842	ASG1 (3.8e-11)	transcription factor
CNG02110	2.837	ROX1 (3.5e-12)	HMG box factor
CNE04630	2.832	MLH1 (2.1e-127)	protein required for mismatch repair in mitosis and meiosis
CNC03600	2.815	-	putative 3-hydroxyacyl-CoA dehydrogenase
CNA02210	2.814	EFM3 (3.6e-06)	putative methyltransferase
CND03430	2.8	RER2 (3.2e-46)	prenyltransferase, putative
CNE05200	2.795	-	expressed protein
CND03640	2.794	-	expressed protein
CNK02490	2.779	-	expressed protein
CNN02090	2.774	HXT13 (6.8 e-38)	hexose transport-related protein, putative
CNK03010	2.766	-	putative cytidine/deoxycytidylate deaminase
CNG02355	2.765	-	expressed protein
CNE05110	2.765	-	expressed protein
CNA05620	2.76	-	mago binding domain protein (PYM1)
CNI02180	2.749	-	expressed protein
CNI01930	2.729	-	ser-thr-rich glycosyl-phosphatidyl-inositol-anchored membrane protein
CNC03630	2.728	YDL144C (1e-14)	putative 2-dehydropantoate 2-reductase
CNB04110	2.723	-	CIP1 protein, putative
CNA01940	2.721	-	expressed protein
CND00120	2.72	MNN2 (1.5e-09)	putative mannosyltransferase
CNG01430	2.71	-	predicted prefolding protein
CNF01370	2.709	-	putative aminocyclopropanecarboxylate oxidase protein
CNG01790	2.702	-	expressed protein
CNF00220	2.7	-	expressed protein
CNN02280	2.693	FUI1 (8.5e-82)	putative high affinity uridine permease
CND04120	2.692	-	Pol II transcription elongation factor, putative
CNM02530	2.675	ARG81 (6.5e-06)	fungal-specific transcription factor domain protein
CNE03240	2.671	CHS2 (2.7 e-40)	putative chitin synthase (CHS7)
CNL06480	2.665	-	putative misfolded glycoproteins degradation protein
CNA00700	2.662	-	expressed protein
CNI03890	2.649	-	expressed protein
CNA02845	2.647	-	putative esterase/lipase
CNH00040	2.636	-	expressed protein
CNM02120	2.635	PEP4 (3.6e-06)	peptidase
CNE05240	2.627	-	expressed protein
CNI00480	2.621	-	putative glutathione S-transferase
CNG00210	2.62	-	jumonji domain containing protein
CND04515	2.619	-	expressed protein
CNA00260	2.614	GAT1 (4.5e-07)	transcription factor
CNA04970	2.596	ADH6 (8.7e-25)	NADPH-dependent medium chain alcohol dehydrogenase
CNE00050	2.595	-	expressed protein
CND03870	2.589	-	putative GNAT family acetyltransferase protein
CND00070	2.585	ITR2 (4.1 e-66)	Myo-inositol transporter (ITR3A)
CNK01820	2.584	-	putative ricin protein
CNB04520	2.583	OCA1 (5.4e-33)	putative protein tyrosine phosphatase
CNB03605	2.572	-	putative peptidase
CNC03780	2.567	BET2 (1.2e-17)	geranylgeranyltransferase-I beta subunit (CDC43)
CND00510	2.565	AGP2 (5e-93)	plasma membrane regulator of polyamine and carnitine transport
CNJ02035	2.557	YPL107W (7.2e-07)	oxidoreductase-like protein
CNC02150	2.545	TIF5 (7.7e-63)	translation initiation factor, putative
CNE03660	2.522	RAD30 (7e-41)	eta DNA polymerase, putative
CNE03940	2.518	-	expressed protein
CNC06790	2.513	GCG1 (2.8e-28)	putative gamma-glutamyl cyclotransferase
CNH00030	2.503	-	alpha-L-arabinofuranosidase, putative
CNA06370	2.497	-	putative inner nuclear membrane protein
CNA02470	2.496	-	putative Spc97 / Spc98 protein
CNJ02430	2.492	MCH4 ( 4.7e-41)	putative monocarboxylate permease
CNE04330	2.484	-	expressed protein
CNF01690	2.47	HIT1 (3.2e-08)	protein with an HIT zinc finger domain
CNC01375	2.468	-	expressed protein
CNM02230	2.466	DPH2 (5.2e-35)	peptidyl-diphthamide biosynthesis, putative
CNN02310	2.463	-	HCNGP-like protein
CNL04647	2.453	-	expressed protein
CNC02515	2.451	-	ribosomal protein S1-like RNA-binding domain
CNM00290	2.449	HFD1 (1.3e-53)	putative Hexadecenal dehydrogenase
CNA01280	2.443	-	putative 2-octaprenyl-6-methoxyphenol hydroxylase
CND02540	2.441	-	expressed protein
CNC04820	2.436	PLC1 (1.3 e-72)	phosphatidylinositol phospholipase C (PLC1)
CNA07785	2.435	-	expressed protein
CNG00690	2.435	NTH1 (1e-18)	trehalase precursor, putative
CNA03540	2.428	-	expressed protein
CNG04530	2.423	YJL163C (4.4e-10)	major facilitator superfamily protein
CNB04940	2.419	-	transcription factor
CNI00810	2.419	-	expressed protein
CNC02840	2.412	-	expressed protein
CNF00310	2.409	MUP1 (2.1 e-69)	high-affinity methionine permease, putative
CNB00880	2.406	-	expressed protein
CNH03015	2.405	-	expressed protein
CNA03220	2.403	-	expressed protein
CNB02530	2.402	-	putative ABC transporter
CND06170	2.402	-	oxidoreductase domain-containing protein
CNE00340	2.397	-	expressed protein
CNA05240	2.385	SEO1 (6.3e-54)	putative permease
CNA03150	2.374	-	putative chromatin organization modifier protein
CND03470	2.358	-	galactose oxidase domain protein
CNH02770	2.355	-	expressed protein
CNB04430	2.354	MUP1 (1 e-29)	high-affinity methionine permease, putative
CNB04025	2.353	-	AN1-like Zinc finger protein
CNE02820	2.352	AFG1 (7.9e-23)	putative chaperone for cytochrome c oxidase subunits
CNH00713	2.348	-	expressed protein
CNA06220	2.339	FLO11 (2.2e-11)	proteophosphoglycan protein
CNC01160	2.338	-	expressed protein
CNE02030	2.332	CDH1 (3.4e-07)	polycomb protein EED
CNM01410	2.329	-	expressed protein
CND00670	2.324	LST8 (1.1e-06)	guanyl nucleotide binding protein, putative
CNB00130	2.324	MCA1 (7.4e-83)	Ca2+-dependent cysteine protease
CNH01100	2.324	OYE3 (1.1e-51)	NADPH dehydrogenase, putative
CNI01440	2.323	MCD1 (8e-06)	Rad21/Rec8 domain-containing protein
CNA03470	2.321	RNH1 (2.9 e-16)	putative ribonuclease H
CNE04120	2.321	-	expressed protein
CNI03660	2.32	-	conserved expressed protein
CNB05060	2.319	HXT5 (6.5 e-43)	Myo-inositol transporter (ITR5)
CNF04035	2.316	-	expressed protein
CNG03470	2.315	-	Arv1-domain-containing protein
CNH02965	2.308	-	expressed protein
CNK00270	2.308	ALG7 (2.3 e-71)	UDP-N-acetyl-glucosamine-1-P transferase (ALG7)
CNC05730	2.308	YAK1 (7.4e-40)	serine-threonine protein kinase
CNL05320	2.303	-	SET domain-containing protein
CNN00540	2.302	-	putative ferroportin
CNC01380	2.3	YNL024C (3.5e-06)	putative methyltransferase
CNN01120	2.268	CDC53 (1e-13)	putative cullin, structural protein of SCF complexes
CNI03040	2.264	PFA3 (1e-06)	putative palmitoyltransferase
CNC02030	2.263	-	expressed protein
CNF02980	2.261	AIM17 (2.4 e-13)	mitochondrion protein, putative
CNG01930	2.253	RAD16 (1.1 e-16)	RAD16, DNA supercoiling, putative
CNA05735	2.247	-	calpain-like protease
CNG01560	2.241	-	putative 2-pyrone-4,6-dicarboxylic acid (PDC) hydrolase
CNE00350	2.239	FUS1 (6.3 e-109)	mitogen-activated protein kinase (CPK1)
CNA00800	2.238	-	expressed protein
CNI00970	2.236	HFM1 (1.1 e-124)	ATP-dependent DNA helicase (HFM1)
CNC04640	2.236	-	expressed protein
CNB03340	2.232	YVC1 (4.3e-17)	putative vacuolar cation channel protein
CNI02000	2.228	PGC1 (7.3e-09)	glycerophosphodiester phosphodiesterase, putative
CNI02080	2.226	-	putative glycosyl hydrolase
CNE05290	2.224	-	conserved expressed protein
CNM00600	2.222	GAL10 (5.2 e-66)	UDP-glucose 4-epimerase (UGE2)
CNJ00320	2.22	-	expressed protein
CND04013	2.214	-	expressed protein
CNA03850	2.212	PDB1 (9.4e-44)	pyruvate dehydrogenase (acetyl-transferring), putative
CNE00710	2.209	ADH3 (1.2e-75)	putative mitochondrial alcohol dehydrogenase isozyme III
CNL06040	2.204	-	transmembrane protein
CND02465	2.201	-	expressed protein
CNI00655	2.199	-	putative peptidyl-tRNA hydrolase
CNC04415	2.191	-	expressed protein
CNC06860	2.189	-	expressed protein
CNK02320	2.18	-	expressed protein
CND05950	2.179	-	alpha cell-type homeodomain transcription factor (SXI1alpha)
CNM00440	2.176	ARF3 (4.9e-38)	ADP-ribosylation-like factor, putative
CNG01530	2.17	-	endo alpha-1,4 polygalactosaminidase precusor, putative
CNN01350	2.164	-	putative ATP-dependent Clp protease
CNE02070	2.162	ALY2 (6e-24)	putative Alpha arrestin
CNA03070	2.161	-	SMG6 homolog (SMG6)
CNK02810	2.159	ASG1 (4.7e-06)	transcription factor
CNA02530	2.158	-	expressed protein
CNI01950	2.153	-	putative acetyltransferase
CNI02320	2.15	-	expressed protein
CNA01040	2.143	-	expressed protein
CNA04025	2.142	MAK32 (6.8 e-25)	ribokinase-like protein
CNA07120	2.139	URA4 (1.6e-78)	dihydroorotase (URA4)
CNB00135	2.134	-	expressed protein
CNA07870	2.133	-	putative polynucleotide kinase 3 -phosphatase
CNA03510	2.132	-	putative 3-oxo-5-alpha-steroid 4-dehydrogenase
CNI02810	2.132	SPO22 (3.4e-06)	meiosis protein SPO22/ZIP4 like
CNA08000	2.132	YCF1 (4.9e-154)	putative vacuolar glutathione S-conjugate transporter
CNC02630	2.129	-	transcription factor
CNM02170	2.121	-	expressed protein
CNA04480	2.119	DAP1 (1.2e-13)	cytochrome b5-like
CNL05170	2.118	FRK1 (2.3e-30)	protein kinase
CNE01860	2.115	FLR1 (4.4e-69)	plasma membrane transporter of the major facilitator superfamily
CNC04000	2.105	EFM1 (2.6e-10)	putative Lysine methyltransferase
CNK01760	2.103	-	opioid growth factor receptor conserved region protein
CND05360	2.103	USO1 (1.4e-07)	putative Autophagy-related protein
CNL05410	2.097	RIT1 (1.1e-30)	putative Initiator methionine 2'-O-ribosyl phosphate transferase
CNJ02000	2.096	VPS21 (2.1e-37)	endosomal Rab family GTPase
CNL05530	2.092	-	expressed protein
CNF04310	2.089	OCA2 (2.5e-20)	cytoplasm protein, putative
CNM00970	2.088	-	expressed protein
CNC01330	2.081	TPO1 (3.4e-50)	polyamine transport-related protein, putative
CNF01090	2.079	-	expressed protein
CNC06695	2.076	-	putative nucleoporin
CNA01990	2.075	VPS3 (1.4e-06)	expressed protein
CNB03580	2.074	YDL177C (3.1e-08)	CNH domain protein
CNB02995	2.073	-	E3 ubiquitin-protein ligase
CNK01850	2.072	-	related to VeA protein
CNF00640	2.071	-	expressed protein
CNC06160	2.069	-	putative cytoplasmic tRNA 2-thiolation protein
CNF00300	2.069	-	expressed protein
CNC00540	2.067	-	expressed protein
CNE00120	2.066	SLT1 (1.1e-90)	putative glycerol proton symporter of the plasma membrane
CND06240	2.064	FEN2 (1.3e-55)	pantothenate transporter, putative
CNE02350	2.063	-	expressed protein
CNC02450	2.061	AQY1 (1.3 e-44)	aquaporin water channel (AQY1)
CNF01000	2.061	PEP4 (4.6e-24)	endopeptidase, putative
CNE01770	2.06	VPS33 (6.3e-24)	Sec1 family protein
CNG02990	2.06	-	3-hydroxyacyl-CoA dehydrogenase
CNH01560	2.06	-	expressed protein
CNE03050	2.058	PPG1 (6.3 e-102)	type 2A-like serine/threonine-protein phosphatase (PPG1)
CND02600	2.058	-	delta(3,5)-delta(2,4)-dienoyl-CoA isomerase
CNA02555	2.05	YFH7 (3.4 e-25)	putative kinase
CNJ02770	2.049	-	expressed protein
CNG00940	2.048	ICP55 (1.7e-12)	putative mitochondrial aminopeptidase
CNK00190	2.047	-	reductase-like protein
CNC01860	2.043	-	putative tagatose-bisphosphate aldolase
CNC05890	2.036	-	membrane dipeptidase
CNB03820	2.02	-	Zn2-Cys6 zinc-finger transcription factor
CNK03060	2.02	USV1 (5.5e-08)	predicted SAGA histone acetyltransferase complex component (TAF10)
CNG03830	2.019	-	RNA-binding protein
CNH01310	2.019	ROT2 (4.3e-54)	putative glucosidase II catalytic subunit required for normal cell wall synthesis
CND04170	2.016	-	jmjc domain-containing protein
CNG03495	2.015	-	expressed protein
CNH02440	2.015	RIM13 (4.2e-07)	calpain-like cysteine protease
CNH01595	2.011	-	expressed protein
CNJ01060	2.011	-	expressed protein
CNK00260	2.011	-	expressed protein
CNA00030	2.01	ALR2 (3.1e-26)	putative Mg(2+) transporter
CND01960	2.009	-	glycoside hydrolase family 71 protein
CNL04020	2.009	-	putative mitochondrial carrier protein
CNH01600	2.008	-	expressed protein
CNK03040	2.008	-	zinc metalloprotease precursor, putative
CNF01640	2.008	KRE6 (1.7 e-109)	putative beta-glucan synthase (KRE64)
CNA02115	2.004	-	expressed protein
CNB02180	2.002	DTD1 (5.9e-35)	putative D-Tyr-tRNA(Tyr) deacylase
CND06030	2	FRE2 (1.4 e-28)	ferric reductase transmembrane component (FRE2)

## Sheet: Table S6B
TABLE S6B: List of coding genes down-regulated in the C .neoformans var. neoformans upf1Δ mutant strain
Locus name	Fold change	Homolog in S. cerevisiae (WUBLAST2 E value)
CNE00400	97.007	-	expressed protein
CNC02960	57.132	NAM7 (2e-262)	ATP dependent helicase (UPF1)
CNM01700	38.605	-	expressed protein
CNA05720	35.845	-	expressed protein
CNE04910	23.392	-	expressed protein
CNJ02620	21.264	-	bHLH family transcription factor; Gat201-regulated (MLN1)
CNH02990	18.687	HXT10 (2e-43)	myo-inositol transporter (ITR4)
CNN02180	18.226	-	expressed protein
CNE04860	17.325	-	expressed protein
CNN00150	15.179	MAL31 (6.7e-105)	putative maltose permease
CNK01935	13.994	-	expressed protein
CNA07050	13.938	DAL5 (3.5e-60)	putative allantoate permease
CNA02580	13.802	XYL2 (2.9e-67)	putative xylitol dehydrogenase
CNC04900	13.517	MIG3 (1.2e-08)	transcription factor
CNI02800	12.945	FEN2 (2.5e-34)	putative plasma membrane H+-pantothenate symporter
CNA08060	12.71	-	expressed protein
CNB02680	12.474	RGT2 (1.4e-90)	putative plasma membrane high glucose sensor
CNC04805	11.104	-	expressed protein
CNJ03160	10.609	-	expressed protein
CNA04580	10.495	HPF1 (3.7e-07)	mannoprotein
CNN00140	10.459	IMA1 (2e-121)	putative isomaltase
CNE03540	9.231	GRE2 (5.8e-51)	putative 3-methylbutanal reductase and NADPH-dependent methylglyoxal reductase
CNG02330	8.549	-	expressed protein
CNJ01350	8.149	JEN1 (5.2e-59)	putative monocarboxylate/proton symporter of the plasma membrane
CNK00180	8.052	SDL1 (8.4e-44)	L-serine ammonia-lyase, putative
CNF03950	7.649	-	Myo-inositol oxygenase
CNN02370	7.366	-	expressed protein
CNC03895	7.132	-	expressed protein
CND01080	7.099	CTR3 (5.6e-21)	copper uptake transporter; Rim101-dependent expression in capsule inducing conditions; required for virulence in mice; localizes to the fungal periphery; expression robust during lung infection; growth defect under nutrient-limitation (CTR4)
CNI00625	6.989	-	expressed protein
CNA04570	6.986	SLG1 (1.5e-06)	transmembrane receptor, putative
CNA06780	6.648	SLG1 (1.7e-08)	transmembrane receptor, putative
CNC03580	6.556	HXT17 (2.5e-50)	hexose transport-related protein
CNH00110	6.179	THI73 (8.6e-52)	putative plasma membrane permease
CNJ01360	6.158	JEN1 (1.9e-61)	putative monocarboxylate/proton symporter of the plasma membrane
CNE00540	6.078	-	expressed protein
CNA06170	5.957	CYS4 (6e-69)	cysteine synthase (EC 2.5.1.47)
CNI00210	5.637	TDA10 (3.5e-39)	ATP-binding protein of unknown function
CND00030	5.634	YJL218W (3.5e-28)	maltose O-acetyltransferase, putative (CAS92)
CND02380	5.582	OYE3 (2.5e-50)	conserved NADPH oxidoreductase containing flavin mononucleotide (FMN)
CNG00700	5.467	SLG1 (1.2e-07)	expressed protein
CNF01400	5.455	-	expressed protein
CNM02390	5.334	-	expressed protein
CNH03420	5.296	-	expressed protein
CNA07915	5.278	-	expressed protein
CNM02100	5.261	-	expressed protein
CNA02335	5.246	-	expressed protein
CNM01060	5.148	-	expressed protein
CNF00585	5.147	-	expressed protein
CNJ00240	5.115	-	expressed protein
CNJ03155	5.101	MYO2 (7.5e-32)	myosin class V protein MYO2
CNJ02600	5.003	-	dihydrodipicolinate synthase DapA, putative
CNF00385	4.987	-	expressed protein
CNC05340	4.932	SPS19 (6.3e-16)	putative peroxisomal 2,4-dienoyl-CoA reductase
CNK03310	4.827	-	expressed protein
CNE04190	4.808	-	expressed protein
CNH02940	4.798	-	expressed protein
CNE00390	4.685	FLR1 (1.2e-35)	multidrug transporter, putative
CND06140	4.65	-	expressed protein
CNC03810	4.644	-	expressed protein
CNA08050	4.465	DAK1 (1.1e-86)	putative dihydroxyacetone kinase
CNM01860	4.423	-	expressed protein
CNH03090	4.406	HXT2 (8.6e-50)	sugar transporter, putative
CNL05010	4.377	TPO5 (4.4e-78)	GabA permease, putative
CNB02690	4.344	-	expressed protein
CND06355	4.277	-	expressed protein
CNI02070	4.193	TNA1 (2.5e-43)	putative high affinity nicotinic acid plasma membrane permease
CNI03590	4.152	PCK1 (2.1e-188)	phosphoenolpyruvate carboxykinase (PCK1)
CNE03810	4.151	-	expressed protein
CNH03860	4.146	-	expressed protein
CND00530	4.131	DUR3 (6.8e-133)	urea transporter, putative (DUR3)
CNB05720	4.128	PPR1 (5.2e-10)	Zn2-Cys6 zinc-finger transcription factor; Gat201-regulated (YRM103)
CNA00220	3.998	SER33 (2.9e-24)	putative 3-phosphoglycerate dehydrogenase
CNF01930	3.986	-	Zn2-Cys6 zinc-finger transcription factor; Gat201-regulated (STB4)
CNA05135	3.958	-	expressed protein
CNA00820	3.939	-	expressed protein
CNE02025	3.934	-	expressed protein
CNF04400	3.909	-	expressed protein
CNB04685	3.898	-	expressed protein
CNF00460	3.82	MAL11 (2.7e-117)	alpha-glucoside transport-related protein, putative
CNE00410	3.813	-	expressed protein
CNA01440	3.769	-	expressed protein
CNK00130	3.769	PRX1 (1.9e-52)	thioredoxin peroxidase, putative
CNC04560	3.762	AIF1 (1.8e-09)	putative reductase
CNM02430	3.75	FTH1 (1.4e-61)	major iron permease; one of 3 iron permeases; Cft2 can compensate for Ctf1 function; synthetically lethal with CTF2; transcript decreases with increasing iron at pH 7 and pH 5; Rim101-dependent expression in capsule inducing conditions (CFT1)
CNA07450	3.749	YFL034W (2.1e-17)	putative integral membrane
CNA02895	3.744	-	expressed protein
CNL03860	3.727	-	expressed protein
CNF03900	3.725	ALD5 (1.4e-143)	aldehyde dehydrogenase (Alddh), putative (EC 1.2.1.3)
CNC04660	3.721	GRX2 (2.4e-07)	glutathione transferase, putative
CNG01000	3.69	-	expressed protein
CNJ00680	3.684	YDR109C (1.9e-111)	putative kinase
CNJ00930	3.675	-	expressed protein
CNM01110	3.669	-	expressed protein
CNI01110	3.659	-	expressed protein
CNE01370	3.632	-	expressed protein
CNA08260	3.624	-	expressed protein
CNB03980	3.621	HTX3 ( 2.2e-41)	myo-inositol transporter (ITR6)
CNH02735	3.608	-	putative Cation-independent mannose-6-phosphate receptor
CNM00090	3.6	-	glycoprotein, putative
CNB00430	3.59	AMF1 (5.3e-41)	putative drug:H+ antiporters
CNL06500	3.558	-	expressed protein
CNM02030	3.542	TNA1 (2.1e-53)	putative plasma membrane permease
CNE01500	3.528	-	expressed protein
CNE04055	3.505	-	putative DDE superfamily endonuclease
CNG00970	3.503	-	expressed protein
CNJ00605	3.486	-	expressed protein
CNA06900	3.478	-	expressed protein
CNJ03177	3.476	-	expressed protein
CNJ01880	3.47	MEP2 (4.7e-104)	ammonium transporter (AMT2)
CNA00225	3.468	-	fructose-bisphosphatase, putative
CNE03680	3.405	-	expressed protein
CNJ00690	3.398	DAL4 (2.6e-96)	uracil permease, putative
CNL03990	3.375	-	stomatin-like protein, putative
CNN00510	3.36	-	L-fucose permease, putative
CNA02205	3.338	-	transposase domain-containing protein
CNN01210	3.318	-	expressed protein
CNJ01860	3.289	-	expressed protein
CND05890	3.285	-	expressed protein
CNH00990	3.202	ITR2 (2.1e-71)	myo-inositol transporter 2, putative
CNJ03175	3.192	-	expressed protein
CNM01890	3.182	-	expressed protein
CNG02820	3.157	GIP2 ( 2.9e-11)	protein phosphatase regulator, putative
CNA04670	3.145	-	expressed protein
CNE04080	3.139	-	expressed protein
CNJ03150	3.136	-	expressed protein
CNJ00590	3.134	GSY1 (1.3e-227)	glycogen (starch) synthase, putative
CNN00760	3.122	-	expressed protein
CNI02040	3.121	-	dihydrodipicolinate synthase, putative
CND01090	3.08	-	expressed protein
CNB01760	3.067	-	expressed protein
CNB05200	3.04	HXT3 (1.9e-52)	hexose transport-related protein, putative
CNB01020	3.037	-	mandelate racemase/muconate lactonizing enzyme, putative
CNH00960	3.025	-	expressed protein
CNM02380	3.015	-	expressed protein
CNC05440	2.992	SRP40 (5.2e-06)	expressed protein
CNN02315	2.991	-	expressed protein
CNE04870	2.99	PUT1 (1.3e-12)	proline dehydrogenase, putative
CNJ02970	2.962	-	p-nitrobenzyl esterase (PNB1)
CNL04570	2.958	CYB2 (8.2e-116)	cytochrome b2 (L-lactate cytochrome-c oxidoreductase)
CNK03430	2.915	YLR179C (1.7e-08)	putative phosphatidylethanolamine-binding protein (OVA1)
CNG02510	2.914	-	expressed protein
CNM01050	2.902	-	glucosamine-6-phosphate isomerase, putative (EC 3.5.99.6)
CNB02520	2.9	-	expressed protein
CNB00345	2.898	-	expressed protein
CNI02360	2.892	OYE2 (2.6e-73)	NADPH dehydrogenase 2, putative (EC 1.6.99.1)
CNB05585	2.887	-	expressed protein
CNL03820	2.87	-	glycoside hydrolase family 16 protein
CND03620	2.863	-	expressed protein
CNM02130	2.861	-	expressed protein
CNK03150	2.85	-	expressed protein
CNA07130	2.846	UGA2 (5.2e-50)	succinate-semialdehyde dehydrogenase [NAD(P)+], putative
CNN02390	2.826	-	expressed protein
CNA03290	2.817	-	expressed protein
CNM01970	2.815	-	expressed protein
CNF01760	2.802	EXG1 (2.5e-49)	putative cell wall exo-1,3-beta-glucanase
CNH01900	2.793	-	urease (EC 3.5.1.5) (URE1)
CNL05620	2.787	-	expressed protein
CND00560	2.785	-	expressed protein
CNI00760	2.776	-	expressed protein
CNC03950	2.77	-	expressed protein
CND00150	2.77	FRE7 (2.3e-35)	ferric-chelate reductase, putative
CNB05730	2.739	-	expressed protein
CNF04420	2.737	-	allergen, putative
CNH03820	2.734	-	expressed protein
CND04960	2.732	TNA1 (3.9e-54)	putative plasma membrane permease
CNC06680	2.731	-	expressed protein
CNG00770	2.722	-	expressed protein
CNE01165	2.713	-	putative guanine nucleotide exchange factor for Rho/Rac/Cdc42-like GTPase
CNA00080	2.71	-	expressed protein
CNE00535	2.687	-	expressed protein
CNH01220	2.678	YDL144C (1.4e-19)	2-dehydropantoate 2-reductase (EC 1.1.1.169)
CNI03480	2.657	YPL088W (4.9e-31)	voltage-gated potassium channel beta-2 subunit, putative
CNH03070	2.651	-	expressed protein
CNC05760	2.645	KEX1 (2.7e-23)	carboxypeptidase D, putative
CNI04100	2.644	-	expressed protein
CNF03240	2.64	-	expressed protein
CNC00450	2.634	-	expressed protein
CNB04980	2.631	-	expressed protein
CNM02420	2.63	FET5 (7.6e-97)	multicopper oxidase (CFO1)
CNA08170	2.621	-	expressed protein
CNF04430	2.615	-	antiphagocytic protein, (APP1)
CNJ02910	2.614	GTL1 (0)	glutamate synthase (NADH), putative
CNN00030	2.614	TNA1 (5.8e-44)	putative acid plasma membrane permease
CNE03670	2.594	-	expressed protein
CNH00235	2.577	-	expressed protein
CND03580	2.573	CDA2 (5.6e-30)	chitin deacetylase (CDA3)
CNE03150	2.573	EXG1 (7.4e-83)	glycosyl hydrolase; Gat201-regulated (EXG104)
CNA04935	2.569	-	expressed protein
CNF03985	2.566	-	expressed protein
CNF04350	2.566	-	expressed protein
CNI04380	2.565	URE2 (3.3e-33)	glutathione S-transferase, putative
CNC06670	2.562	SOR1 (1.6e-57)	xylitol dehydrogenase, putative
CNA04250	2.55	PCL2 (3.5e-28)	cyclin, putative
CNA08210	2.55	QDR3 (6.8e-24)	putative transporter of the major facilitator superfamily
CND02280	2.549	YMR226C (3.3e-19)	oxidoreductase, putative
CNK00050	2.539	-	expressed protein
CNH03110	2.538	-	expressed protein
CNE05360	2.529	-	expressed protein
CNF01920	2.525	-	expressed protein
CNI04000	2.52	-	expressed protein
CNJ02590	2.516	TNA1 (9.7e-42)	high affinity nicotinic acid plasma membrane permease
CNI01590	2.513	SOD2 (7.1e-46)	putative mitochondrial manganese superoxide dismutase (SOD2)
CNH03320	2.507	YPR1 (2.7e-30)	NADPH-dependent aldo-keto reductase
CNB05710	2.49	MAL11 (3.2e-43)	sugar transporter, putative
CNL05275	2.49	-	expressed protein
CNH03220	2.488	-	expressed protein
CNC06430	2.483	-	dehydrogenase, putative
CNG01170	2.481	YMR279C (1.4e-18)	putative transporter
CNB04250	2.48	STE3 (4.1e-10)	pheromone receptor 1, putative
CNL03660	2.479	IMA1 (4.5e-08)	putative alpha-amylase
CNJ01555	2.478	-	expressed protein
CND05600	2.47	HSP12 (9.4e-12)	heat shock protein, 12kDa (HSP12)
CNG03380	2.465	FLO11 (8.9e-16)	cell wall surface anchor protein, putative
CNK01120	2.463	-	expressed protein
CNB01200	2.458	ZTA1 (3.1e-61)	putative NADPH-dependent quinone reductase
CNH00070	2.45	HXT2 (2.9e-42)	monosaccharide transporter, putative
CNA00600	2.449	-	protein PNS1
CNC00705	2.447	-	expressed protein
CND00090	2.447	PDR5 (0)	ATP-binding cassette transporter (PDR5)
CNM00420	2.444	-	expressed protein
CND05280	2.438	-	expressed protein
CNH03660	2.435	IMA1 (4.5e-08)	alpha-amylase AmyA, putative
CNM01115	2.433	-	expressed protein
CNA00590	2.429	MET32 (1.8e-12)	transcription factor
CNE02630	2.429	SGA1 (6.8e-53)	glucan 1,4-alpha-glucosidase, putative
CNH01790	2.425	USO1 (8.5e-06)	vesicle-mediated transport-related protein, putative
CNF02380	2.417	-	expressed protein
CNL05580	2.412	-	expressed protein
CNK02700	2.391	PEP4 (9.6e-09)	endopeptidase, putative
CNC00090	2.382	-	expressed protein
CNF02315	2.382	-	Swi5-dependent recombination DNA repair protein 1
CNC05550	2.378	-	expressed protein
CNB05505	2.376	-	putative haloacid dehalogenase
CNN00825	2.375	-	NAD-P-binding protein
CNF01060	2.367	-	expressed protein
CNH01345	2.367	-	expressed protein
CNE03210	2.365	-	expressed protein
CNC04835	2.358	-	expressed protein
CNC00200	2.346	-	expressed protein
CNA06080	2.334	-	expressed protein
CNA05840	2.331	-	glycosyl hydrolase, putative
CNF02875	2.329	-	expressed protein
CNM01720	2.323	YJL068C (3.9e-45)	carboxylesterase, putative
CNJ03420	2.316	ITR1 (8.9e-71)	myo-inositol transporter 1, putative
CNN00755	2.312	-	putative Endoglucanase
CNC00980	2.301	-	expressed protein
CNK02705	2.301	-	expressed protein
CNG04505	2.299	-	expressed protein
CNJ00710	2.298	-	expressed protein
CNA05495	2.293	-	expressed protein
CNE04960	2.29	YPL264C (3.4e-39)	integral to membrane protein, putative
CNF04790	2.29	MCH2 (3.1e-15)	transporter, putative
CNM00370	2.29	AAD14 (8.2e-100)	aryl-alcohol dehydrogenase, putative
CNN00300	2.285	-	expressed protein
CNB01030	2.282	STE6 (1.6e-130)	pheromone transporter (STE6)
CNM00400	2.277	-	expressed protein
CNC02060	2.274	RPD3 (2.2e-123)	histone deacetylase 1-1 (Hd1), putative
CNH03060	2.27	ITR1 (5.5e-71)	myo-inositol transporter, putative
CNI01450	2.265	YHT1 (9.1e-14)	putative RNA-binding component of cleavage and polyadenylation factor
CNE01645	2.264	-	putative Acetyltransferase (GNAT) family
CNK01190	2.257	-	expressed protein
CND01620	2.252	-	expressed protein
CNC00420	2.249	-	expressed protein
CND00220	2.237	-	expressed protein
CNL03840	2.227	SLC1 (1e-44)	1-acyl-sn-glycerol-3-phosphate acyltransferase (SLC1)
CNE01030	2.223	HNM1 (4e-75)	putative plasma membrane transporter for choline, ethanolamine, and carnitine
CNH02500	2.223	-	expressed protein
CNL05050	2.217	-	expressed protein
CNC06330	2.214	GAT2 (5.5e-10)	GATA transcription factor (GAT201)
CNH01750	2.208	-	expressed protein
CNL06230	2.207	-	expressed protein
CNC06245	2.199	AGA1 (3e-06)	expressed protein
CNG03600	2.195	-	UV DNA damage endonuclease (UVE1)
CNK01300	2.191	-	expressed protein
CNA01810	2.189	-	expressed protein
CNA00470	2.181	FBP1 (7.1e-94)	specific RNA polymerase II transcription factor, putative
CNF03150	2.179	-	expressed protein
CNC03265	2.17	-	GATA transcription factor
CNF02385	2.161	-	expressed protein
CNH00490	2.159	SLT1 (6.2e-95)	sugar transporter, putative
CNN01770	2.159	-	expressed protein
CNL06180	2.151	CAR2 (2e-32)	class III aminotransferase, putative
CNN02240	2.141	DPP1 (2e-32)	phospholipid metabolism-related protein, putative
CNM01900	2.139	-	expressed protein
CNH03790	2.135	-	expressed protein
CNE04300	2.134	VPS62 (2.8e-15)	protein-vacuolar targeting-related protein, putative
CNF02145	2.132	-	expressed protein
CNN02230	2.132	-	expressed protein
CNH03840	2.128	SLC1 (1e-44)	1-acylglycerol-3-phosphate O-acyltransferase, putative
CNH03770	2.126	-	expressed protein
CNI03220	2.124	-	expressed protein
CNG01880	2.121	-	expressed protein
CNC04350	2.12	GCV1 (8e-86)	aminomethyltransferase (EC 2.1.2.10)
CNA01500	2.118	-	alternative oxidase (AOX1)
CNE04460	2.116	-	expressed protein
CNC02230	2.109	-	expressed protein
CNH01005	2.109	-	expressed protein
CNF03960	2.108	MOH1 (3.5e-21)	protein yippee-like
CNH03650	2.1	-	expressed protein
CNA04460	2.099	-	expressed protein
CNK02440	2.099	-	expressed protein
CNB00410	2.097	-	expressed protein
CNB02020	2.097	-	expressed protein
CNG01540	2.092	HXT1 (1.3e-53)	hexose transport-related protein, putative
CNE04420	2.089	-	expressed protein
CNC01070	2.084	GCV2 ( 2.9e-239)	glycine dehydrogenase mitochondrial, putative (EC 1.4.4.2)
CNC01830	2.083	RAS1 (3.3e-48)	RAS1, putative
CNC00470	2.078	-	expressed protein
CNH02740	2.075	QCR9 (3.4e-14)	ubiquinol-cytochrome c reductase complex 7.3 kDa protein, putative (EC 1.10.2.2)
CNE02730	2.072	HTX10 (2.3e-49)	hexose transport-related protein, putative
CNC00560	2.069	FLO11 (5.9e-08)	putative GPI-anchored cell surface glycoprotein
CNH02815	2.068	-	expressed protein
CNH02420	2.064	-	expressed protein
CNB05700	2.061	-	expressed protein
CNA06860	2.059	SYM1 (2e-34)	protein SYM1
CNG04055	2.058	-	expressed protein
CNC02155	2.051	-	expressed protein
CNF03205	2.05	-	expressed protein
CNL05590	2.049	SYM1 (1.3e-24)	protein required for ethanol metabolism
CNM02020	2.046	ROX1 (6e-07)	HMG (high mobility group) box transcription factor (MAT2)
CNJ03300	2.043	-	expressed protein
CNK02340	2.042	GTO3 (1.6e-77)	putative omega class glutathione transferase
CNL04355	2.041	-	expressed protein
CNB03250	2.035	-	expressed protein
CNJ00290	2.034	-	expressed protein
CNC00043	2.029	-	tubby C 2 protein
CND00450	2.029	AMF1 (9e-78)	MFS transporter, putative
CNG02985	2.028	-	putative 3-dehydroshikimate dehydratase
CNI02160	2.019	-	expressed protein
CNA00640	2.017	PNS1 (5.8e-67)	conserved expressed protein
CNF00350	2.016	VBA1 (1.8e-36)	putative permease of basic amino acids
CNH00540	2.013	HXT14 (1.5e-45)	galactose transporter, putative
CND00720	2.012	YMR090W (1e-12)	conserved protein
CND03740	2.011	GCY1 (4e-75)	aldo-keto reductase, putative
CNG01960	2.005	JLP1 (5.8e-51)	putative Fe(II)-dependent sulfonate/alpha-ketoglutarate dioxygenase
CNJ00940	2.003	-	expressed protein
CNG00400	2.001	DPS1 (7.4e-83)	aspartyl-tRNA synthetase
