# Supplementary material for: Intron retention-dependent gene regulation in Cryptococcus neoformans
Source: Sci Rep. 2016 Aug 31;6:32252. doi: 10.1038/srep32252 (PMC5006051; doi:10.1038/srep32252)
Supplement: Table S7 [file srep32252-s8.xls]

## Sheet: intron retention
Table S7. List of AS events regulated in upf1∆.
List of intron retention events regulated in the upf1Δ strain
Gene	Start	End	Type	Intron retention WTa (%)	Intron retention WTb (%)	Intron retention upf1Δa (%)	Intron retention upf1Δb (%)	upf1/WT
Gene	Start	End	Type	Intron retention WTa (%)	Intron retention WTb (%)	Intron retention upf1Δa (%)	Intron retention upf1Δb (%)	upf1/WT
CND06030	1662382	1662638	in3UTR	16.48	9.09861	189.427	169.666	14.0388
CND01910	512827	513289	inORF	7.84409	6.17502	62.7221	77.2603	9.98511
CNE04220	1178182	1178341	in5UTR	6.66487	11.0894	90.5177	54.1199	8.14664
CND03770	1044788	1044979	inORF	12.2279	14.8411	88.1758	127.647	7.97303
CNB01330	402580	402638	inORF	15.2525	6.78532	85.6048	66.7895	6.91512
CNH02040	556836	557143	inORF	7.44769	9.09867	45.8537	59.1376	6.34528
CNA07200	1965796	1965861	in3UTR	9.99059	8.74681	54.8176	55.8955	5.90867
CNA02845	741165	741219	inORF	16.2983	8.39847	57.5225	58.9223	4.71498
CNN00130	46678	46758	inORF	6.727	14.1366	38.9061	57.8431	4.63722
CNG00280	67119	67180	inORF	23.2664	13.6326	78.08	81.0084	4.31146
CNL06170	709185	709237	inORF	12.7877	10.3236	46.3568	47.2464	4.0501
CNL06030	667545	667936	inORF	14.4315	14.2274	58.2289	56.7065	4.01046
CNA02060	551486	551567	inORF	14.4231	21.7611	74.2308	70.8233	4.00877
CNJ03120	967631	967687	inORF	10.5016	7.91667	39.6655	33.8137	3.98947
CND04330	1201558	1201635	inORF	10.449	13.4236	45.7473	43.3516	3.73226
CNJ02710	780968	781021	inORF	8.41611	8.05658	33.3333	27.381	3.68575
CNC02640	757694	757746	inORF	8.10277	9.46292	25.7143	37.3283	3.58896
CNC04050	1252576	1252633	inORF	10.6197	16.5276	48.7578	45.0363	3.455
CNE03080	877461	877497	inORF	6.92464	7.25995	24.3304	23.2933	3.35742
CNJ00830	242156	242511	inORF	7.7042	5.99339	21.9254	22.0559	3.21088
CND00730	200014	200082	inORF	15.7222	15.109	48.0979	50.0869	3.18459
CNG02120	591904	591976	inORF	5.177	9.86674	27.2179	20.5141	3.17288
CNM00200	44999	45070	inORF	16.9524	18.3673	60.3785	51.582	3.16991
CNC00170	55100	55145	inORF	6.77083	5.16562	18.7075	19.0483	3.16307
CNM02550	774129	774203	inORF	7.0858	15.6673	39.1975	31.0438	3.08711
CND04340	1202140	1202202	inORF	5.82386	6.00713	16.4799	19.5977	3.04941
CNN00840	274970	275025	inORF	13.3056	9.13784	31.067	34.4164	2.91771
CNA04100	1101258	1101388	inORF	7.23943	10.0479	27.2231	22.5967	2.88186
CNF02770	795940	796010	inORF	5.25042	5.11954	13.5605	16.2445	2.87417
CNC06360	1850331	1850411	inORF	23.4545	23.187	62.005	70.1001	2.83235
CNE02870	763166	763221	inORF	6.82175	5.81897	20.6121	14.1937	2.75347
CNM01580	457868	457925	inORF	6.22348	6.21227	14.8423	19.3131	2.74655
CNG02173	618816	618864	inORF	6.46019	6.13566	20.0177	14.5018	2.74055
CNI02000	552635	552740	in5UTR	42.0309	48.0666	134.856	111.741	2.73701
CNC05880	1740563	1740608	inORF	13.4511	16.0112	32.4074	48.1471	2.73415
CNA02555	669740	669817	inORF	7.01268	11.2436	23.4109	25.9421	2.70335
CNN01060	327661	327846	inORF	39.7136	41.6894	104.295	111.852	2.65527
CNM00440	107908	107963	inORF	12.3987	8.3493	25.064	29.4677	2.62829
CNH03230	199467	199533	in5UTR	9.57438	14.0501	28.118	33.468	2.60688
CNA02845	740722	740778	inORF	6.6791	10.898	25.2054	20.129	2.57917
CNM00440	107671	107724	inORF	10.039	8.79003	22.1137	25.7246	2.54066
CNC00880	255504	255544	inORF	9.69697	7.89715	22.7848	21.2727	2.50411
CNC04570	1383652	1383698	inORF	12.9525	16.2272	29.2964	43.0843	2.48052
CND03430	931794	931842	inORF	25.189	23.4857	60.0161	60.0287	2.46627
CNJ00475	124377	124466	inORF	13.3097	8.6217	25.9788	26.8557	2.40907
CNB01410	422815	422861	inORF	10.7495	8.71206	27.6817	19.1199	2.40482
CNN02310	711969	712083	inORF	24.2865	23.2968	57.1112	56.9532	2.39715
CNG03240	915185	915427	inORF	10.6658	8.26399	23.9106	21.4633	2.39696
CNF01340	395363	395428	inORF	5.10426	6.2964	14.4185	11.85	2.30413
CNE02030	549542	549593	inORF	13.9644	10.3336	28.7338	24.504	2.19104
CNA03510	910812	910874	inORF	43.6902	37.3658	100.613	74.523	2.16068
CND03385	918631	918679	inORF	12.9278	15.919	31.7654	30.5308	2.15955
CNE04250	1184236	1184283	inORF	7.52688	13.8692	25.5556	20.2805	2.14226
CNB04090	1202067	1202116	inORF	8.77301	7.46753	17.1338	17.62	2.13994
CNE05150	1445772	1445822	inORF	44.9336	44.7937	96.2317	92.7378	2.10604
CNA04030	1081119	1081184	inORF	11.5819	10.3758	26.5873	19.4136	2.09497
CNC03660	1158133	1158187	inORF	18.6506	23.3263	38.1308	49.2427	2.08147
CNA05050	1340536	1340589	inORF	7.39583	5.70175	11.5385	15.3132	2.05012
CNC03980	1238207	1238262	inORF	6.88863	5.84443	14.2288	11.5463	2.02427
CNF01240	371915	372060	inORF	68.2528	71.4354	140.977	137.959	1.99685
CNC03170	1007105	1007157	inORF	12.8777	10.8381	26.0623	21.1152	1.98929
CNE03400	966789	966836	inORF	28.1818	17.0213	47.6852	41.3043	1.96866
CNA00460	133800	133857	inORF	13.1352	6.88776	20.2521	18.8383	1.95228
CNF02875	821135	821207	inORF	5.66134	6.71512	12.2905	11.8143	1.94763
CNI04110	1094780	1094846	inORF	38.4865	58.8108	101.916	86.8668	1.94026
CND03430	931589	931650	inORF	22.9559	19.3132	38.7939	42.5952	1.9255
CNB04520	1299654	1299715	inORF	11.8223	14.2699	26.9144	23.1385	1.91831
CNA04830	1280459	1280535	inORF	25.8188	14.6107	41.5861	35.7915	1.91389
CNM02555	775112	775250	inORF	5.75456	5.72699	12.0083	9.89515	1.9077
CNC04150	1271509	1271576	inORF	9.41858	6.97348	14.2362	16.9126	1.90024
CNC03460	1092759	1092819	inORF	5.46655	6.94352	11.2455	11.9391	1.86821
CNF02085	610432	610494	inORF	15.9208	18.8213	27.7155	35.4802	1.81899
CNL03750	26608	26663	inORF	60.2564	53.6923	109.717	97.3666	1.81734
CNJ01490	433458	433505	inORF	24.3634	38.6667	52.0697	60.271	1.78233
CNG00640	175428	175495	inORF	15.0646	23.1957	35.7005	31.9941	1.76931
CNL05865	630774	630824	inORF	8.09147	12.1799	17.2105	18.5348	1.76335
CNM02530	765750	765803	inORF	67.3246	55.8333	116.667	100.081	1.75992
CNF02640	757478	757527	inORF	18.1957	24.0909	37.9885	36.3183	1.75722
CNK01760	520107	520156	inORF	41.9192	39.0654	68.9256	71.6953	1.73639
CNJ02765	798411	798466	inORF	24.2475	21.1216	37.8001	40.558	1.72712
CNH00650	999336	999380	inORF	24.7287	28.5057	45.5431	45.6745	1.71351
CNF01390	407706	407763	inORF	22.4158	23.1778	35.023	42.9772	1.71077
CND03370	912860	912899	inORF	10.1742	10.9804	18.6592	16.0593	1.64118
CNF00420	153938	153984	inORF	12.3708	8.36481	15.9286	18.0636	1.63931
CND02590	706967	707009	inORF	8.35165	8.0402	11.7819	14.8022	1.62179
CNF04240	1231655	1231881	inORF	12.6314	13.9992	21.3952	21.5645	1.61317
CND04700	1294500	1294563	inORF	14.9339	15.2308	25.9024	22.2038	1.59478
CNA07190	1965059	1965131	in5UTR	30.4755	39.8256	57.611	53.4272	1.57947
CNE01340	367082	367130	inORF	13.6842	10.8083	18.4211	19.8895	1.56418
CNF01340	395590	395739	inORF	5.80068	5.43236	9.46613	7.82564	1.53937
CNF01760	513764	513815	inORF	6.63216	6.4689	10.5651	9.41176	1.52483
CNB02860	848134	848171	inORF	9.43182	8.05369	14	12.5749	1.51982
CNA04480	1202663	1202709	inORF	14.4239	18.8839	25.905	24.1811	1.50374

## Sheet: ASS regulated
List of NMD-regulated ASS events
Gene_name	Start AS	End AS	Start_constitutive	End_constitutive	Type_constitutive	AS/constitutive WTa	AS/constitutive WTb	AS/constitutive upf1Δa	AS/constitutive upf1Δb	upf1/WT
CNG00020	4445	4533	4466	4533	inORF	0.0985507	0.0893471	0.153153	0.129252	1.50297
CNA06700	1827789	1827836	1827785	1827836	inORF	0.0454545	0.0402685	0.0652174	0.0656371	1.52648
CNI01210	295870	295936	295897	295936	in5UTR	0.372093	0.428571	0.636364	0.588235	1.52948
CNC03150	1002592	1002645	1002592	1002636	inORF	0.0483871	0.0526316	0.0869565	0.0691824	1.54564
CNA02840	739221	739287	739225	739287	inORF	0.0903226	0.0979021	0.16	0.137778	1.58203
CNB00590	169026	169096	168981	169096	inORF	0.721739	0.78125	1.23571	1.23315	1.64263
CNC02120	593866	593924	593877	593924	inORF	0.027907	0.0373134	0.0550459	0.0535117	1.66447
CNA04025	1080032	1080090	1080032	1080085	inORF	1.04959	0.854167	1.69565	1.59709	1.7296
CNL04370	212439	212490	212414	212490	inORF	0.03125	0.0362319	0.0520833	0.0649819	1.73477
CNK03190	948485	948566	948501	948566	inORF	0.09375	0.0851064	0.153846	0.184783	1.8933
CND03645	1005055	1005114	1005059	1005114	inORF	0.0809249	0.102041	0.197917	0.153094	1.91845
CNC03170	1006755	1006800	1006755	1006821	inORF	0.230321	0.19214	0.384615	0.439098	1.9498
CNC03170	1006632	1006699	1006636	1006699	inORF	0.028169	0.0308219	0.0540541	0.0622449	1.97147
CNB00690	198164	198221	198164	198235	inORF	0.0396476	0.0414508	0.0689655	0.0916031	1.97992
CNF00490	171932	171979	171932	171983	inORF	0.0295359	0.044898	0.078125	0.0732394	2.03354
CNA05570	1490784	1490831	1490784	1490826	inORF	0.0338983	0.0217391	0.0545455	0.0595745	2.05114
CND01900	511543	511600	511546	511600	inORF	0.135593	0.166667	0.35	0.296804	2.13989
CNL04370	212728	212781	212728	212797	inORF	0.0490196	0.0897436	0.155556	0.144509	2.16242
CNF02570	743905	743948	743905	743956	inORF	0.375	0.461538	1.07692	0.763636	2.20021
CNF00440	160229	160273	160154	160273	inORF	0.101266	0.166667	0.315789	0.273885	2.20083
CNN00540	183829	183917	183829	183874	inORF	0.0972222	0.0645161	0.181818	0.174721	2.20442
CNH02090	540625	540683	540591	540643	inORF	0.108808	0.144654	0.277372	0.284706	2.2176
CNB03150	948594	948660	948599	948660	inORF	0.0318021	0.0603015	0.114583	0.0909091	2.2311
CNB04990	1425726	1425784	1425670	1425784	inORF	0.0259542	0.0255102	0.0576271	0.0577342	2.24158
CNG00210	53650	53694	53642	53694	inORF	0.614286	0.407407	1.02041	1.27891	2.2505
CNH03580	77670	77775	77667	77775	inORF	0.2	0.125	0.419355	0.315789	2.26198
CNA02055	550845	550918	550845	551046	inORF	0.258427	0.176471	0.527778	0.458647	2.26818
CNB01775	525708	525756	525708	525794	inORF	0.360656	0.287356	0.777778	0.722222	2.31477
CNB01410	422326	422458	422403	422458	inORF	0.0215054	0.0462963	0.0707071	0.0877863	2.3376
CNE02240	606319	606383	606323	606383	inORF	0.0406504	0.0352941	0.105263	0.0726744	2.34299
CND00150	50540	50606	50540	50598	inORF	0.0446521	0.072327	0.153061	0.123832	2.36703
CNE02880	765639	765688	765644	765688	inORF	0.262411	0.284091	0.666667	0.649123	2.40766
CNA05050	1339702	1339750	1339698	1339750	inORF	0.211268	0.19	0.467742	0.516129	2.45191
CNB01640	488124	488163	488120	488159	inORF	0.038961	0.0285714	0.0833333	0.0833333	2.46795
CNE04595	1286793	1286875	1286793	1286886	inORF	0.211765	0.109375	0.410256	0.383721	2.47237
CNC03800	1188941	1189102	1188941	1188996	inORF	0.029703	0.0327869	0.0888889	0.0683761	2.51665
CNI03440	933399	933506	933399	933522	inORF	1.42857	1.34783	4.11111	3.01754	2.56759
CNG01700	486216	486288	486216	486274	inORF	0.359551	0.5	1.35714	0.916667	2.64535
CND03200	868871	868921	868867	868921	inORF	0.0248447	0.038835	0.0875	0.0809717	2.64561
CNN00310	112034	112102	112034	112099	inORF	0.0839695	0.0857143	0.246575	0.205021	2.6614
CNI03670	987361	987407	987361	987456	inORF	0.159794	0.129032	0.422535	0.355805	2.69484
CND00110	38574	38636	38574	38622	inORF	0.116667	0.0555556	0.227273	0.240964	2.71879
CNI02130	589214	589295	589248	589295	inORF	0.258427	0.194915	0.608696	0.626126	2.72382
CNF00900	287857	287908	287857	287928	inORF	0.0787402	0.088	0.231884	0.229167	2.76509
CNA02055	550795	551046	550845	551046	inORF	0.0224719	0.0294118	0.0833333	0.0601504	2.76549
CNC03970	1237536	1237588	1237536	1237586	inORF	0.042623	0.0168919	0.0714286	0.0958231	2.81025
CNC00050	18962	19158	19105	19158	in3UTR	0.0895522	0.0408163	0.206897	0.162393	2.83266
CNC07150	2091885	2091941	2091879	2091941	inORF	0.421053	0.266667	0.916667	1.04545	2.85308
CNB04380	1276976	1277037	1276976	1277118	inORF	0.0306452	0.019305	0.0833333	0.0602319	2.87417
CND04670	1281910	1281949	1281902	1281949	inORF	0.0351648	0.0327511	0.118182	0.0775194	2.88152
CNI03070	831657	831715	831657	831732	inORF	0.0654206	0.0636364	0.181818	0.192157	2.89775
CNA04025	1079457	1079505	1079457	1079501	inORF	0.329268	0.375	1.01429	1.03356	2.90776
CNB01960	572226	572279	572223	572279	inORF	0.232143	0.15	0.535714	0.580247	2.92027
CND04590	1265913	1265960	1265893	1265960	inORF	0.04	0.0506329	0.142857	0.124224	2.94684
CNF02960	841194	841258	841194	841262	inORF	0.0374396	0.0434783	0.116883	0.12336	2.96897
CNC03925	1217753	1217792	1217726	1217792	inORF	0.0672269	0.0243902	0.142857	0.129518	2.97297
CNG00210	53647	53694	53642	53694	inORF	0.857143	0.537037	2	2.14966	2.97642
CNB04540	1302269	1302318	1302265	1302318	inORF	0.0344828	0.00790514	0.0589812	0.0681606	2.99948
CNA02650	695278	695336	695278	695332	inORF	0.0673401	0.0888889	0.216981	0.252396	3.00442
CNE04780	1339250	1339307	1339243	1339307	inORF	0.0359712	0.0412371	0.112782	0.119565	3.00935
CNC03170	1006977	1007025	1006977	1007045	inORF	0.0243309	0.0345912	0.0807018	0.0966587	3.01008
CND01650	446845	446907	446847	446907	in3UTR	0.357143	0.266667	0.818182	1.07692	3.03795
CND02520	689228	689277	689232	689277	inORF	0.165775	0.168675	0.549451	0.472149	3.05456
CNF02390	695733	695777	695729	695777	inORF	0.0576923	0.0847458	0.25	0.185714	3.05897
CNB03740	1111890	1111951	1111890	1111964	inORF	0.0325901	0.0309524	0.111111	0.0890688	3.15033
CNB03150	948856	948941	948890	948941	inORF	0.0133333	0.0254777	0.0659341	0.0568562	3.1638
CNC05690	1691034	1691119	1691063	1691119	inORF	0.0116086	0.0247934	0.0537634	0.0614525	3.1651
CNC05060	1519761	1519907	1519899	1519954	inORF	0.0638298	0.08	0.228571	0.228916	3.18075
CNA00230	71331	71403	71358	71403	inORF	0.0322581	0.138889	0.25	0.297297	3.19782
CNK01900	566931	566985	566936	566985	inORF	0.0144928	0.047619	0.0882353	0.111111	3.20948
CND05055	1380877	1380925	1380873	1380925	inORF	0.36	0.611111	1.45455	1.66667	3.21406
CNI03700	998886	998934	998886	998938	inORF	0.0245902	0.0120482	0.0612245	0.0588235	3.27657
CNK00760	243522	243710	243476	243710	inORF	0.0186335	0.0326087	0.0909091	0.0799508	3.33436
CNC03780	1184754	1184816	1184758	1184816	inORF	0.236842	0.105263	0.621212	0.554913	3.43791
CNA02210	581346	581406	581346	581401	inORF	0.0756303	0.122302	0.342342	0.338926	3.44193
CNG02150	606835	606886	606837	606886	inORF	0.0229008	0.00775194	0.0571429	0.05	3.49538
CNE02880	766038	766122	766082	766122	inORF	0.108844	0.151899	0.435897	0.487288	3.54061
CNC05755	1708829	1708898	1708837	1708898	inORF	0.0359712	0.00970874	0.0769231	0.0869565	3.58756
CNA07110	1940812	1940873	1940816	1940873	inORF	0.0725389	0.116667	0.321429	0.361991	3.61205
CNB01775	525827	525887	525827	525885	inORF	0.0335821	0.0163934	0.0957447	0.0890688	3.69808
CNC05140	1545322	1545388	1545322	1545535	inORF	0.0192572	0.037931	0.123711	0.0922509	3.77634
CNF02660	759865	759918	759865	759923	inORF	0.056338	0.0462963	0.16	0.22963	3.79629
CNA04065	1092931	1092978	1092931	1092980	in5UTR	0.0344828	0.0106383	0.0681818	0.104167	3.81969
CND02210	590503	590583	590503	590555	inORF	0.0533333	0.0434783	0.188679	0.181159	3.82019
CNF00680	226932	226979	226921	226979	inORF	0.133333	0.0697674	0.368421	0.411765	3.84137
CNA02210	581656	581718	581656	581713	inORF	0.0571429	0.0724638	0.271739	0.22884	3.8623
CND03890	1077544	1077594	1077544	1077643	inORF	0.0520231	0.038961	0.169492	0.188088	3.93013
CNF04890	1426575	1426621	1426516	1426621	inORF	2.60526	1.30435	6.62963	8.8961	3.97117
CNL05930	645589	645644	645594	645644	inORF	0.0416667	0	0.0833333	0.082243	3.97383
CNL04960	394941	394999	394948	394999	inORF	0.0638298	0.030303	0.22449	0.15625	4.04471
CNC00670	193437	193516	193469	193516	inORF	0.029703	0.0183486	0.116279	0.078125	4.04574
CNE05300	1483282	1483335	1483301	1483335	inORF	0	0.038961	0.0833333	0.0746269	4.05431
CNI00350	83687	83772	83687	83768	inORF	0.0141509	0.0191693	0.0630631	0.0726496	4.07297
CND05320	1449937	1450017	1449937	1450168	inORF	0.0112994	0.0300752	0.0987654	0.0722022	4.13219
CNJ03190	1000900	1000948	1000900	1000944	inORF	0.0714286	0.0169492	0.203125	0.1625	4.13707
CNG04390	1241758	1241816	1241758	1241811	inORF	0.0299252	0	0.0630631	0.0625	4.1959
CNL05120	436574	436690	436574	436611	inORF	0.0178838	0.0187075	0.0857143	0.07	4.25551
CNC06360	1850243	1850284	1850239	1850284	inORF	0.0215827	0.0218069	0.0857909	0.1	4.28192
CNC06640	1938790	1938833	1938822	1938961	inORF	0.0409091	0.0503597	0.209677	0.184783	4.32196
CNA02555	669846	669923	669857	669923	inORF	0.0881356	0.0555556	0.374429	0.254491	4.37689
CNA06530	1774465	1774540	1774496	1774540	inORF	0	0.0243902	0.0551724	0.0523691	4.4092
CNA00930	259920	260001	259913	260001	inORF	0.032967	0	0.0681818	0.0771812	4.40935
CNH02375	456722	456787	456722	456804	inORF	0.075	0.03125	0.205882	0.268041	4.46046
CNK01230	370504	370566	370504	370675	inORF	0.0175439	0.025	0.105263	0.0849421	4.4708
CNK01460	429360	429421	429360	429448	inORF	0.0159915	0.0169903	0.0685714	0.0797872	4.4982
CNN02070	647519	647585	647519	647574	inORF	0	0.157895	0.357143	0.358974	4.53541
CND02510	687056	687113	687007	687113	inORF	0.0387931	0.0596026	0.229885	0.216606	4.53771
CNE01900	514736	514786	514736	514800	inORF	0.0378788	0.0930233	0.255319	0.34	4.54782
CND05790	1572690	1572733	1572687	1572733	inORF	0.02	0.00662252	0.0618557	0.0592593	4.54934
CNA02950	776142	776191	776093	776191	inORF	0.0992366	0.108527	0.53125	0.414035	4.54981
CNB02180	634667	634730	634674	634730	inORF	0.0901961	0.0909091	0.352601	0.478747	4.59042
CNH02165	525192	525260	525199	525260	inORF	0.00760456	0.0282486	0.0818182	0.084375	4.63539
CNA06760	1844874	1844931	1844882	1844931	inORF	0.0163339	0.00867679	0.0613208	0.0556465	4.67668
CNG00210	53947	54096	54050	54096	inORF	0.0185185	0.0377358	0.164557	0.103211	4.75995
CND04420	1219967	1220009	1219974	1220009	inORF	0.0151515	0.0566038	0.156863	0.185841	4.776
CNB02040	593851	593904	593856	593904	inORF	0	0.0444444	0.123288	0.0900474	4.80004
CNA07990	2201046	2201116	2201046	2201102	inORF	0.0266497	0.0217687	0.114679	0.117738	4.80018
CNG03830	1076262	1076314	1076255	1076517	inORF	0.286738	0.221925	1.13167	1.32922	4.83796
CNA05430	1459079	1459116	1459075	1459116	inORF	0.0229592	0.00581395	0.0673575	0.0724638	4.85944
CNI02720	733211	733268	733211	733263	inORF	0.00916031	0.024948	0.0790274	0.0870044	4.86778
CNL04120	123679	123727	123668	123727	inORF	0.00857143	0.02	0.078534	0.0628183	4.94733
CNK00550	184659	184719	184666	184719	inORF	0.0428571	0	0.111111	0.101266	4.95546
CNF03185	947907	947961	947903	947961	inORF	0.0324324	0.0208955	0.118421	0.147887	4.99379
CNJ01790	518873	518925	518873	518917	inORF	0.0285714	0	0.0680473	0.0753623	5.01934
CNC04850	1469009	1469140	1469009	1469057	inORF	0	0.0620155	0.148649	0.163701	5.03664
CNG04680	1338679	1338730	1338679	1338743	inORF	0.168	0.197368	0.907407	0.934426	5.04103
CNF02820	807554	807619	807571	807619	inORF	0.0422535	0	0.125	0.0917431	5.12959
CNK00190	58841	58900	58846	58900	inORF	0.210145	0.233696	1	1.29032	5.16024
CNG03140	874745	874790	874745	874782	inORF	0.142045	0	0.387283	0.35084	5.19639
CNI01610	463114	463184	463114	463180	inORF	0.0916031	0.109589	0.6	0.447619	5.20706
CNA03725	1005062	1005103	1005062	1005107	inORF	0.04	0.0263158	0.153846	0.193548	5.23849
CNC04930	1490466	1490524	1490477	1490524	inORF	0.0311731	0.0255245	0.128039	0.169116	5.24105
CNB01640	488120	488175	488120	488159	inORF	0.12987	0.0571429	0.472222	0.535714	5.38966
CNE03190	905598	905650	905598	905646	inORF	0.0454545	0.0438596	0.244898	0.23913	5.41939
CNF00130	40047	40108	40060	40108	inORF	0.12037	0.0491803	0.568182	0.35545	5.44753
CNK02080	624146	624197	624146	624193	inORF	0.00696864	0.0283401	0.0983607	0.0949868	5.47591
CNI01190	292751	292867	292812	292867	inORF	0.00735294	0.0149254	0.0689655	0.0532544	5.48605
CNC02810	915067	915113	915059	915113	inORF	0.00884956	0.0166667	0.0701754	0.0703125	5.50583
CNK00430	130233	130293	130247	130293	inORF	0.0769231	0.0769231	0.515152	0.34188	5.57071
CNL05110	436014	436083	436024	436083	inORF	0.0112994	0.0179574	0.083691	0.0799087	5.59185
CNI01470	429516	429596	429516	429588	inORF	0.0775988	0.0834753	0.489209	0.411946	5.59466
CNA07870	2173241	2173340	2173233	2173340	inORF	0.526316	0.511628	3.78571	2.14706	5.71589
CNC04640	1398059	1398128	1398059	1398114	inORF	0.0588235	0	0.2	0.14	5.78
CNF02350	685743	685811	685743	685794	inORF	0.0601504	0.0864198	0.410714	0.446667	5.84963
CNE02770	735069	735121	735069	735135	inORF	0.0110193	0.0137457	0.0731707	0.0721003	5.86598
CNA02845	741172	741219	741165	741219	inORF	0.0265487	0	0.0769231	0.0802469	5.92007
CNB03740	1111707	1111762	1111711	1111762	inORF	0.0402597	0.0507614	0.26257	0.279008	5.95002
CNK02120	631465	631510	631465	631521	inORF	0.0122249	0.0213675	0.0725806	0.128947	5.9992
CNG02360	677856	677906	677856	677917	inORF	0.0148448	0.00576923	0.0702341	0.0539568	6.02458
CNL05110	436024	436079	436024	436083	inORF	0.0161421	0.0123457	0.0815451	0.0920852	6.09492
CNM01690	511749	511803	511749	511923	inORF	0.0272277	0.0313676	0.191667	0.169345	6.1611
CNK02350	681862	681935	681862	681931	inORF	0	0.0189873	0.0671642	0.0517647	6.26359
CNF00655	221328	221438	221392	221438	inORF	0	0.0171429	0.0576923	0.05	6.28205
CNF01580	464766	464810	464762	464810	inORF	0.0186335	0.0172414	0.1375	0.0896057	6.33049
CNE00070	11342	11526	11347	11526	inORF	0.0963855	0.0764873	0.477124	0.622677	6.36191
CNL04250	184576	184632	184583	184632	inORF	0.0575916	0.0538462	0.290323	0.423529	6.40583
CNA03130	823174	823221	823174	823241	inORF	0.161616	0.166667	1.125	0.983471	6.42273
CNK00040	13301	13370	13301	13366	inORF	0	0.1	0.297872	0.344444	6.42317
CND03890	1077961	1078009	1077961	1078007	inORF	0.0193237	0	0.0529412	0.0717054	6.45046
CND02820	767646	767726	767646	767693	inORF	0.0243902	0.0163934	0.130435	0.134454	6.49496
CNF00770	241744	241807	241740	241807	inORF	0.0898876	0.030303	0.386364	0.403846	6.57463
CNI03450	935185	935244	935185	935278	inORF	0.110345	0.105263	0.606061	0.824074	6.63303
CNC06640	1938862	1938961	1938822	1938961	inORF	0.0227273	0.0215827	0.145161	0.152174	6.71034
CND04250	1181993	1182045	1182000	1182045	inORF	0.0139665	0.00990099	0.0990712	0.0614919	6.72728
CNE05220	1465829	1466013	1465829	1466008	inORF	0.0803383	0.0855457	0.51462	0.607616	6.76518
CNC05740	1703396	1703475	1703396	1703443	inORF	0.0961538	0.0227273	0.361111	0.47561	7.0383
CND04170	1161304	1161348	1161293	1161348	inORF	0.0719178	0.0452675	0.388535	0.458738	7.2302
CNK02800	825579	825633	825586	825633	inORF	0.35	0.789474	5.04348	3.24096	7.27041
CNN01760	511341	511396	511348	511396	inORF	0.111111	0.108333	0.746269	0.872727	7.3777
CNA05990	1600371	1600433	1600368	1600433	inORF	0.169591	0.0687023	1.04412	0.715447	7.38404
CNI02720	733481	733538	733481	733533	inORF	0.0154083	0.0116473	0.0737463	0.12638	7.39687
CNA06810	1861005	1861101	1861052	1861101	inORF	0.0292683	0.0238095	0.25641	0.142857	7.5223
CNJ01530	446780	446831	446776	446831	inORF	0	0.0220588	0.09375	0.0745763	7.63079
CNL05350	491018	491103	491058	491103	inORF	0.0266667	0	0.11215	0.0915033	7.63698
CNE05330	1493279	1493318	1493279	1493314	inORF	0.0194489	0.0027248	0.09375	0.0761523	7.66232
CNL05410	511118	511162	511115	511162	inORF	0.0239521	0.00892857	0.131579	0.120419	7.66401
CND05340	1461612	1461667	1461587	1461667	inORF	0.0606061	0	0.263158	0.203704	7.70322
CNF02980	852468	852572	852471	852508	inORF	0.0220588	0.0339806	0.24186	0.191241	7.72851
CNM00240	55500	55583	55505	55583	inORF	0	0.0153846	0.0529101	0.066629	7.77004
CNM02300	701458	701518	701458	701525	inORF	0.0262346	0.0340426	0.252066	0.221644	7.85887
CND05040	1376834	1376929	1376872	1376929	inORF	0.0105263	0.00729927	0.0782609	0.0639535	7.9781
CNB02120	619532	619600	619532	619580	inORF	0.0102041	0.00689655	0.0560748	0.0809859	8.01495
CND05270	1440724	1440787	1440735	1440787	inORF	0.0246407	0.0152284	0.135484	0.185118	8.04136
CNI01950	539585	539643	539585	539635	inORF	0.105263	0.22	1.2	1.42241	8.06244
CNL05410	510891	510947	510902	510947	inORF	0.015748	0.0352941	0.216981	0.199405	8.15769
CNN00720	232935	232977	232935	232972	inORF	0	0.0873786	0.35	0.366812	8.20352
CNM01850	565388	565439	565388	565465	inORF	0.0234375	0.0512821	0.333333	0.286713	8.29832
CNA00300	99777	99832	99777	99872	inORF	0.015534	0.00367647	0.0805085	0.0791246	8.3097
CNA01770	474427	474464	474407	474464	inORF	0.0165485	0	0.0564103	0.0826446	8.40289
CNL03760	28982	29044	28987	29044	inORF	0.0318471	0	0.15625	0.115152	8.52201
CNK00410	123531	123580	123527	123580	inORF	0.025641	0.0214168	0.17619	0.224888	8.52309
CNM02230	681775	681862	681818	681862	inORF	0.0902256	0.148148	0.931507	1.14286	8.70215
CNE01100	310750	310840	310737	310840	inORF	0.00413223	0.0105263	0.0743802	0.0538244	8.74606
CNF02430	711961	712006	711951	712006	inORF	0.0856423	0.0537313	0.558642	0.665914	8.78614
CNG03590	1002319	1002381	1002319	1002371	inORF	0	0.0434783	0.190476	0.198113	8.93756
CNG04380	1238603	1238681	1238632	1238681	inORF	0.0666667	0	0.318182	0.279221	8.96104
CNC03970	1237222	1237283	1237222	1237281	inORF	0.00696056	0.0139276	0.0884956	0.099359	8.99336
CNH03600	73519	73578	73519	73582	inORF	0.13253	0.0769231	1.06522	0.825503	9.02694
CNG00615	168216	168342	168203	168342	inORF	0.0327869	0.0737705	0.487179	0.478448	9.06205
CNH00610	1010055	1010108	1010055	1010119	inORF	0	0.0434783	0.1875	0.216216	9.28547
CNN01120	343432	343490	343436	343490	in3UTR	0.0184049	0.00787402	0.112583	0.132075	9.31006
CNE04140	1162970	1163032	1162978	1163032	inORF	0.0294118	0.0425532	0.261905	0.415205	9.40888
CNE05130	1441459	1441556	1441463	1441556	inORF	0.0138782	0.0131846	0.133779	0.12961	9.73254
CNG02680	750398	750563	750507	750563	inORF	0	0.0301508	0.15873	0.137441	9.823
CNA03780	1018712	1018772	1018716	1018772	inORF	0.00393701	0.0125523	0.0932203	0.0694737	9.86664
CNH02480	430368	430481	430424	430481	inORF	0.0357143	0.0555556	0.583333	0.333333	10.0435
CNA02810	730762	731023	730754	731023	inORF	0.0183486	0.0104167	0.151786	0.137931	10.0717
CNA05630	1510655	1510698	1510655	1510702	inORF	0.0123457	0	0.0752688	0.0514706	10.2659
CNB04330	1264940	1265019	1264881	1265019	inORF	0.0538462	0	0.277778	0.28125	10.3819
CNL06470	798550	798615	798550	798610	inORF	0.00952381	0.0288462	0.220588	0.182857	10.5146
CNA00020	7878	8102	7805	8102	inORF	0.0123457	0.0176991	0.152941	0.166065	10.6177
CNA02660	696295	696339	696295	696343	inORF	0.00633855	0.00868373	0.0849802	0.0766598	10.76
CNG00690	190239	190286	190235	190286	inORF	0.0208333	0	0.119048	0.112903	11.1336
CNB02495	722121	722227	722158	722211	inORF	0.00851064	0.0111111	0.102041	0.116732	11.1495
CNH02980	281222	281271	281228	281271	inORF	0.00314465	0.00961538	0.0865385	0.0564784	11.2082
CNI02340	649771	649815	649766	649815	inORF	0	0.0201342	0.114286	0.113636	11.3201
CNF03430	1013281	1013337	1013281	1013349	inORF	0.025641	0.0353982	0.304762	0.392241	11.4189
CNC04150	1271350	1271424	1271358	1271424	inORF	0.0206186	0.0282258	0.257353	0.314642	11.7106
CNJ01210	338090	338139	338090	338165	inORF	0.0199203	0.0255682	0.316794	0.216849	11.7314
CND04170	1161428	1161556	1161445	1161556	inORF	0.0207101	0	0.114379	0.131111	11.8537
CNA02560	670974	671031	670974	671034	inORF	0	0.111111	0.8	0.552632	12.1737
CNE01635	456788	456851	456784	456851	inORF	0.0493827	0.134328	1.36667	0.886957	12.2672
CNA00760	221819	221886	221819	221866	inORF	0.00843882	0.00497512	0.08	0.0876623	12.4991
CNK01030	316119	316171	316115	316171	inORF	0.045045	0	0.342105	0.224	12.5675
CNI02540	688581	688690	688581	688696	inORF	0.0173913	0.0625	0.509434	0.5	12.6351
CND01400	392572	392625	392572	392621	inORF	0.00635324	0.00298954	0.059761	0.059887	12.8065
CNA03210	845297	845359	845297	845352	inORF	0.040107	0.033275	0.421203	0.528522	12.9422
CND02570	701544	701616	701566	701616	inORF	0.00925926	0.0238095	0.253731	0.174468	12.9488
CNC05450	1623378	1623424	1623363	1623424	inORF	0.0320513	0.029703	0.442857	0.364706	13.077
CNC02000	558654	558705	558659	558705	inORF	0.020979	0	0.104167	0.172691	13.1969
CND00130	45827	45874	45829	45874	inORF	0	0.0230769	0.192308	0.121429	13.5952
CNN01345	403196	403258	403188	403258	inORF	0.0129032	0	0.0787402	0.100649	13.9027
CNF02360	688003	688053	688008	688053	inORF	0.00859599	0	0.0538462	0.0662651	13.9729
CNA04490	1203922	1203975	1203922	1203962	inORF	0.0230263	0	0.16	0.163317	14.0412
CNI01310	394541	394648	394594	394648	inORF	0.0972973	0.0627451	1.15493	1.18905	14.646
CNB03780	1124395	1124458	1124395	1124524	inORF	0.0151515	0.00961538	0.219512	0.145833	14.7514
CNN00310	112302	112378	112302	112353	inORF	0.0115385	0	0.0970149	0.075388	14.9416
CNE04780	1339453	1339525	1339478	1339525	inORF	0	0.0131579	0.119658	0.0780781	15.028
CNH01430	765539	765605	765539	765580	inORF	0.00657895	0.00636943	0.108911	0.0923567	15.5438
CNJ01590	463542	463605	463581	463630	inORF	0.025974	0	0.243902	0.17094	15.9714
CNC02770	796382	796465	796405	796465	inORF	0.0136986	0.0140845	0.219858	0.224242	15.9845
CNF00900	287702	287762	287665	287762	inORF	0.00675676	0	0.0615385	0.0503876	16.5651
CND05720	1545409	1545467	1545409	1545456	inORF	0.0147059	0	0.123077	0.121053	16.6008
CNA03380	880242	880284	880234	880284	inORF	0.00930233	0.00460829	0.113043	0.123626	17.0136
CNB04990	1425864	1425911	1425864	1425919	inORF	0.00383436	0.00334076	0.060423	0.0645161	17.4128
CNI04130	1097489	1097545	1097494	1097545	inORF	0	0.02	0.157895	0.2	17.8947
CNB03750	1112496	1112608	1112496	1112552	inORF	0	0.0142857	0.166667	0.0917431	18.0887
CNC05580	1666461	1666516	1666442	1666516	inORF	0.013346	0	0.124138	0.119094	18.225
CNB00690	198160	198235	198164	198235	inORF	0.0528634	0	0.475862	0.503817	18.5323
CNI04050	1079437	1079495	1079437	1079484	inORF	0.010101	0.0310078	0.467532	0.295775	18.568
CNL05970	650577	650690	650577	650626	inORF	0	0.030303	0.238095	0.327273	18.6571
CNI00690	165953	166044	165978	166044	inORF	0.00813008	0.00875274	0.153191	0.19296	20.5032
CNI01310	394541	394644	394594	394648	inORF	0.0216216	0.027451	0.492958	0.567164	21.6031
CNC04840	1466788	1466856	1466788	1466852	inORF	0.00704225	0.00943396	0.137255	0.22549	22.0163
CND00480	142779	142839	142773	142839	inORF	0	0.0289855	0.282051	0.412281	23.9545
CNJ02960	923030	923101	923023	923101	inORF	0.1	0.0555556	1.91667	1.85047	24.2173
CNE01810	495262	495323	495272	495323	inORF	0.0120482	0	0.142857	0.152	24.4731
CNN01350	404009	404062	404009	404057	inORF	0.0199203	0.0429448	0.904762	0.634615	24.487
CND02120	570151	570219	570173	570219	inORF	0.0103093	0	0.1	0.162162	25.4297
CND02510	687060	687113	687007	687113	inORF	0	0.00662252	0.091954	0.0794224	25.8778
CNF00010	1764	1826	1761	1826	inORF	0.0930233	0	1.07692	1.40984	26.7327
CND04280	1191335	1191441	1191335	1191404	inORF	0	0.00632911	0.09375	0.0769231	26.9663
CNB02900	854272	854344	854272	854321	inORF	0	0.00581395	0.0974026	0.0606061	27.1775
CNA01780	475267	475314	475263	475314	inORF	0.00369004	0.00485437	0.12963	0.109504	27.9872
CNA05430	1458119	1458186	1458119	1458191	inORF	0.0119522	0	0.17	0.166144	28.1241
CNC03980	1238207	1238257	1238207	1238262	inORF	0.00355872	0.0044843	0.102941	0.12426	28.2483
CNF04900	1427411	1427473	1427411	1427476	inORF	0.139381	0.0598007	3.14474	3.02564	30.9787
CNC04000	1243651	1243714	1243655	1243714	inORF	0.0537313	0.0257511	1.56566	0.984576	32.0855
CNM00860	252163	252226	252163	252212	inORF	0.00430108	0	0.0829268	0.0590219	33.0031
CNA05950	1594080	1594252	1594054	1594252	inORF	0.00098912	0.00530786	0.10356	0.105318	33.1711
CNE05010	1393827	1393879	1393827	1393874	inORF	0.00431034	0	0.0583333	0.0911765	34.6863
CNM01130	341678	341731	341682	341731	inORF	0.00440529	0	0.0869565	0.0664962	34.8338
CNE02400	645346	645416	645359	645416	inORF	0	0.00900901	0.168539	0.155172	35.932
CNJ00060	12228	12292	12169	12292	inORF	0.00636042	0.00661626	0.289963	0.205357	38.17
CNC00840	236895	236963	236895	236946	inORF	0.00409836	0	0.0708661	0.0868167	38.4746
CNG02680	750510	750563	750507	750563	inORF	0.0378151	0.0100503	0.936508	0.971564	39.8633
CNG00030	5554	5692	5554	5606	inORF	0	0.00480769	0.0777778	0.119718	41.0792
CNC04630	1396571	1396624	1396575	1396624	inORF	0.037594	0.021978	1.26744	1.3042	43.1686
CNA07120	1943613	1943672	1943573	1943672	inORF	0.0320197	0.0391823	1.71984	1.48919	45.0695
CNA03090	810079	810139	810079	810134	inORF	0.00187266	0	0.0555556	0.0605749	62.0137
CND02840	770773	770822	770773	770818	inORF	0	0.0137931	0.5	0.381818	63.9318
CNI04250	1128200	1128275	1128200	1128260	inORF	0.00324675	0	0.142857	0.127072	83.1381
CNA05950	1594054	1594202	1594054	1594252	inORF	0.00098912	0	0.0970874	0.0938478	193.035
CNC04630	1396401	1396465	1396406	1396465	inORF	0	0	0.166667	0.174632	-
CNF00130	39679	39755	39679	39729	inORF	0	0	0.0649351	0.0590278	-
CNJ01490	433588	433697	433644	433697	inORF	0	0	0.1	0.13245	-
CNA02470	649417	649502	649458	649502	inORF	0	0	0.375	0.26087	-
CNA03510	910812	910906	910812	910874	inORF	0	0	0.142857	0.0990991	-
CNE05240	1469634	1469722	1469675	1469722	inORF	0	0	0.0652174	0.104938	-
CNE00050	7633	7721	7633	7680	inORF	0	0	0.0638298	0.104575	-
CNC04020	1245491	1245546	1245491	1245541	inORF	0	0	0.208333	0.353933	-
CNA05320	1418703	1418734	1418687	1418734	inORF	0	0	0.111111	0.0566038	-
CNA06550	1778944	1779041	1778944	1779006	inORF	0	0	0.151515	0.0766129	-
CND00670	187141	187199	187151	187199	inORF	0	0	0.0897436	0.0890688	-
CND03260	880731	880782	880726	880782	inORF	0	0	0.0806452	0.0797546	-
CNC01380	384633	384688	384633	384684	inORF	0	0	0.0561798	0.0569801	-
CNK01220	368557	368617	368557	368613	inORF	0	0	0.196721	0.2	-
CNC06640	1938625	1938713	1938625	1938700	inORF	0	0	0.0973451	0.0936639	-
CNC04460	1354653	1354716	1354653	1354712	inORF	0	0	0.0576923	0.0607735	-
CNH01810	614003	614063	614003	614059	inORF	0	0	0.0611354	0.0553064	-
CNB05270	1498480	1498531	1498465	1498512	inORF	0	0	0.158537	0.142857	-
CNB01980	578741	578799	578751	578799	inORF	0	0	0.0746269	0.0833333	-
CNE01655	464455	464512	464455	464508	inORF	0	0	0.16	0.180233	-
CND05720	1544922	1545031	1544922	1544976	inORF	0	0	0.1	0.0873786	-
CNM02360	716638	716693	716638	716689	inORF	0	0	1	1.19697	-
CND01370	387924	387997	387924	387981	inORF	0	0	0.0666667	0.0820896	-
CNE05080	1429431	1429756	1429654	1429756	inORF	0	0	0.0652174	0.0846154	-
CND02125	571890	571947	571894	571947	inORF	0	0	0.0666667	0.0511945	-
CNA00530	152079	152154	152083	152154	inORF	0	0	0.0693642	0.0512195	-
CNH01890	592298	592371	592308	592371	inORF	0	0	0.136364	0.1	-
CNH00080	1169817	1169913	1169842	1169913	inORF	0	0	0.254545	0.363128	-
CNG00730	205561	205636	205561	205644	inORF	0	0	0.166667	0.108108	-
CNB03195	966670	966724	966670	966717	inORF	0	0	0.0588235	0.0956938	-
CNE04630	1295579	1295699	1295588	1295641	inORF	0	0	0.0576923	0.0942408	-
CNC01510	412721	412782	412734	412782	inORF	0	0	0.0882353	0.0526316	-
CNF00920	295562	295650	295572	295650	inORF	0	0	0.128205	0.0716113	-
CNC01470	403508	403578	403508	403562	inORF	0	0	0.111111	0.201493	-
CNE01200	334753	334814	334760	334814	inORF	0	0	0.142857	0.0746269	-
CNG03530	987727	987780	987732	987780	inORF	0	0	0.0886076	0.0862745	-
CNH00710	989404	989467	989409	989467	inORF	0	0	0.0858369	0.0824324	-
CNA05290	1397194	1397245	1397190	1397245	inORF	0	0	0.157895	0.166667	-
CND04780	1314010	1314069	1314010	1314061	inORF	0	0	0.114754	0.122699	-
CNH02660	372692	372760	372692	372764	inORF	0	0	0.387097	0.455621	-
CNE03220	915623	915661	915619	915661	inORF	0	0	0.121951	0.150943	-
CNC04630	1396561	1396624	1396575	1396624	inORF	0	0	0.209302	0.164336	-
CNG04110	1157803	1157880	1157820	1157880	inORF	0	0	0.114286	0.0892857	-
CNA06550	1779620	1779664	1779616	1779664	inORF	0	0	0.0625	0.0812183	-
CNE02400	645346	645396	645359	645416	inORF	0	0	0.0674157	0.0931034	-
CNM02250	689096	689243	689096	689175	inORF	0	0	0.157895	0.111111	-
CNL05400	504836	504910	504841	504910	inORF	0	0	0.142857	0.0987654	-
CNG02410	689518	689590	689541	689590	inORF	0	0	0.0986842	0.147059	-
CNE00300	71506	71589	71506	71581	inORF	0	0	0.0676692	0.106825	-
CND04640	1276145	1276222	1276145	1276196	inORF	0	0	0.142857	0.0875912	-
CNA03130	823271	823378	823275	823378	inORF	0	0	0.115942	0.122449	-
CND02210	591143	591229	591186	591229	inORF	0	0	0.0588235	0.0653595	-
CNN00820	265080	265145	265090	265145	inORF	0	0	0.126437	0.100946	-
CNJ02760	797261	797326	797265	797326	inORF	0	0	0.0917431	0.0562914	-
CNC00020	5504	5576	5504	5585	inORF	0	0	0.0612245	0.0659341	-
CNI01490	431758	431809	431758	431815	inORF	0	0	0.068323	0.0822943	-
CNI01470	429505	429619	429516	429588	inORF	0	0	0.0899281	0.0607621	-
CNI02900	793930	793996	793927	793996	inORF	0	0	0.0888889	0.0509554	-
CNC01945	538322	538460	538374	538460	in5UTR	0	0	0.461538	0.730769	-
