# Supplementary material for: Intron retention-dependent gene regulation in Cryptococcus neoformans
Source: Sci Rep. 2016 Aug 31;6:32252. doi: 10.1038/srep32252 (PMC5006051; doi:10.1038/srep32252)
Supplement: Table S8 [file srep32252-s9.xls]

## Sheet: 30-37°C
Table S8. List of regulated genes in each comparison.
Genes regulated between 30 and 37°C
gene	linear fold change
CNE04660	-66.613
CNB03630	-57.827
CNN01595	-53.879
CNG01000	-43.494
CNC00310	-40.775
CNK00060	-35.695
CNK01890	-35.352
CNK00070	-32.207
CNA02830	-30.624
CNM01150	-27.547
CNA04800	-26.155
CNA07050	-24.807
CNG00370	-24.568
CNC06120	-24.329
CNH03790	-23.661
CNL03790	-22.659
CNE02830	-21.755
CNJ03160	-20.954
CNG00600	-20.953
CNE03210	-20.723
CNC05790	-19.856
CNC03310	-18.993
CNM02060	-18.727
CNN01150	-18.173
CNA00840	-17.441
CNJ03260	-15.31
CNK02775	-15.036
CNN00340	-14.926
CNA02430	-14.766
CNC06260	-14.613
CNI01390	-14.26
CNI02070	-13.856
CNK01380	-13.806
CNE00400	-13.167
CNF00980	-12.809
CNA01880	-12.549
CNI02350	-12.541
CNN00330	-12.495
CNJ00950	-12.144
CNE04520	-12.058
CNB02670	-11.842
CNA00410	-11.815
CNG04230	-11.608
CNA07170	-11.591
CNA00850	-11.533
CNE04670	-11.53
CNC05950	-11.275
CNB01660	-10.948
CNI02990	-10.919
CNC04320	-10.598
CNB05100	-10.593
CNN01300	-10.511
CNN01560	-10.349
CNB03710	-10.099
CNA05040	-9.78
CNI02060	-9.761
CNJ01870	-9.723
CNC04870	-9.643
CNC02930	-9.53
CNJ00290	-9.32
CNJ01075	-9.132
CNK02660	-9.047
CNF00600	-9.03
CNF01000	-9.017
CNK01610	-8.854
CNB02260	-8.81
CNE05250	-8.802
CNC02400	-8.756
CNA01160	-8.687
CNE00040	-8.351
CNC07160	-8.169
CNE00380	-7.978
CNF03950	-7.974
CNC02550	-7.922
CNC02750	-7.755
CNC06425	-7.67
CNA00690	-7.667
CNI02800	-7.323
CNK01190	-7.252
CNA05415	-7.112
CNE05310	-7.075
CNF01170	-7.036
CNJ00925	-7.016
CNE04080	-6.993
CNB05260	-6.953
CNE04940	-6.788
CNF02910	-6.786
CNC05530	-6.723
CNA00980	-6.673
CND03690	-6.55
CNJ00940	-6.442
CND01230	-6.441
CNA07060	-6.349
CNH01960	-6.321
CNJ03153	-6.288
CNH01720	-6.169
CNG01760	-6.117
CNH02490	-6.094
CNB00290	-6.068
CNM02100	-6.015
CNJ01770	-5.942
CNL05010	-5.938
CNE00390	-5.777
CNE03490	-5.759
CNC04180	-5.739
CNE04915	-5.726
CND03740	-5.7
CNJ03170	-5.544
CNC06430	-5.532
CNH03410	-5.496
CNB03980	-5.473
CNA05600	-5.449
CND05600	-5.436
CNB02410	-5.434
CNC00890	-5.393
CNG04055	-5.369
CNF04420	-5.347
CNE05380	-5.307
CNA03810	-5.304
CNE00980	-5.299
CNG04220	-5.277
CNK00540	-5.268
CNA00470	-5.26
CNC02520	-5.224
CND01820	-5.213
CNM00730	-5.192
CNJ02410	-5.165
CNG00970	-5.132
CNN02180	-5.123
CNC06530	-5.104
CNF03760	-5.08
CNG02310	-5.067
CNJ03430	-5.029
CNJ01600	-5.017
CNG04480	-5.016
CNA06180	-5.009
CNJ00930	-4.987
CNM00950	-4.961
CNA05220	-4.955
CNA08120	-4.945
CND06110	-4.927
CNI00320	-4.892
CNF03510	-4.865
CNE05320	-4.863
CNA04340	-4.824
CNJ02600	-4.82
CNK02650	-4.812
CNG03020	-4.806
CNI03230	-4.806
CNB02100	-4.802
CNC00400	-4.801
CNC01995	-4.786
CNF01060	-4.785
CNC05870	-4.78
CNG00420	-4.774
CNM00030	-4.766
CNC02410	-4.738
CNG02460	-4.73
CNA05000	-4.708
CNM00840	-4.686
CNM01120	-4.65
CNE01410	-4.638
CNC01320	-4.616
CNF00830	-4.614
CND01430	-4.593
CNA04020	-4.592
CNJ00600	-4.566
CNA03180	-4.527
CNF01930	-4.522
CNH03250	-4.517
CNE02120	-4.512
CNC05550	-4.503
CNC02040	-4.49
CNA00930	-4.471
CNA01500	-4.471
CNL06780	-4.47
CNH02990	-4.448
CND01740	-4.443
CNC01940	-4.438
CNK01850	-4.429
CNE04530	-4.416
CNA00820	-4.383
CNJ02060	-4.383
CNI01360	-4.366
CNG03470	-4.36
CNA06650	-4.324
CNH00540	-4.314
CNA04610	-4.29
CNI03410	-4.261
CNA07730	-4.256
CNC05620	-4.253
CNK03000	-4.241
CNL06440	-4.241
CND03100	-4.235
CND06160	-4.228
CNG01200	-4.168
CNN02415	-4.163
CNB02020	-4.157
CNA02140	-4.154
CNE00140	-4.152
CNF00370	-4.146
CNA05130	-4.133
CND00690	-4.122
CNN00640	-4.11
CNB05720	-4.105
CNI04200	-4.097
CNJ01570	-4.083
CNA04670	-4.078
CNI04100	-4.072
CNL05155	-4.061
CNE01130	-4.052
CNI03770	-4.049
CNB05690	-4.046
CNC04310	-4.023
CNM02580	-4.015
CNC06630	-3.993
CNM02430	-3.951
CNA03960	-3.946
CND00440	-3.943
CNG03480	-3.936
CNG04470	-3.919
CNC05980	-3.892
CNI01890	-3.891
CNC05780	-3.872
CNJ01800	-3.866
CNA03480	-3.86
CNG03460	-3.846
CNA01490	-3.836
CNB05240	-3.822
CNB02660	-3.812
CNA08250	-3.807
CNF04630	-3.805
CND05620	-3.793
CNH02280	-3.731
CNC02760	-3.712
CNH03010	-3.696
CNC05670	-3.692
CNM02030	-3.67
CNN02130	-3.662
CNL06230	-3.627
CNB03620	-3.608
CNA06280	-3.585
CNB05200	-3.584
CNL06400	-3.584
CNF01340	-3.575
CNC00420	-3.566
CNB05530	-3.561
CNB04880	-3.56
CNN00510	-3.553
CNF01980	-3.549
CNC04100	-3.546
CNK01620	-3.541
CNE00370	-3.525
CNB00560	-3.52
CNB04470	-3.512
CNF03910	-3.512
CNG01480	-3.511
CNH01400	-3.497
CNL06560	-3.484
CND03300	-3.483
CNN00550	-3.483
CNM00380	-3.473
CNC02790	-3.472
CND01440	-3.469
CNA07120	-3.468
CNB04245	-3.468
CNE05330	-3.462
CNG00700	-3.455
CNA02580	-3.447
CNG03730	-3.447
CNB01855	-3.441
CNH03160	-3.439
CNB04025	-3.433
CNB02230	-3.413
CNE02200	-3.412
CNA08265	-3.411
CNL04580	-3.41
CNC04540	-3.408
CNC00080	-3.401
CNE01470	-3.398
CNE02640	-3.391
CNC02540	-3.386
CNJ02160	-3.38
CNL05670	-3.373
CNC06880	-3.369
CNI04400	-3.365
CNF04410	-3.363
CNM00720	-3.355
CND04630	-3.351
CNL04780	-3.35
CNB03150	-3.345
CNA02990	-3.339
CNF01020	-3.331
CNG03490	-3.322
CNF04890	-3.321
CNC04590	-3.32
CNA07240	-3.319
CNC02530	-3.319
CND02140	-3.314
CNA05910	-3.301
CND03850	-3.301
CNG02910	-3.3
CND05770	-3.299
CNJ02580	-3.296
CNG01190	-3.294
CNC04740	-3.293
CNI00530	-3.292
CND02730	-3.29
CNG03520	-3.285
CNE00260	-3.28
CNB04460	-3.279
CNA05500	-3.278
CNM00360	-3.277
CNL06570	-3.274
CNA04680	-3.272
CNK03230	-3.271
CNC01110	-3.268
CNC05420	-3.267
CNB04150	-3.264
CNI03880	-3.261
CNE03380	-3.253
CNA00300	-3.25
CND03360	-3.25
CNI02130	-3.245
CND02620	-3.241
CNA06410	-3.235
CND04560	-3.23
CNG02920	-3.23
CNA05010	-3.229
CNN00260	-3.224
CNB04730	-3.222
CNC04800	-3.221
CNJ00680	-3.211
CNC05770	-3.206
CNB02690	-3.205
CNA04270	-3.202
CNJ01410	-3.194
CNF01700	-3.182
CNE00790	-3.18
CNA04310	-3.179
CNF02540	-3.176
CNL05110	-3.176
CNL06290	-3.176
CNC04860	-3.175
CNB00300	-3.17
CNA06500	-3.163
CNC02480	-3.157
CNA01550	-3.15
CNF01650	-3.149
CNA04170	-3.146
CNH00440	-3.145
CNK03160	-3.144
CNA01380	-3.142
CNG03070	-3.14
CNI01970	-3.127
CNA01180	-3.126
CNB04930	-3.126
CND03460	-3.126
CNN00230	-3.121
CNA07490	-3.114
CNH03150	-3.113
CND03900	-3.112
CNF02480	-3.11
CNC02720	-3.108
CNB05250	-3.106
CNM00630	-3.102
CNC01180	-3.1
CNL06490	-3.1
CNL03920	-3.099
CNH01830	-3.098
CNF01920	-3.091
CNH01520	-3.091
CNA05200	-3.086
CND04600	-3.086
CND00040	-3.083
CNC06580	-3.082
CNE01450	-3.082
CND02070	-3.075
CNE05300	-3.074
CNE01220	-3.073
CNM01270	-3.072
CNI04040	-3.069
CNC05100	-3.064
CNB05630	-3.058
CNC01410	-3.057
CNA07090	-3.055
CNI01740	-3.053
CNB05620	-3.05
CNC03700	-3.05
CNF03840	-3.048
CNJ02550	-3.039
CNL06190	-3.036
CNA02660	-3.033
CNC03970	-3.033
CNB04820	-3.032
CNK02850	-3.032
CNC04830	-3.026
CNH01220	-3.024
CNH02920	-3.023
CNG02670	-3.022
CNC00270	-3.021
CNG03120	-3.019
CNN01470	-3.017
CNB01630	-3.016
CNH02650	-3.016
CNA04100	-3.015
CNK02470	-3.014
CNE01080	-3.013
CND04480	-3.012
CND01650	-3.011
CNB03520	-3.007
CNH01040	-3.007
CNK02570	-3.007
CNA00060	-3.006
CNB04840	-3.005
CNA04850	-3.003
CNJ00650	-3.003
CNB01420	-3.002
CNB00570	-2.998
CNG02740	-2.998
CNF01710	-2.997
CNM00770	-2.997
CNG03820	-2.994
CNM02330	-2.993
CNA06790	-2.99
CND04200	-2.99
CNC00920	-2.988
CNC02250	-2.988
CNJ00670	-2.983
CNA04300	-2.982
CNA05480	-2.98
CND05740	-2.978
CNK02680	-2.977
CNA05725	-2.975
CNF02040	-2.974
CNF02360	-2.974
CNJ01270	-2.974
CNE02320	-2.973
CNN01130	-2.972
CND03700	-2.97
CNJ02240	-2.97
CNJ01560	-2.969
CNJ01690	-2.968
CNE01570	-2.966
CNA03330	-2.964
CNJ01110	-2.964
CNF02140	-2.962
CNA00220	-2.961
CNC00300	-2.957
CNH00080	-2.955
CNM02000	-2.955
CNF01180	-2.95
CNH01100	-2.947
CNI00900	-2.944
CNG00130	-2.943
CNA02900	-2.942
CND02130	-2.939
CNB00990	-2.935
CNK02100	-2.935
CNE05350	-2.933
CNC06940	-2.93
CNE02500	-2.928
CNI03670	-2.927
CNG02210	-2.926
CNN00100	-2.926
CNA04920	-2.924
CNH01730	-2.924
CNL05250	-2.924
CNI03220	-2.923
CND01730	-2.921
CNL05000	-2.92
CNA07100	-2.916
CND02180	-2.916
CND03120	-2.916
CND03840	-2.916
CNH00550	-2.914
CNJ02260	-2.912
CNB00240	-2.91
CNJ01210	-2.91
CND02110	-2.909
CNF03420	-2.909
CNJ03370	-2.909
CNK02900	-2.908
CNB03930	-2.906
CNC00935	-2.905
CND01150	-2.904
CNH00870	-2.902
CNL03900	-2.902
CNF00040	-2.901
CNC06100	-2.897
CNC01400	-2.895
CNI00800	-2.895
CNM01580	-2.895
CNN01010	-2.893
CNA00250	-2.889
CNK02220	-2.889
CNG04580	-2.886
CNM02320	-2.885
CNH00410	-2.882
CNA06560	-2.881
CNA01690	-2.88
CND03550	-2.878
CNH01620	-2.878
CNL05770	-2.878
CND06300	-2.877
CNN01350	-2.877
CND04400	-2.876
CNA07980	-2.875
CNE02290	-2.871
CNA04940	-2.87
CNC04580	-2.867
CND04990	-2.865
CNA02740	-2.864
CNG02100	-2.864
CND01410	-2.862
CNK01650	-2.862
CNC06310	-2.861
CNB05140	-2.86
CNA00310	-2.858
CNG00790	-2.857
CNK01780	-2.857
CNB00200	-2.856
CNK00080	-2.855
CND00940	-2.854
CNJ01280	-2.851
CNC06030	-2.85
CNC04420	-2.848
CNF03250	-2.847
CNC02800	-2.846
CNB02790	-2.844
CNB01740	-2.843
CNK00940	-2.843
CNL06250	-2.843
CNA01920	-2.841
CNA03000	-2.841
CNI03270	-2.84
CND02800	-2.837
CNE02910	-2.836
CNC00590	-2.834
CNF03940	-2.833
CNF01310	-2.831
CNE05040	-2.828
CNC07090	-2.827
CNE02160	-2.824
CNG02250	-2.822
CNG02730	-2.822
CNB04590	-2.82
CNB04050	-2.818
CNG01450	-2.817
CNA06110	-2.816
CNI02720	-2.814
CNC00580	-2.811
CNL04900	-2.81
CNH02420	-2.809
CNA06630	-2.808
CNB00550	-2.808
CNF00490	-2.804
CNM01560	-2.804
CND00240	-2.803
CNI02650	-2.802
CNG03280	-2.801
CNK00020	-2.801
CND01210	-2.8
CNB02350	-2.797
CNK01630	-2.795
CNB04090	-2.793
CNA03840	-2.79
CND05840	-2.79
CNK02380	-2.789
CNF01130	-2.785
CNI04210	-2.784
CNF02610	-2.783
CNI03120	-2.783
CNB03500	-2.782
CNE01330	-2.782
CNG03895	-2.782
CNK00680	-2.781
CNF03880	-2.78
CND04070	-2.778
CNK00050	-2.778
CNC01470	-2.776
CNG01350	-2.776
CNA05580	-2.774
CNC06410	-2.772
CNE02690	-2.772
CNB00070	-2.769
CNC02880	-2.769
CNA05850	-2.766
CNB00030	-2.766
CNB02050	-2.766
CNH01770	-2.766
CNM00850	-2.765
CNA01390	-2.764
CNB02420	-2.764
CNE04050	-2.764
CNL04890	-2.764
CNB01330	-2.763
CNG00300	-2.763
CNA00520	-2.762
CNE02090	-2.761
CNI01200	-2.761
CNI03590	-2.758
CNI00920	-2.756
CNI03190	-2.755
CNK02070	-2.755
CNJ00460	-2.754
CNN01140	-2.753
CNC01930	-2.752
CNL05470	-2.752
CND02440	-2.75
CNB05030	-2.749
CNE03920	-2.749
CNF04070	-2.748
CNL03990	-2.747
CNB03130	-2.746
CNB05510	-2.745
CNI01090	-2.742
CND00190	-2.741
CNF02415	-2.741
CNF04230	-2.739
CNM00700	-2.739
CND02780	-2.737
CND03800	-2.735
CNH00710	-2.735
CNE01360	-2.732
CNK03080	-2.731
CNB04480	-2.73
CNG02930	-2.73
CNH02390	-2.73
CNF03630	-2.729
CNK01800	-2.729
CNI04230	-2.725
CNK03240	-2.725
CNA00390	-2.724
CNG04280	-2.723
CNJ03090	-2.722
CNG02080	-2.719
CNC05120	-2.717
CND05540	-2.715
CNA03170	-2.713
CNB02360	-2.713
CNA01220	-2.711
CNA01370	-2.711
CNF04150	-2.71
CNH01270	-2.71
CNA07180	-2.709
CNE00580	-2.709
CNB02380	-2.708
CNE03620	-2.708
CNA00480	-2.706
CNI01480	-2.703
CNA07260	-2.701
CNE04000	-2.701
CNN00740	-2.701
CNC02805	-2.7
CNA01210	-2.699
CND02280	-2.699
CNL05280	-2.698
CNA07960	-2.697
CNG03400	-2.697
CNA06680	-2.696
CNB04500	-2.696
CND01890	-2.696
CNG04130	-2.696
CNA00120	-2.693
CNG00350	-2.692
CNG00830	-2.692
CNB01470	-2.691
CND00800	-2.691
CNG04360	-2.691
CNB04190	-2.689
CNC05360	-2.688
CNC04260	-2.687
CNB02850	-2.686
CNI03950	-2.685
CNC01700	-2.682
CNC04010	-2.682
CNK03170	-2.681
CNF00240	-2.679
CNA04250	-2.678
CND03730	-2.678
CNF01790	-2.677
CNA05150	-2.676
CNF01290	-2.676
CNA02270	-2.675
CNF03200	-2.673
CNA02885	-2.672
CNA04420	-2.672
CNC04750	-2.672
CNC02690	-2.671
CNA05360	-2.67
CND04250	-2.669
CNG02610	-2.668
CNC01920	-2.667
CNM02240	-2.666
CNL05690	-2.664
CNA06730	-2.663
CNA02800	-2.66
CNC01080	-2.66
CNG02760	-2.659
CNB05050	-2.658
CNG04680	-2.658
CND01070	-2.657
CNC02570	-2.655
CNA06840	-2.654
CNC03480	-2.653
CNG00560	-2.653
CNG03840	-2.653
CNH03630	-2.653
CNK03470	-2.653
CNM01020	-2.653
CNN00360	-2.652
CNA06080	-2.651
CNA04050	-2.65
CNN01460	-2.649
CNE00885	-2.648
CNI02560	-2.647
CNI00070	-2.646
CNA04070	-2.645
CNB02740	-2.645
CNC01030	-2.644
CNF04570	-2.643
CND03040	-2.642
CNN01710	-2.642
CNA04280	-2.641
CND00750	-2.641
CNL06390	-2.641
CNC02850	-2.638
CNI03180	-2.638
CNC05650	-2.636
CNI02330	-2.636
CNK03370	-2.636
CND06280	-2.635
CNI01980	-2.635
CNC03060	-2.634
CNI02920	-2.634
CNE00150	-2.632
CNB01120	-2.631
CND02960	-2.631
CNF02250	-2.63
CNM02490	-2.63
CNB03080	-2.628
CNE00270	-2.628
CNF02220	-2.628
CNG04020	-2.628
CNE01405	-2.627
CNB04850	-2.626
CNC01420	-2.626
CNB02730	-2.625
CNB04450	-2.624
CNE01030	-2.624
CNE04610	-2.624
CNG01320	-2.624
CNG01470	-2.623
CNI01470	-2.623
CND05280	-2.622
CNG01430	-2.622
CNG03160	-2.621
CNA01060	-2.62
CNF00630	-2.62
CNK02360	-2.618
CNG02370	-2.617
CNA01000	-2.616
CNI01430	-2.616
CND05030	-2.615
CNG02770	-2.614
CNH03460	-2.613
CNC04170	-2.611
CNK01050	-2.611
CNA07040	-2.61
CND01670	-2.61
CNE02300	-2.61
CNH00490	-2.61
CNK02240	-2.61
CNA04870	-2.609
CNG01290	-2.609
CNG02480	-2.609
CNB02000	-2.608
CNB02750	-2.607
CNG03060	-2.607
CNH01165	-2.606
CNI01120	-2.606
CNB01620	-2.605
CNE00900	-2.602
CNI01910	-2.6
CNI00980	-2.599
CNJ02320	-2.599
CNB00800	-2.598
CNE03970	-2.598
CNE05120	-2.597
CNG01150	-2.596
CNC01170	-2.595
CNH00500	-2.595
CNG00410	-2.594
CNF04240	-2.593
CNA00090	-2.591
CNA04950	-2.591
CNB03290	-2.589
CNK02340	-2.589
CNA06200	-2.587
CNA03780	-2.586
CNF00585	-2.586
CNI04020	-2.586
CNC01570	-2.585
CND03060	-2.585
CND02450	-2.584
CNA00360	-2.579
CNC01970	-2.579
CNI03160	-2.579
CNH02040	-2.577
CNG02300	-2.576
CNN01850	-2.575
CNA02820	-2.574
CNC03610	-2.574
CNH01530	-2.574
CNL05600	-2.574
CNA03490	-2.573
CNJ02180	-2.572
CNK03330	-2.572
CNA07970	-2.571
CNC01220	-2.57
CNH01380	-2.57
CNF01250	-2.569
CNK01070	-2.569
CNA06760	-2.568
CNE03630	-2.568
CNG00250	-2.568
CNI01460	-2.568
CND03910	-2.567
CNA06930	-2.566
CNI01960	-2.566
CNI02240	-2.566
CNG02680	-2.565
CNF00810	-2.564
CNH01440	-2.561
CNJ03200	-2.561
CNB02980	-2.56
CND05910	-2.56
CNB05280	-2.559
CNG03720	-2.559
CNC01000	-2.558
CNE01480	-2.558
CNF04730	-2.558
CNI02100	-2.558
CNC01350	-2.557
CNC03830	-2.557
CNC03410	-2.556
CNA07510	-2.555
CNC01490	-2.555
CNC00090	-2.554
CND02370	-2.554
CNA07840	-2.552
CNB04790	-2.552
CNE04620	-2.552
CNH02220	-2.552
CNJ02270	-2.552
CNC02620	-2.551
CNG01090	-2.551
CNA07810	-2.55
CNG00650	-2.55
CNI01340	-2.55
CNN00870	-2.55
CNK00630	-2.549
CNM01180	-2.548
CNN00470	-2.548
CNL06200	-2.547
CNB01540	-2.546
CNE00640	-2.545
CNF04760	-2.543
CNM01460	-2.543
CNC03070	-2.542
CNH03800	-2.541
CNF03160	-2.54
CNK00210	-2.539
CNC03730	-2.538
CNJ03120	-2.537
CNL03800	-2.537
CNA00830	-2.536
CNG02010	-2.535
CNH02250	-2.534
CND01580	-2.533
CNE00750	-2.533
CNE03115	-2.531
CNA07740	-2.53
CNC06080	-2.53
CNB00940	-2.529
CNC03750	-2.527
CNE01440	-2.522
CNJ01860	-2.522
CNJ02330	-2.522
CNA07710	-2.521
CNC04490	-2.521
CND04800	-2.521
CNG01490	-2.521
CNI00230	-2.52
CNL05020	-2.52
CND01790	-2.515
CNG02560	-2.515
CNC06360	-2.514
CNA03910	-2.512
CNB01150	-2.512
CND05160	-2.512
CNA02680	-2.511
CNI03630	-2.511
CNM01400	-2.511
CNA07990	-2.51
CNE01390	-2.51
CNE05130	-2.51
CNG00770	-2.51
CNH01070	-2.51
CNA07650	-2.509
CNL04230	-2.509
CNM00240	-2.509
CNA01270	-2.508
CNH00340	-2.508
CNA06820	-2.507
CNH02165	-2.507
CNN02360	-2.507
CNE02440	-2.506
CNL04820	-2.506
CNB04160	-2.505
CNE04090	-2.504
CNA03740	-2.503
CND02170	-2.503
CNJ01920	-2.503
CNB02250	-2.502
CNI02040	-2.5
CNL04290	-2.5
CNE01280	-2.499
CNE01910	-2.499
CNA03020	-2.498
CNC02640	-2.496
CNC04300	-2.496
CNC03210	-2.494
CNI04030	-2.494
CNN00920	-2.494
CNA00070	-2.493
CNB00600	-2.492
CND01190	-2.492
CND06290	-2.492
CNM01690	-2.492
CNC00870	-2.489
CNC06650	-2.488
CNJ01580	-2.488
CNG00160	-2.487
CNA01290	-2.486
CNA05160	-2.485
CNE01520	-2.482
CNM00580	-2.482
CNC00060	-2.479
CND02290	-2.479
CND05530	-2.479
CNF03550	-2.479
CNH01900	-2.478
CNJ01090	-2.478
CNK01030	-2.477
CNB00690	-2.474
CNC00390	-2.473
CND01100	-2.473
CNE04350	-2.473
CNK01960	-2.473
CNC01770	-2.471
CNE01790	-2.471
CNJ00590	-2.471
CNJ01250	-2.471
CNA04640	-2.47
CNC04930	-2.47
CNC05080	-2.47
CNE04510	-2.47
CNB03680	-2.469
CNL04470	-2.469
CNA02100	-2.467
CNB04080	-2.467
CNC03360	-2.466
CNC06840	-2.465
CND00340	-2.465
CNK02510	-2.465
CNH00920	-2.464
CNK02410	-2.464
CNB03010	-2.463
CNC00350	-2.463
CNC05820	-2.463
CNF03970	-2.462
CNG00840	-2.462
CNA06670	-2.461
CNH02290	-2.461
CNH02730	-2.461
CNB04720	-2.46
CNB01990	-2.459
CNB00480	-2.457
CNB04940	-2.457
CNB05640	-2.457
CNE03960	-2.457
CNF04610	-2.455
CNA07010	-2.454
CNI01950	-2.454
CNN00950	-2.454
CNA07570	-2.453
CNG03680	-2.452
CNH00150	-2.452
CND01910	-2.451
CND06220	-2.451
CNE05140	-2.451
CNI00460	-2.451
CNK00580	-2.451
CNK01350	-2.451
CNJ03110	-2.45
CNE01590	-2.448
CNE01670	-2.448
CNF03780	-2.448
CNA03190	-2.447
CNF02640	-2.447
CNG00015	-2.447
CNM00340	-2.447
CNB01600	-2.446
CND02840	-2.445
CNG03300	-2.445
CNI04220	-2.445
CNA02770	-2.444
CND05940	-2.441
CNE00590	-2.441
CNE05010	-2.441
CNF00580	-2.441
CNG03030	-2.441
CNJ01180	-2.441
CNL05120	-2.44
CNA04710	-2.439
CNF01150	-2.439
CNI03030	-2.439
CND05450	-2.438
CNG03090	-2.438
CNH01605	-2.438
CNC04710	-2.437
CNB04360	-2.436
CNG03790	-2.436
CNH00530	-2.436
CNB04580	-2.435
CNE02890	-2.433
CNM02460	-2.433
CNF01100	-2.432
CNF02900	-2.432
CNB01910	-2.43
CNE02310	-2.43
CNF03990	-2.43
CNB03050	-2.429
CNH02200	-2.429
CNB02430	-2.428
CNC02320	-2.428
CND03220	-2.428
CNE03520	-2.428
CNC00480	-2.427
CND06120	-2.427
CNF03650	-2.427
CNJ01760	-2.427
CNB02220	-2.426
CNG03920	-2.426
CNA06360	-2.425
CND03210	-2.425
CNE01560	-2.425
CNN00790	-2.425
CNB01880	-2.422
CNC07000	-2.422
CND01660	-2.422
CNE03300	-2.422
CNE04980	-2.422
CNN01720	-2.422
CNA06430	-2.421
CNJ00340	-2.42
CND02790	-2.419
CNE05000	-2.419
CNI03760	-2.419
CNF00750	-2.418
CNI04340	-2.418
CNF02520	-2.417
CNG02690	-2.417
CNA00740	-2.416
CNA02480	-2.416
CNB03690	-2.416
CNE03730	-2.416
CNC06400	-2.414
CND05400	-2.414
CNJ01080	-2.414
CNF02085	-2.413
CNF03500	-2.413
CNN01780	-2.412
CNB04280	-2.411
CNE03310	-2.411
CNB01310	-2.41
CNC00790	-2.41
CNE01020	-2.41
CNA02700	-2.409
CND02160	-2.409
CNA06940	-2.408
CNJ03290	-2.408
CNK01590	-2.408
CNE03060	-2.406
CNG01610	-2.406
CNC06020	-2.404
CNA02290	-2.402
CNC04120	-2.402
CNC05830	-2.399
CNE05210	-2.399
CNH00810	-2.399
CNA07220	-2.398
CNE04270	-2.398
CNG00705	-2.398
CNG04670	-2.397
CNA07520	-2.396
CND02750	-2.396
CNF02800	-2.395
CNH01190	-2.395
CNE01920	-2.394
CNE03020	-2.394
CNF01730	-2.394
CNF03680	-2.394
CNK00460	-2.394
CNE02475	-2.393
CNM01920	-2.393
CNM01080	-2.392
CNG02290	-2.39
CNE03465	-2.389
CNF00650	-2.389
CNC05340	-2.388
CND05700	-2.388
CNF00070	-2.388
CNC00990	-2.387
CNH02680	-2.387
CNG03015	-2.384
CNL05150	-2.384
CNL05500	-2.384
CNB01500	-2.382
CNH02190	-2.382
CNE04220	-2.381
CNH02520	-2.381
CNK01240	-2.381
CNB00900	-2.38
CNC03510	-2.38
CNB02190	-2.379
CNF02160	-2.379
CNF03820	-2.379
CNF04140	-2.379
CNA01950	-2.378
CNA06350	-2.378
CNH03170	-2.378
CNG00670	-2.377
CNA02970	-2.376
CNA04430	-2.376
CNL03830	-2.376
CNI02460	-2.374
CNJ01530	-2.374
CNC03500	-2.373
CNJ02690	-2.373
CNC06440	-2.372
CNF02180	-2.371
CNH02050	-2.371
CNA05270	-2.37
CNA06890	-2.369
CNC06990	-2.369
CNE01710	-2.369
CNN00830	-2.369
CNA04930	-2.368
CND02870	-2.368
CNG03220	-2.368
CNK00570	-2.368
CNL06240	-2.368
CNM00430	-2.368
CNM02180	-2.368
CNA02555	-2.367
CNB01790	-2.366
CNF00730	-2.366
CNC01090	-2.365
CNI00655	-2.365
CNA03730	-2.364
CNC05560	-2.364
CNL06580	-2.364
CNE04450	-2.362
CNG00860	-2.362
CNG04080	-2.362
CNE01420	-2.361
CNA05015	-2.36
CND03870	-2.36
CNF01860	-2.36
CNF01530	-2.359
CNG02990	-2.359
CNB03530	-2.358
CNC05320	-2.358
CND01270	-2.358
CNH01810	-2.358
CNB03900	-2.357
CNE02840	-2.357
CNH01410	-2.357
CNJ01190	-2.357
CNC03960	-2.356
CNE05150	-2.356
CNF02080	-2.356
CNJ00800	-2.356
CNN01910	-2.356
CNI02150	-2.355
CNA01530	-2.354
CNC05140	-2.354
CNE00080	-2.354
CNE02150	-2.354
CNE03290	-2.354
CNF00480	-2.353
CNA04750	-2.352
CND02200	-2.352
CNC00140	-2.351
CNA04600	-2.35
CNB04420	-2.35
CND05340	-2.349
CNH00670	-2.348
CNH01600	-2.346
CNH03830	-2.346
CNL04060	-2.346
CNN00970	-2.346
CNB05110	-2.345
CNK00445	-2.345
CNN01920	-2.344
CND05490	-2.343
CNC03000	-2.342
CND00570	-2.342
CNF02270	-2.342
CNM01810	-2.342
CNB01460	-2.341
CNB01730	-2.341
CNE03280	-2.341
CNF00290	-2.341
CNA02590	-2.34
CNF00010	-2.34
CNI02170	-2.34
CND01220	-2.339
CND02720	-2.339
CNG03530	-2.339
CNM01940	-2.339
CND05300	-2.337
CNI01510	-2.337
CNK02040	-2.337
CNC04470	-2.336
CNG03100	-2.336
CNL04070	-2.336
CNA07790	-2.335
CNG03150	-2.335
CNB05320	-2.334
CNC01630	-2.334
CNE04970	-2.334
CNN00080	-2.334
CNA02220	-2.332
CNA03530	-2.332
CNE01185	-2.332
CNE03055	-2.332
CNE04600	-2.332
CNH03270	-2.332
CNJ02730	-2.332
CNL04550	-2.332
CNC05170	-2.331
CNC06480	-2.331
CNL04280	-2.331
CNL05240	-2.331
CNA01960	-2.33
CNE04780	-2.33
CNG01410	-2.33
CNL04100	-2.33
CNA01020	-2.329
CNC01280	-2.329
CNJ01000	-2.328
CND01380	-2.327
CNL05510	-2.326
CNC06350	-2.325
CND01420	-2.325
CND01510	-2.325
CNG03130	-2.323
CNK00280	-2.321
CNM00070	-2.321
CNA06950	-2.32
CNG04200	-2.32
CNE00870	-2.319
CNA05180	-2.318
CNC06340	-2.318
CNF02960	-2.318
CNI01050	-2.318
CNA03090	-2.317
CNL06300	-2.316
CNL04730	-2.315
CNL05160	-2.315
CNM01520	-2.315
CNM02350	-2.315
CNG00980	-2.314
CNG01500	-2.314
CND05140	-2.313
CNE03320	-2.313
CNF01160	-2.313
CNJ01680	-2.313
CNN01640	-2.313
CNE03010	-2.31
CNB00890	-2.309
CNG01940	-2.309
CNH03545	-2.309
CND04150	-2.308
CNG02790	-2.307
CNI02930	-2.307
CNF02020	-2.306
CNL04990	-2.306
CNF01200	-2.305
CND02520	-2.304
CNE03910	-2.304
CNB01800	-2.303
CNG04430	-2.303
CNI03170	-2.303
CNC01200	-2.301
CNC01540	-2.301
CNB02890	-2.3
CNG04210	-2.3
CNM01300	-2.3
CNG01310	-2.299
CNG03550	-2.299
CNB04570	-2.298
CNC03760	-2.298
CNK03420	-2.298
CNC06140	-2.297
CNC02990	-2.296
CNC04000	-2.296
CNG04250	-2.296
CNI03100	-2.296
CNJ01140	-2.296
CNL03960	-2.296
CNA05430	-2.295
CNB03430	-2.295
CNB03755	-2.295
CNC04305	-2.294
CNF01850	-2.294
CNK02385	-2.294
CNA00510	-2.293
CNB05550	-2.293
CNC01520	-2.29
CNE02210	-2.29
CNI01490	-2.29
CNE04170	-2.289
CNG01220	-2.289
CNI02270	-2.289
CNA07290	-2.288
CNC01780	-2.288
CNE01540	-2.288
CNE02170	-2.288
CNE04880	-2.288
CNA07150	-2.287
CNL04260	-2.287
CNH03440	-2.286
CNI01730	-2.285
CNB03100	-2.284
CNB00500	-2.283
CNA02150	-2.282
CNE01260	-2.282
CND03280	-2.28
CNN01760	-2.28
CNC00120	-2.279
CNK02310	-2.279
CNN00480	-2.279
CNF03860	-2.278
CNJ00980	-2.278
CNF04560	-2.277
CNA01330	-2.276
CNC00840	-2.276
CNC00160	-2.275
CNI01130	-2.275
CNA00730	-2.274
CNA07780	-2.274
CNB00920	-2.274
CNL05610	-2.274
CNA00780	-2.273
CNA07330	-2.273
CNB03960	-2.273
CNK00470	-2.273
CNK02180	-2.273
CNA04700	-2.272
CNB01020	-2.272
CNC05610	-2.271
CNF03360	-2.271
CNJ01790	-2.271
CNC04920	-2.27
CNG02940	-2.27
CNJ02220	-2.27
CNN00440	-2.27
CNN00960	-2.27
CNG00020	-2.269
CNH01650	-2.269
CNA00450	-2.267
CNE02900	-2.267
CNA00770	-2.266
CNB00950	-2.266
CND01400	-2.266
CNG02590	-2.266
CNG04540	-2.266
CNK03385	-2.266
CNC01960	-2.265
CNC02150	-2.264
CNC04150	-2.264
CNJ03230	-2.264
CNA03210	-2.263
CNF01570	-2.263
CNA02940	-2.262
CNA04025	-2.262
CNA07530	-2.262
CNE03470	-2.262
CNA02905	-2.261
CNA07420	-2.261
CNA06640	-2.26
CND01170	-2.259
CNJ01020	-2.259
CNF04900	-2.258
CNK03100	-2.258
CNE05060	-2.257
CNI01690	-2.257
CNC03180	-2.256
CNI03610	-2.256
CND04520	-2.254
CNF04030	-2.254
CNG02360	-2.254
CNN01030	-2.254
CNA01860	-2.253
CNG01210	-2.253
CNH02400	-2.253
CNK01460	-2.253
CNB02570	-2.251
CND03260	-2.251
CNB03780	-2.25
CNG02750	-2.25
CNH02020	-2.25
CNI00710	-2.25
CNE00210	-2.249
CNA01770	-2.248
CNG02985	-2.248
CNH02740	-2.247
CNB00490	-2.246
CNI01940	-2.246
CNM00880	-2.246
CNC06660	-2.244
CNE00990	-2.244
CNF04580	-2.244
CNH00430	-2.243
CNI00050	-2.243
CNL06080	-2.243
CNE04410	-2.242
CNF01140	-2.242
CNF04720	-2.242
CNI02700	-2.242
CNB04100	-2.241
CNC03950	-2.241
CNK00290	-2.24
CNA04370	-2.239
CNA04520	-2.239
CNA07590	-2.239
CNA00650	-2.238
CNA01910	-2.238
CND00130	-2.238
CNM01070	-2.238
CNE02610	-2.237
CNC07040	-2.236
CND05250	-2.236
CNI03050	-2.236
CNA03160	-2.235
CNE03720	-2.235
CNE04160	-2.234
CNF03490	-2.233
CNB04960	-2.232
CNB02830	-2.231
CNC01720	-2.231
CNJ00640	-2.231
CNF00260	-2.23
CNC00960	-2.229
CND02950	-2.229
CNI01160	-2.229
CNI02790	-2.229
CNM02270	-2.229
CNI01420	-2.228
CNN01370	-2.228
CND04320	-2.227
CNM02150	-2.227
CNB02620	-2.226
CND01700	-2.226
CNF02850	-2.226
CNH03390	-2.226
CNB01605	-2.224
CNC00510	-2.224
CNG01680	-2.224
CNA01250	-2.223
CNB00060	-2.223
CNE01110	-2.223
CND01090	-2.222
CNH00830	-2.222
CNJ01470	-2.221
CNB02200	-2.22
CNE01200	-2.22
CNE01300	-2.22
CNL06310	-2.22
CNA05610	-2.219
CNK02960	-2.219
CND02610	-2.218
CNA04460	-2.217
CND01010	-2.216
CNE01940	-2.214
CNJ01150	-2.214
CNB02030	-2.213
CND02300	-2.213
CNI01810	-2.213
CNI02590	-2.213
CNJ00520	-2.213
CNC06875	-2.212
CNE01830	-2.211
CNK02530	-2.21
CNL03850	-2.21
CNC00830	-2.209
CND02470	-2.209
CNG03830	-2.209
CND03340	-2.208
CNE03370	-2.208
CNB00100	-2.205
CND04780	-2.205
CNE05050	-2.205
CNL06380	-2.205
CND03150	-2.204
CNE02260	-2.204
CNI00670	-2.204
CNC05480	-2.203
CNE02860	-2.203
CNL04080	-2.203
CNN00450	-2.203
CNE04490	-2.201
CNG00750	-2.201
CND05870	-2.2
CNB01370	-2.198
CNB05380	-2.198
CNB05400	-2.198
CND01760	-2.198
CNE03030	-2.198
CNK01600	-2.198
CNA00350	-2.197
CNG03670	-2.197
CND01180	-2.196
CND01200	-2.196
CNE00560	-2.195
CNE04180	-2.195
CNF01540	-2.195
CNB00250	-2.194
CNI02340	-2.194
CNC00430	-2.193
CNI02610	-2.193
CNM00440	-2.192
CNC03980	-2.191
CNE03120	-2.191
CNG03870	-2.191
CNA05370	-2.19
CNC05940	-2.19
CND04810	-2.19
CNE03180	-2.19
CNC00043	-2.189
CNE02190	-2.189
CNJ01380	-2.188
CNA08230	-2.187
CNB03230	-2.187
CNB00530	-2.186
CNC06970	-2.186
CNE01310	-2.186
CNL04680	-2.186
CND02880	-2.185
CNI03280	-2.185
CNB05583	-2.183
CNA07630	-2.182
CNF00050	-2.182
CNC01900	-2.181
CND02125	-2.181
CNG01890	-2.181
CNI01170	-2.181
CNF02100	-2.18
CNH00330	-2.18
CNE00680	-2.179
CNB05540	-2.178
CNF04540	-2.178
CNB04240	-2.176
CNC01670	-2.176
CNC04240	-2.176
CNG01800	-2.176
CNA00710	-2.175
CNF02690	-2.175
CNE02510	-2.174
CNG03640	-2.174
CNA05170	-2.173
CNM00160	-2.173
CNB01610	-2.17
CNC03280	-2.17
CNG00510	-2.17
CNB04210	-2.169
CNI00740	-2.169
CNN01660	-2.169
CNB01060	-2.168
CNC00700	-2.168
CND05270	-2.168
CNE02790	-2.168
CNI01630	-2.168
CNB04640	-2.167
CNN01475	-2.167
CNB04320	-2.166
CNB05270	-2.166
CNC03020	-2.166
CND03530	-2.166
CNF03410	-2.166
CNH02600	-2.166
CNK01750	-2.166
CNE04370	-2.165
CNE02870	-2.164
CNF00680	-2.164
CNI02030	-2.164
CNI02630	-2.164
CNI04090	-2.164
CNA04390	-2.163
CNE02480	-2.163
CNM00060	-2.163
CNB00450	-2.162
CND01480	-2.162
CNH00860	-2.162
CNI01920	-2.162
CNL06810	-2.162
CNE02810	-2.161
CNJ00700	-2.161
CNB05340	-2.159
CND03540	-2.159
CND03780	-2.159
CNB02495	-2.158
CNG03240	-2.158
CNB01870	-2.157
CNC06680	-2.157
CNB00610	-2.156
CNC01100	-2.156
CND01450	-2.156
CNF02280	-2.156
CNJ03280	-2.156
CNF00320	-2.155
CNH03850	-2.155
CNC00630	-2.154
CNG00230	-2.154
CNJ00890	-2.154
CND03070	-2.153
CNE00740	-2.153
CNA03820	-2.152
CNC06160	-2.152
CNG02420	-2.152
CNK02000	-2.152
CNM01490	-2.152
CNB04370	-2.151
CND04370	-2.151
CNA03580	-2.15
CNC05030	-2.15
CND06170	-2.15
CNG00390	-2.15
CND05020	-2.149
CNF03560	-2.149
CND05080	-2.148
CNH00890	-2.148
CNH01240	-2.148
CNB04680	-2.147
CNA02130	-2.146
CNH02890	-2.146
CNI03910	-2.146
CNM02420	-2.146
CNA01640	-2.144
CNB04920	-2.144
CNC02580	-2.144
CNE00310	-2.144
CNE00130	-2.143
CNK00610	-2.143
CNE02400	-2.142
CNM01220	-2.142
CNF00570	-2.141
CNA06910	-2.14
CNK02550	-2.139
CNB04910	-2.138
CNI01660	-2.138
CNK02030	-2.138
CNK03050	-2.138
CNE00480	-2.137
CNE02015	-2.137
CNC02960	-2.135
CND02230	-2.135
CNG02220	-2.135
CNC02380	-2.133
CNJ01010	-2.133
CNK01360	-2.133
CNM01135	-2.133
CNN02260	-2.133
CNC04140	-2.132
CNH00760	-2.131
CNL05310	-2.131
CND02000	-2.13
CNH03680	-2.13
CNB03030	-2.129
CNG03880	-2.129
CNA06040	-2.128
CNF04000	-2.128
CNH02860	-2.128
CNE04310	-2.127
CNI01610	-2.127
CND04940	-2.126
CNK02840	-2.126
CND02510	-2.125
CNJ00200	-2.125
CNB01410	-2.123
CNC03080	-2.122
CNC03820	-2.122
CNF01630	-2.122
CNI00410	-2.122
CNN00800	-2.122
CNA00970	-2.121
CNA06380	-2.121
CND03370	-2.121
CNL06050	-2.121
CNG04370	-2.12
CND05510	-2.119
CNE03040	-2.119
CNJ02650	-2.119
CNK01920	-2.119
CNA01310	-2.118
CNA07620	-2.118
CNE00070	-2.118
CND03630	-2.117
CNH02010	-2.117
CNC05990	-2.116
CNG03370	-2.115
CNI00040	-2.115
CNF02150	-2.114
CNH00370	-2.114
CNE01600	-2.113
CNA00330	-2.112
CNB00870	-2.112
CND03770	-2.112
CNE04760	-2.112
CNF02370	-2.112
CNA00490	-2.111
CNG01850	-2.111
CNB00720	-2.11
CNC01390	-2.11
CNK02080	-2.11
CNC01310	-2.109
CNF01270	-2.109
CNI03300	-2.109
CNI01100	-2.108
CNI03980	-2.108
CNL05140	-2.108
CNB04350	-2.107
CNC05660	-2.107
CND02650	-2.107
CNG03570	-2.107
CNN01620	-2.107
CND02100	-2.106
CND04770	-2.106
CNI01640	-2.106
CNL04030	-2.106
CNA05950	-2.105
CNC04290	-2.105
CNE00910	-2.105
CNE01550	-2.105
CNN02413	-2.105
CND01460	-2.104
CNA04060	-2.103
CND05060	-2.103
CNE00460	-2.103
CNE00690	-2.103
CNE03610	-2.102
CNJ00410	-2.102
CNN00175	-2.102
CNB05580	-2.101
CNI03930	-2.101
CNL03910	-2.101
CNN00150	-2.101
CNB02900	-2.1
CNB05610	-2.099
CNC05490	-2.098
CNB02280	-2.097
CNC00230	-2.097
CNC03780	-2.097
CNN02060	-2.097
CNA01450	-2.096
CNC03200	-2.096
CND00900	-2.096
CNF04450	-2.096
CNN00730	-2.096
CNN01310	-2.096
CNB01290	-2.095
CNB04060	-2.095
CNC06670	-2.095
CNA04990	-2.094
CNC06380	-2.094
CNC06540	-2.094
CNC03580	-2.093
CNE01510	-2.093
CND01020	-2.092
CNG03270	-2.092
CNI03490	-2.092
CNJ02750	-2.091
CND01940	-2.089
CNF04510	-2.089
CNM00480	-2.089
CNA05630	-2.088
CNB01100	-2.088
CNC06460	-2.088
CNE04130	-2.088
CNB02800	-2.087
CNL06350	-2.087
CNA00550	-2.086
CNC03530	-2.086
CND00140	-2.086
CNM01990	-2.086
CNB01980	-2.085
CNB03860	-2.085
CNL06540	-2.084
CNB04690	-2.083
CNC00240	-2.083
CNK00010	-2.083
CNB00930	-2.082
CNH01880	-2.082
CNL05820	-2.082
CNA01790	-2.081
CNI03340	-2.081
CNJ03150	-2.081
CNC00220	-2.08
CND04890	-2.08
CNM01420	-2.08
CNN02240	-2.08
CNA01350	-2.079
CNB05500	-2.079
CNG02710	-2.079
CNI02390	-2.079
CNC05060	-2.078
CNE02220	-2.078
CNG02180	-2.078
CNH03013	-2.078
CNI02020	-2.078
CNB04185	-2.077
CND00460	-2.077
CNH02550	-2.077
CNC01060	-2.076
CNF01805	-2.076
CNF04350	-2.076
CND04430	-2.075
CNE05220	-2.075
CNC03110	-2.074
CNE02100	-2.074
CNA00140	-2.073
CNA05440	-2.073
CNC01430	-2.073
CND06260	-2.073
CNE04200	-2.073
CNK02800	-2.073
CNA06920	-2.072
CNE00360	-2.072
CNA06320	-2.071
CNF04620	-2.071
CNE03260	-2.07
CND05830	-2.069
CNK02950	-2.069
CNA07190	-2.068
CNB00330	-2.068
CNC05230	-2.068
CNE02710	-2.068
CNL03680	-2.068
CNA01230	-2.067
CNJ03190	-2.067
CNK03140	-2.067
CNB02270	-2.066
CNE04360	-2.066
CNC02920	-2.065
CND02770	-2.065
CNF00860	-2.065
CNF04820	-2.065
CNM01550	-2.065
CNM02050	-2.065
CNA05650	-2.064
CNJ01230	-2.064
CNN00460	-2.064
CNB02860	-2.063
CNJ01780	-2.063
CNJ02040	-2.063
CNJ02310	-2.063
CNF00920	-2.062
CNK01450	-2.062
CNA08040	-2.06
CNB05490	-2.06
CNG04190	-2.06
CNH01950	-2.06
CNH03110	-2.059
CNM00650	-2.059
CNB01450	-2.058
CNC06200	-2.058
CND05580	-2.058
CNA07310	-2.057
CNB04890	-2.057
CNC06150	-2.057
CNL05710	-2.057
CNA07880	-2.056
CNC03550	-2.055
CND00300	-2.055
CNE02520	-2.054
CNM01280	-2.054
CNC02900	-2.053
CNF02860	-2.053
CNF04660	-2.053
CNM01430	-2.053
CNA05310	-2.052
CNF04330	-2.052
CNK00830	-2.052
CNH02660	-2.051
CNL06220	-2.051
CNC06520	-2.05
CND04670	-2.05
CNJ00750	-2.05
CNF01680	-2.049
CNH03350	-2.049
CNN01860	-2.049
CNC01290	-2.048
CND03130	-2.048
CNF04640	-2.048
CNG01360	-2.048
CNG02830	-2.048
CNM00890	-2.048
CNG01600	-2.047
CNG02440	-2.047
CNH03190	-2.047
CNN00200	-2.047
CNB04260	-2.046
CNA02550	-2.045
CNC05010	-2.045
CNE01960	-2.045
CNE03420	-2.045
CNJ02050	-2.045
CNC01610	-2.044
CNC05290	-2.044
CND04170	-2.044
CNI03890	-2.044
CNM02290	-2.044
CNN01950	-2.044
CNC01870	-2.043
CND03580	-2.043
CNF04650	-2.043
CNI02370	-2.043
CNN01390	-2.043
CNB02870	-2.042
CNC00100	-2.042
CNK02540	-2.042
CNC05730	-2.041
CND06030	-2.041
CNE01610	-2.041
CNB01090	-2.04
CNB04650	-2.04
CNB05330	-2.04
CNB03370	-2.039
CNC03840	-2.039
CND04880	-2.039
CNI03970	-2.039
CNA02180	-2.038
CNB03880	-2.038
CNK00800	-2.038
CNL04610	-2.038
CNJ00100	-2.037
CNN00190	-2.037
CNC07180	-2.036
CNL05370	-2.036
CNB02880	-2.035
CNN01800	-2.035
CNA03310	-2.034
CNC05710	-2.034
CNC05580	-2.032
CNA00990	-2.031
CNA03770	-2.031
CNI00630	-2.031
CNL04110	-2.031
CNA04290	-2.03
CNC03850	-2.03
CNG00170	-2.03
CND04550	-2.029
CNG00800	-2.029
CNJ00280	-2.029
CNJ02130	-2.029
CNN01690	-2.029
CND03930	-2.028
CNN00120	-2.028
CNA03065	-2.027
CNA06620	-2.027
CNE04800	-2.027
CNA04510	-2.025
CNF03720	-2.025
CNJ01990	-2.025
CND01320	-2.024
CNF03870	-2.024
CNB01130	-2.023
CNB03650	-2.023
CNK02400	-2.023
CNB02525	-2.022
CND06330	-2.022
CNF02950	-2.022
[truncated: 594 more rows]

## Sheet: Expo-Stat
Genes regulated between exponential and stationnary phase
gene	linear fold change
CNE00275	-20.053
CNA06905	-19.983
CNM01700	-18.748
CND05020	-17.142
CNB03080	-13.065
CNI04210	-12.954
CNI03770	-12.872
CNK01890	-12.686
CND02730	-12.206
CNL05545	-11.622
CNE03210	-10.873
CNI02800	-10.715
CNI02060	-10.393
CNE00200	-10.343
CNL04780	-9.621
CNA04140	-9.57
CNA07170	-9.445
CNA07650	-9.4
CNG02680	-9.223
CNA04800	-9.17
CNF02440	-9.139
CNG04080	-9.054
CNB04020	-8.95
CNM00630	-8.83
CNA07310	-8.81
CNC00920	-8.593
CNB05550	-8.551
CNN01010	-8.407
CNC00480	-7.799
CNA01370	-7.771
CNA07050	-7.586
CNF03185	-7.525
CNH01340	-7.378
CNC00240	-7.337
CNM00110	-7.251
CNK03030	-7.206
CNC05065	-7.194
CNC00790	-7.026
CNG02950	-7.016
CNI02360	-6.959
CNA05690	-6.925
CNG01480	-6.897
CNB01060	-6.876
CNF01180	-6.796
CND04200	-6.7
CNN00790	-6.648
CNH01620	-6.541
CNH02290	-6.476
CNA02800	-6.423
CNC02990	-6.38
CNM01310	-6.359
CNE04350	-6.35
CNH00920	-6.343
CNJ03230	-6.342
CNK02180	-6.303
CNA00850	-6.298
CNN02415	-6.281
CNK01350	-6.278
CNB01370	-6.261
CNC03420	-6.256
CNA04950	-6.224
CNA06500	-6.174
CNE02610	-6.168
CNB02420	-6.15
CNC00325	-6.143
CNC02790	-6.093
CNA04600	-6.077
CNB01260	-6.046
CNM01770	-6.014
CNB03130	-6.011
CNF02480	-5.981
CNC01670	-5.973
CNE02440	-5.962
CNA06350	-5.952
CNF03320	-5.912
CNK02500	-5.881
CNN00740	-5.854
CNI03120	-5.836
CNB00250	-5.824
CNG00120	-5.81
CNH01720	-5.802
CNG02750	-5.778
CND05120	-5.756
CNG03730	-5.736
CNC04290	-5.734
CNF03280	-5.734
CNC01420	-5.726
CNC03580	-5.699
CNE02290	-5.689
CNC02355	-5.66
CNK02940	-5.652
CNA07220	-5.641
CNC02570	-5.609
CNA07490	-5.604
CNK00260	-5.599
CNE03055	-5.576
CNH01040	-5.555
CNE00220	-5.546
CNN00950	-5.512
CNC06100	-5.5
CNC00220	-5.499
CND00440	-5.481
CND03210	-5.478
CNC01520	-5.476
CNA03740	-5.456
CNN01050	-5.45
CNJ02480	-5.442
CNA07960	-5.439
CNM01460	-5.433
CNJ03120	-5.414
CNH00710	-5.408
CNB04930	-5.405
CNB00900	-5.393
CNJ02260	-5.387
CNE05380	-5.386
CNB03520	-5.376
CNA07980	-5.373
CNB01740	-5.363
CNG03030	-5.361
CND04480	-5.36
CNF01650	-5.348
CNI02020	-5.348
CNE00590	-5.299
CNA06820	-5.291
CNJ00650	-5.284
CND00240	-5.275
CNI03640	-5.27
CNC05270	-5.265
CNA01290	-5.244
CNI02850	-5.221
CND03120	-5.22
CNE01710	-5.22
CNN01370	-5.22
CNA07070	-5.197
CNJ03370	-5.195
CNI01530	-5.171
CNC05360	-5.17
CNA07570	-5.161
CNF01100	-5.105
CNA04060	-5.103
CNF01790	-5.101
CNB02220	-5.095
CNJ01250	-5.061
CNC04270	-5.055
CNM00160	-5.036
CNE03470	-5.03
CNB04380	-5.023
CNA06930	-5.011
CNN00710	-5.011
CND05400	-5.006
CNB02830	-4.995
CND03460	-4.989
CNL05330	-4.975
CNB05190	-4.974
CNG01200	-4.97
CNI01940	-4.969
CNF00890	-4.952
CND02700	-4.918
CNB01360	-4.902
CND04300	-4.883
CND02790	-4.849
CNB05030	-4.841
CND02780	-4.838
CNE02090	-4.832
CNJ01530	-4.831
CNL04010	-4.826
CNE02170	-4.824
CNC00700	-4.821
CNE02160	-4.816
CNI03710	-4.801
CNH00700	-4.78
CNM01020	-4.779
CNG03520	-4.776
CNA03780	-4.775
CNJ02180	-4.763
CNK00740	-4.757
CNC02040	-4.755
CND05700	-4.754
CNH01320	-4.737
CNC05340	-4.727
CNA05910	-4.72
CNF00430	-4.715
CNM02290	-4.712
CNI02750	-4.702
CNF03840	-4.694
CNE01440	-4.692
CNC01410	-4.687
CNG02770	-4.686
CNJ03110	-4.684
CNB04880	-4.682
CNA05500	-4.672
CNF04150	-4.667
CND00700	-4.61
CND03550	-4.6
CNE01200	-4.6
CNC02580	-4.599
CND06280	-4.578
CNC04380	-4.568
CNK03100	-4.563
CNF02150	-4.549
CNB04310	-4.527
CNG02740	-4.526
CNA06780	-4.525
CNC06900	-4.525
CNE01670	-4.524
CNM01430	-4.514
CNA06200	-4.512
CNH02650	-4.51
CNF04820	-4.508
CNK02900	-4.462
CND05450	-4.455
CNC03760	-4.448
CNG00830	-4.448
CNM01170	-4.442
CNB05240	-4.441
CNB02150	-4.428
CNG03720	-4.419
CNH02230	-4.414
CNA00250	-4.408
CNG02920	-4.401
CNN00440	-4.4
CNI02510	-4.386
CNK03230	-4.379
CNJ02050	-4.374
CNA00970	-4.369
CNK01240	-4.364
CNG02670	-4.351
CNI04150	-4.351
CNM02240	-4.341
CNA07030	-4.33
CND02650	-4.322
CND03100	-4.318
CNG04160	-4.317
CNA07710	-4.316
CNE02255	-4.315
CNM01180	-4.311
CNC06530	-4.309
CNH02040	-4.299
CNE00690	-4.294
CND03040	-4.286
CNC03480	-4.28
CNJ01560	-4.28
CNB04640	-4.268
CNA03330	-4.265
CNI01830	-4.259
CNM02100	-4.256
CNA03820	-4.249
CNH02050	-4.244
CNL03940	-4.244
CNF02230	-4.243
CNE03380	-4.233
CNN01130	-4.233
CNI04330	-4.229
CNK01620	-4.229
CND04920	-4.216
CNN01920	-4.213
CNE03060	-4.195
CNE00650	-4.192
CNA06360	-4.188
CNF00160	-4.165
CNA00140	-4.16
CNC04280	-4.158
CNA00760	-4.157
CNB05370	-4.124
CNC00350	-4.122
CNC01370	-4.115
CNI01120	-4.111
CNG04360	-4.102
CND02940	-4.101
CNC02805	-4.093
CNF01460	-4.091
CNI01950	-4.087
CND05910	-4.081
CNN00520	-4.076
CNN01040	-4.075
CNE04090	-4.069
CNH00350	-4.054
CNA06850	-4.046
CNG00290	-4.038
CNB00200	-4.037
CNA08220	-4.035
CNA02260	-4.027
CNL06390	-4.027
CNI00230	-4.024
CNB05410	-4.022
CNG02910	-4.013
CND02300	-4.008
CNF03650	-4.008
CND03850	-4.007
CNH02690	-3.998
CNJ02550	-3.996
CNC06755	-3.99
CNJ01280	-3.988
CNJ03360	-3.983
CNK01650	-3.968
CNK00110	-3.96
CNE01050	-3.955
CNI01090	-3.946
CNH01770	-3.944
CNB03680	-3.943
CNI03970	-3.943
CNF00040	-3.942
CNC05120	-3.94
CNA01160	-3.933
CNC01510	-3.93
CNF01890	-3.93
CNH00390	-3.927
CNJ00410	-3.925
CND02550	-3.924
CNC06990	-3.916
CNC07000	-3.911
CNG01000	-3.904
CNA04240	-3.902
CNG03580	-3.878
CNG00300	-3.876
CNL03960	-3.874
CNM02320	-3.85
CNA07420	-3.848
CNF04000	-3.845
CNE03760	-3.834
CNE01910	-3.833
CNE02190	-3.833
CNA00390	-3.826
CNB02750	-3.826
CNC02800	-3.824
CNB02620	-3.819
CNL03820	-3.813
CNB04530	-3.808
CNA04300	-3.805
CND00400	-3.804
CNC00870	-3.802
CNL04060	-3.798
CNB04150	-3.796
CNN01720	-3.786
CNG00130	-3.779
CNC03010	-3.773
CNC05560	-3.763
CNA06790	-3.759
CNE04990	-3.758
CNI03300	-3.758
CNC06340	-3.756
CNI02070	-3.756
CNL04820	-3.754
CNA00190	-3.748
CND03780	-3.741
CNA02220	-3.739
CNA02890	-3.739
CND02960	-3.737
CNK02240	-3.734
CNE03320	-3.732
CNB04660	-3.724
CNC01250	-3.718
CNG00720	-3.714
CNE02460	-3.712
CNA07620	-3.705
CNM02310	-3.7
CNM01320	-3.691
CNC04930	-3.682
CND02470	-3.667
CNK00450	-3.666
CNC06940	-3.662
CNF02090	-3.662
CNE04000	-3.66
CNA02480	-3.65
CNA02550	-3.644
CNF00670	-3.625
CNE05220	-3.618
CND02710	-3.614
CNK02310	-3.612
CNM01520	-3.608
CNC02340	-3.6
CNI01820	-3.596
CNG00080	-3.595
CNB04790	-3.592
CNK01460	-3.591
CNA00120	-3.583
CNI02030	-3.578
CNE00070	-3.577
CND02440	-3.576
CNA04920	-3.574
CNC01060	-3.569
CNB04100	-3.556
CNG01500	-3.555
CNB00255	-3.551
CNC01470	-3.548
CNL04980	-3.548
CNF00690	-3.546
CNN01450	-3.545
CNF01690	-3.54
CNK01600	-3.53
CNH00280	-3.529
CNB00610	-3.526
CNG02790	-3.524
CNC02190	-3.522
CNG02370	-3.522
CNM00140	-3.518
CND05640	-3.516
CNC01110	-3.515
CNB05510	-3.512
CNI01730	-3.511
CNC00133	-3.507
CNF03880	-3.506
CNF03410	-3.501
CNA06020	-3.496
CND06170	-3.493
CNG04020	-3.489
CNG04580	-3.487
CNB04360	-3.486
CNH01050	-3.486
CNB04900	-3.482
CNN02130	-3.476
CNA04050	-3.475
CNF01970	-3.47
CNA05900	-3.469
CND04050	-3.465
CNL03760	-3.465
CNL06640	-3.464
CNA03095	-3.456
CNK00690	-3.456
CNA05210	-3.452
CNH03820	-3.452
CNM00340	-3.449
CNA04840	-3.448
CNB04420	-3.445
CNC00110	-3.445
CNA03160	-3.44
CND03220	-3.435
CNN00920	-3.431
CNK02250	-3.43
CNI01770	-3.429
CNC01130	-3.424
CNB02360	-3.417
CNJ00220	-3.415
CNN00480	-3.407
CNF03750	-3.406
CNB03100	-3.405
CNL05110	-3.396
CND05160	-3.391
CNI01790	-3.389
CNB00950	-3.388
CNL06770	-3.386
CNL06300	-3.382
CNB01910	-3.377
CND04685	-3.377
CND01150	-3.376
CND03060	-3.375
CNC05910	-3.371
CND05510	-3.368
CNB05640	-3.36
CNA04310	-3.358
CNC03520	-3.353
CNH01170	-3.353
CNB02570	-3.351
CNB04500	-3.348
CNK01750	-3.343
CND02530	-3.342
CNL05280	-3.341
CNG01980	-3.339
CNC04835	-3.329
CND03700	-3.329
CNA00740	-3.328
CNC00410	-3.328
CNA07520	-3.327
CNL04230	-3.323
CNE04800	-3.321
CNI04340	-3.315
CNC05710	-3.313
CNE04530	-3.312
CNH02600	-3.311
CNN00120	-3.306
CNK01810	-3.304
CNC02720	-3.303
CNK02350	-3.3
CNF01660	-3.291
CNJ01230	-3.289
CNA07530	-3.287
CNC01630	-3.285
CNB03050	-3.283
CND04080	-3.282
CNJ02060	-3.279
CNJ03005	-3.276
CNE02670	-3.272
CNB01500	-3.262
CNL06740	-3.262
CNB00680	-3.261
CNC00843	-3.26
CNE02200	-3.26
CNA03460	-3.257
CNG00500	-3.25
CND04600	-3.248
CNH02280	-3.247
CNI03810	-3.247
CNE03920	-3.244
CNN02160	-3.243
CNC04700	-3.24
CNE04490	-3.237
CNB05580	-3.234
CNH00085	-3.234
CNC02320	-3.231
CNA05860	-3.23
CNA06000	-3.227
CNG00800	-3.227
CNG01150	-3.224
CNH01270	-3.223
CNG02830	-3.222
CNJ03030	-3.222
CNC01540	-3.221
CNB00340	-3.219
CNF04720	-3.218
CNJ01590	-3.216
CNC00060	-3.214
CNN02413	-3.214
CNF02360	-3.212
CND00410	-3.211
CNB00030	-3.21
CNA01010	-3.207
CNI01740	-3.189
CNG01310	-3.188
CNN01880	-3.188
CNF03710	-3.186
CNF04700	-3.182
CNH01605	-3.18
CNK01360	-3.179
CND01790	-3.176
CNA04930	-3.172
CND01920	-3.17
CNJ01030	-3.168
CNA01530	-3.164
CNI01400	-3.157
CNF02210	-3.153
CNG01340	-3.15
CNI00560	-3.15
CNA01060	-3.147
CNE02520	-3.147
CNM02340	-3.147
CND01510	-3.141
CNH02990	-3.14
CNF00960	-3.139
CNA02570	-3.138
CNB05280	-3.126
CNG02470	-3.123
CNG01320	-3.122
CNK00990	-3.119
CNG00790	-3.116
CNN01620	-3.116
CNH00330	-3.115
CNE00740	-3.111
CNA01000	-3.107
CNB00065	-3.106
CNC01340	-3.104
CND02290	-3.104
CNJ01990	-3.094
CNN00650	-3.089
CNF00090	-3.086
CNJ03200	-3.085
CNC03045	-3.084
CNJ00980	-3.083
CNB00540	-3.08
CNG00700	-3.079
CNE00130	-3.077
CNE02500	-3.077
CNE01510	-3.076
CNH03760	-3.074
CND04490	-3.066
CNE05060	-3.064
CNH01140	-3.063
CNE03410	-3.06
CNG03650	-3.06
CNB04025	-3.058
CNI04220	-3.056
CNH02390	-3.055
CND02475	-3.042
CNA07010	-3.041
CNG03160	-3.04
CNJ00320	-3.036
CNB02870	-3.033
CNJ00750	-3.032
CNA02885	-3.029
CNA07850	-3.027
CNE03465	-3.027
CNJ00700	-3.026
CNM02070	-3.026
CNH02930	-3.024
CNA04580	-3.02
CNB02160	-3.02
CNF03730	-3.018
CNK02860	-3.018
CNB00040	-3.013
CNC06170	-3.013
CNI02840	-3.006
CNE03910	-3.005
CND03385	-3.003
CNA05850	-3
CNC01390	-3
CNC05240	-2.995
CNC03100	-2.992
CNB03850	-2.987
CNC01940	-2.987
CNA03950	-2.982
CNB05330	-2.982
CNB00600	-2.981
CNC06540	-2.978
CNM00880	-2.978
CNB02490	-2.977
CNC01440	-2.977
CNH01430	-2.975
CNA07330	-2.972
CNK02385	-2.97
CND06120	-2.969
CNC01760	-2.968
CNF03250	-2.962
CNL05200	-2.96
CNC00330	-2.959
CNK01340	-2.955
CNI04200	-2.952
CNC06350	-2.951
CNK02235	-2.948
CND00480	-2.947
CNM01030	-2.946
CNA00910	-2.942
CNC03800	-2.942
CNF04540	-2.935
CNA00090	-2.932
CND05090	-2.932
CNI04170	-2.932
CNA04940	-2.931
CNL04950	-2.929
CNI00050	-2.928
CNA01600	-2.926
CNB01150	-2.925
CNI02170	-2.923
CNA07990	-2.92
CNA05950	-2.919
CNB03110	-2.916
CND03140	-2.915
CNB00450	-2.911
CNG01100	-2.908
CNF04080	-2.904
CNA08230	-2.903
CNE03750	-2.902
CNH00980	-2.898
CNB01050	-2.892
CNE04750	-2.886
CNG03120	-2.885
CNB05270	-2.883
CNN01310	-2.865
CNG01690	-2.863
CNH03600	-2.858
CNI01900	-2.854
CNC06160	-2.853
CNA02290	-2.851
CNB03980	-2.851
CNL06240	-2.85
CNA08150	-2.849
CNE04690	-2.845
CNH00210	-2.843
CNB04410	-2.839
CNE01360	-2.834
CNN01460	-2.831
CNF04160	-2.829
CNA00060	-2.825
CNN01910	-2.824
CNL04380	-2.818
CND05490	-2.817
CNA05935	-2.812
CND02970	-2.811
CNE02660	-2.81
CNJ01090	-2.809
CNK02390	-2.806
CNB04270	-2.805
CNC05320	-2.804
CNF00480	-2.803
CND01490	-2.788
CNI03720	-2.786
CNB04815	-2.785
CNC01070	-2.78
CNC01870	-2.78
CNJ01880	-2.778
CNC01770	-2.777
CNE05100	-2.776
CNI00655	-2.776
CNF04450	-2.774
CNA00900	-2.772
CNB05450	-2.772
CNI02630	-2.77
CNJ00640	-2.767
CNL05735	-2.765
CNB02200	-2.758
CNF01550	-2.756
CNI01295	-2.75
CND06330	-2.748
CNF01630	-2.744
CNC04520	-2.736
CNN00550	-2.736
CNA06860	-2.735
CNE04915	-2.73
CNF01600	-2.73
CNL05150	-2.73
CNA07860	-2.724
CNC07095	-2.724
CNC03610	-2.722
CNC06400	-2.722
CNJ01920	-2.721
CNB01420	-2.72
CNH03010	-2.717
CNL05340	-2.717
CNI01050	-2.716
CNG02380	-2.715
CNJ02990	-2.715
CNA04170	-2.714
CNC05400	-2.714
CNF01680	-2.714
CNC03200	-2.712
CNA01490	-2.711
CNE00080	-2.711
CNF02730	-2.71
CNE05210	-2.707
CNE02690	-2.706
CNH00530	-2.706
CNE04700	-2.704
CNI02920	-2.703
CND04240	-2.7
CNF02950	-2.7
CND04690	-2.698
CNA06550	-2.697
CNC05580	-2.694
CNA07880	-2.693
CNH00900	-2.693
CNI00850	-2.69
CNA06680	-2.689
CNF03920	-2.689
CNG02110	-2.689
CNC05100	-2.688
CNK03370	-2.688
CNA01540	-2.681
CNC04750	-2.681
CNH00713	-2.679
CNB05340	-2.674
CNC03840	-2.674
CNK01950	-2.674
CNB05740	-2.672
CNA07390	-2.67
CNC04420	-2.67
CNA07120	-2.667
CNC06245	-2.667
CNA07180	-2.666
CNM00850	-2.665
CNB03970	-2.664
CND06290	-2.663
CNK00170	-2.661
CNK03310	-2.661
CNM01280	-2.66
CNH02090	-2.659
CNB03860	-2.656
CNA07780	-2.654
CND05820	-2.652
CNF01290	-2.649
CNE03360	-2.644
CNG02760	-2.643
CNF00100	-2.641
CNJ03330	-2.64
CNB00480	-2.633
CNB05480	-2.633
CNI03160	-2.628
CNJ01430	-2.627
CNC00200	-2.625
CNC02820	-2.625
CND02950	-2.615
CNA05160	-2.613
CNC04580	-2.61
CNC03180	-2.609
CNI03760	-2.607
CNA00580	-2.605
CNJ00110	-2.604
CNM02010	-2.6
CNB01470	-2.599
CNM00640	-2.598
CNF02260	-2.597
CNK01420	-2.594
CNL04740	-2.593
CNM01115	-2.591
CNM00700	-2.59
CNB03940	-2.589
CNK00210	-2.589
CNG04130	-2.588
CND02050	-2.587
CNG03335	-2.587
CNG00170	-2.584
CNA06085	-2.583
CNE03930	-2.581
CNI00570	-2.581
CNB01450	-2.579
CNL05120	-2.578
CNK00580	-2.576
CNA05630	-2.565
CNH02400	-2.564
CNI03830	-2.563
CNK03010	-2.561
CNH00690	-2.56
CNK02490	-2.56
CNI02210	-2.553
CNA04610	-2.551
CNA02590	-2.549
CNF01530	-2.546
CNH03780	-2.546
CNN01440	-2.546
CNC00140	-2.544
CNE05020	-2.541
CNM02050	-2.537
CNE02025	-2.536
CNA02400	-2.535
CND05010	-2.535
CND01200	-2.534
CNL04720	-2.533
CNA06470	-2.528
CND01050	-2.527
CNE00310	-2.527
CNG02095	-2.526
CNG03070	-2.526
CNK03450	-2.526
CNN00770	-2.525
CNA02450	-2.521
CNF00580	-2.521
CNA02770	-2.52
CNB01090	-2.515
CND04640	-2.515
CNB02280	-2.512
CND00800	-2.511
CNG00070	-2.511
CNH01810	-2.511
CNG03510	-2.509
CNE02890	-2.508
CND04800	-2.507
CNF00310	-2.507
CNJ00415	-2.507
CNA02700	-2.506
CND05740	-2.506
CNB03790	-2.504
CNK00250	-2.497
CNI01480	-2.493
CNJ01010	-2.491
CND03930	-2.488
CNF02690	-2.486
CNE05130	-2.485
CNB02740	-2.482
CNA02250	-2.48
CNI01460	-2.48
CNC05030	-2.479
CNL06200	-2.479
CNH01600	-2.478
CNE01020	-2.477
CNC03720	-2.476
CNB03010	-2.47
CNF04740	-2.47
CND06300	-2.469
CNM01120	-2.468
CND02370	-2.463
CNF01190	-2.463
CNJ03280	-2.463
CNA00540	-2.461
CNJ02030	-2.461
CND02860	-2.46
CNE04260	-2.459
CNA02555	-2.456
CNC01970	-2.455
CND00340	-2.455
CND02240	-2.455
CNE01260	-2.451
CNC06200	-2.448
CNL06295	-2.447
CNJ00840	-2.445
CNC06110	-2.444
CND04250	-2.438
CNA00480	-2.434
CNA03795	-2.433
CNL03780	-2.433
CND05270	-2.43
CNI02460	-2.428
CNL06310	-2.428
CNM02030	-2.427
CNC04830	-2.426
CNE03460	-2.423
CNL04647	-2.423
CNC03070	-2.418
CNE03290	-2.416
CNF00610	-2.416
CNA00980	-2.413
CNA06940	-2.413
CNJ02290	-2.413
CNL04765	-2.413
CNA04850	-2.409
CND02610	-2.408
CNE02870	-2.408
CNG03725	-2.407
CNA04280	-2.405
CNI01640	-2.404
CNM01470	-2.404
CNN00820	-2.402
CNA00920	-2.4
CNC04410	-2.396
CNA05730	-2.395
CNL05820	-2.394
CNA02660	-2.393
CNE00450	-2.393
CNF00070	-2.392
CNG01800	-2.392
CNI02720	-2.392
CNC02910	-2.391
CND01020	-2.391
CNK00140	-2.39
CNF02290	-2.387
CNG03270	-2.387
CNA04090	-2.383
CNE00210	-2.382
CNI00670	-2.382
CNF03430	-2.375
CNH01410	-2.369
CNN00230	-2.368
CNE01390	-2.367
CNC03410	-2.366
CNM00100	-2.366
CND06200	-2.364
CNJ01300	-2.364
CNC04540	-2.362
CNC05610	-2.36
CNM00440	-2.36
CNB02860	-2.359
CNG03840	-2.359
CNC06740	-2.351
CNG03680	-2.35
CNG03850	-2.348
CNH03290	-2.348
CNB03900	-2.347
CNE05310	-2.347
CNN01680	-2.344
CNI02900	-2.343
CNL04730	-2.342
CNF02735	-2.341
CNB04730	-2.339
CNH02180	-2.338
CNC02540	-2.337
CND01650	-2.337
CNH02510	-2.335
CNE00550	-2.331
CNG00160	-2.329
CNC00520	-2.328
CNK00280	-2.328
CNL05160	-2.326
CNL06580	-2.326
CNA07290	-2.322
CNJ02040	-2.322
CNG01090	-2.319
CNI02520	-2.319
CNA00950	-2.318
CNG02250	-2.317
CNJ01075	-2.317
CNN00700	-2.317
CNN02110	-2.317
CND02190	-2.315
CNL05020	-2.315
CNF02270	-2.312
CNL04260	-2.312
CNJ02270	-2.311
CNC05110	-2.31
CNE04310	-2.308
CNG02440	-2.308
CNB03350	-2.306
CNL05600	-2.304
CNB04570	-2.303
CNB03195	-2.302
CNA03390	-2.301
CNG01680	-2.3
CNI03430	-2.298
CND06190	-2.296
CNH01345	-2.295
CNF00970	-2.294
CNB02390	-2.293
CNG02400	-2.291
CNI03600	-2.291
CNB02120	-2.29
CNG01050	-2.289
CND01010	-2.287
CND05070	-2.286
CNG00510	-2.285
CNG01960	-2.285
CNH02460	-2.282
CNL06070	-2.282
CNN01280	-2.28
CNK03080	-2.277
CND02270	-2.272
CND03250	-2.272
CNM02020	-2.271
CNF01150	-2.259
CNF03985	-2.259
CNA00485	-2.257
CNB04450	-2.256
CNC01460	-2.256
CNC04305	-2.253
CNJ01040	-2.251
CNH01910	-2.25
CNC03830	-2.249
CNC04870	-2.248
CND01910	-2.248
CND00310	-2.247
CNM00070	-2.245
CNE04510	-2.244
CNJ02035	-2.242
CNH00440	-2.24
CNG04540	-2.239
CNH02470	-2.237
CND05240	-2.236
CNB01460	-2.235
CNE01090	-2.235
CNE04140	-2.235
CNA07040	-2.233
CNG01600	-2.233
CNG02360	-2.23
CNB04715	-2.229
CNL06170	-2.226
CND00460	-2.225
CNG01450	-2.225
CNE01880	-2.223
CNG01490	-2.223
CNE00680	-2.218
CNF00740	-2.218
CNH01277	-2.217
CND00670	-2.216
CNE00790	-2.216
CNC00390	-2.215
CNK02970	-2.213
CNF00167	-2.21
CNI00780	-2.21
CNH00340	-2.209
CNI01160	-2.209
CNA02015	-2.208
CND02570	-2.208
CNI00530	-2.206
CND06310	-2.202
CNB04120	-2.199
CND03380	-2.198
CNA05000	-2.197
CND00640	-2.197
CNE02770	-2.197
CNL03910	-2.197
CNA08015	-2.196
CNC01900	-2.196
CNG02990	-2.196
CNB04140	-2.194
CNJ00100	-2.193
CND05080	-2.192
CNG02230	-2.189
CNF00640	-2.188
CNA04145	-2.186
CNF00730	-2.186
CNC04610	-2.184
CNC01610	-2.181
CNI02950	-2.181
CNG01290	-2.18
CNC02170	-2.178
CNI03170	-2.177
CNI03990	-2.175
CND05940	-2.173
CNA06230	-2.172
CNB03155	-2.172
CND04770	-2.171
CNL06350	-2.169
CNA00750	-2.167
CNH02250	-2.165
CNF02240	-2.162
CNI00400	-2.162
CNF01260	-2.161
CNM02300	-2.161
CNC06380	-2.159
CNH02580	-2.159
CNE01100	-2.158
CNL03890	-2.158
CNC05160	-2.157
CNB03800	-2.156
CNH00670	-2.156
CNB05350	-2.154
CNE00575	-2.153
CNE02860	-2.148
CNA07870	-2.146
CNC03680	-2.145
CNF00390	-2.144
CNG00410	-2.144
CNE04980	-2.143
CNF02140	-2.143
CNN01800	-2.14
CNB01990	-2.139
CNC02810	-2.138
CND02980	-2.138
CNI00420	-2.138
CNL06180	-2.136
CNM01135	-2.136
CND01190	-2.134
CNA07630	-2.133
CNA03340	-2.132
CNC04840	-2.13
CNC06695	-2.13
CNM00080	-2.13
CNH01230	-2.129
CNL04120	-2.129
CNA06840	-2.128
CNC06840	-2.127
CNG01300	-2.127
CNC00270	-2.124
CNE04110	-2.123
CNF01160	-2.122
CNC05600	-2.12
CNA01330	-2.119
CNB04185	-2.118
CNC01210	-2.118
CNH01530	-2.118
CNK01660	-2.117
CNM01300	-2.117
CNC02380	-2.115
CNL04990	-2.115
CNB01540	-2.114
CNB01000	-2.113
CNE01330	-2.112
CNL05640	-2.112
CNM02350	-2.112
CNI00040	-2.111
CNI00130	-2.111
CNC00510	-2.109
CNF01220	-2.104
CNA07395	-2.103
CNC03370	-2.102
CNH03410	-2.102
CNG02310	-2.101
CNA07260	-2.097
CNA07590	-2.096
CNA02740	-2.092
CNG02560	-2.091
CNN00570	-2.091
CNG01940	-2.086
CNB02760	-2.085
CNB04680	-2.085
CNB00070	-2.084
CNE01940	-2.083
CNC03810	-2.082
CNI00430	-2.082
CNA02100	-2.08
CNF04620	-2.079
CNM02260	-2.079
CNG01030	-2.076
CNC05145	-2.075
CND01100	-2.075
CNG02480	-2.075
CNC07050	-2.074
CNK00410	-2.074
CNK01630	-2.073
CNF02715	-2.071
CNG02650	-2.07
CNJ02770	-2.07
CND00350	-2.068
CNI03980	-2.066
CNL04280	-2.066
CNN01500	-2.066
CNJ01400	-2.064
CNB00830	-2.062
CNL06530	-2.06
CNA03600	-2.059
CNH01880	-2.059
CNN00560	-2.059
CNA06290	-2.057
CNN00450	-2.057
CNA01910	-2.056
CNJ02680	-2.054
CNA01840	-2.053
CNM01590	-2.051
CNA01310	-2.049
CNB03740	-2.048
CNC02960	-2.048
CNJ00070	-2.048
CNC05170	-2.045
CNG01820	-2.044
CNA06630	-2.043
CNI02240	-2.043
CNL06630	-2.042
CNC04310	-2.041
CNJ00850	-2.04
CNE04960	-2.037
CNH03310	-2.037
CNN01660	-2.037
CNI00920	-2.036
CNK00730	-2.036
CNA04010	-2.035
CNK02920	-2.035
CNH02130	-2.034
CNC04880	-2.031
CNM00600	-2.03
CNK01080	-2.029
CNC02880	-2.028
CNI00830	-2.026
CNC04470	-2.024
CNI04100	-2.024
CNK01030	-2.024
CNC06810	-2.023
CNE04595	-2.023
CNC04920	-2.022
CND03260	-2.021
CNH01275	-2.021
CNM02490	-2.02
CND00190	-2.018
CNH00270	-2.017
CNJ01410	-2.017
CNL05690	-2.017
CND01480	-2.016
CNE04020	-2.014
CNG04670	-2.014
CNG03370	-2.012
CNN00390	-2.012
CNE05320	-2.011
CND01170	-2.01
CNE03420	-2.007
CND00490	-2.006
CNG02080	-2.006
CNG00870	-2.005
CNL06730	-2.005
CNC01945	-2.004
CNL04040	-2.004
CNA00550	-2.003
CNB00630	-2.003
CNF00905	-2.002
CNF01805	-2.002
CNA01270	-2.001
CNC04240	-2.001
CNF01860	-2
CNF00210	2.001
CNK02830	2.002
CNC02730	2.003
CNE01870	2.004
CNC02930	2.011
CNI04080	2.011
CNB04470	2.012
CNF01110	2.014
CND00210	2.017
CNB01870	2.018
CNJ02900	2.019
CNK02775	2.02
CNL04643	2.02
CNA07360	2.022
CNB04800	2.022
CNM02400	2.026
CNC02360	2.028
CNC04260	2.029
CND03510	2.03
CNG02020	2.031
CNH00075	2.031
CNC06220	2.033
CNB01770	2.034
CNK01900	2.035
CNE02010	2.036
CNF03740	2.036
CNK01980	2.036
CNH03740	2.04
CNE00570	2.044
CNE03790	2.044
CNC06600	2.049
CNF00655	2.051
CNC05330	2.054
CND04340	2.056
CNH03475	2.057
CNC01480	2.058
CNC06120	2.058
CNH00220	2.058
CND01060	2.06
CNJ03140	2.064
CND05590	2.066
CNH02265	2.066
CNC05840	2.072
CNB01690	2.075
CNA06960	2.077
CNK00380	2.077
CNH02190	2.079
CND04660	2.081
CNI00500	2.083
CNC05950	2.083
CNJ00670	2.083
CNG02985	2.084
CNA05100	2.085
CNE03730	2.088
CNA00270	2.09
CNA05030	2.09
CNA01340	2.099
CNH02570	2.099
CNN02240	2.099
CNC00340	2.101
CNE01830	2.103
CND04840	2.104
CNK02550	2.105
CNN01345	2.106
CNM01060	2.107
CND06410	2.112
CNL06760	2.112
CNH00550	2.114
CNK01020	2.114
CNK01480	2.114
CNK01510	2.114
CNI01220	2.116
CNN00765	2.116
CND04060	2.117
CND02600	2.121
CNH03300	2.121
CNB03530	2.123
CNC06050	2.123
CNG02515	2.123
CNJ01680	2.126
CNK00440	2.132
CNI03040	2.139
CNK03260	2.139
CND00100	2.141
CNH00495	2.141
CNJ03410	2.141
CNF01670	2.143
CNN02370	2.144
CNG00305	2.145
CND04190	2.146
CND05055	2.146
CNG01420	2.147
CNI00550	2.148
CNB01380	2.15
CNJ00290	2.153
CNG01720	2.154
CND06140	2.156
CNF03620	2.158
CNF02670	2.16
CNH02940	2.16
CNM02510	2.16
CNA01430	2.164
CND03690	2.166
CNJ01540	2.166
CNF00360	2.169
CND04270	2.17
CNA02640	2.171
CNK00870	2.171
CNG01110	2.172
CNL06520	2.173
CNJ01255	2.174
CNK03185	2.175
CNM01270	2.175
CNB02995	2.177
CNI00820	2.182
CNA03930	2.183
CNC03320	2.185
CNF03580	2.185
CNI02140	2.185
CNH02450	2.186
CND04150	2.189
CNC06390	2.198
CNH03790	2.199
CNC00190	2.2
CNF00080	2.201
CNE02135	2.203
CNG02825	2.203
CNA01780	2.204
CNA04025	2.204
CNB02090	2.204
CNC05200	2.204
CNI00020	2.206
CND04980	2.209
CNL04410	2.21
CNL05130	2.21
CNC02100	2.213
CNL06600	2.213
CND04330	2.214
CNB04700	2.215
CNL06480	2.215
CNE01860	2.216
CNB02400	2.22
CNA02050	2.222
CNH01160	2.222
CNL03790	2.223
CNF04220	2.224
CNG00820	2.225
CND00095	2.228
CNL06720	2.231
CNA04620	2.232
CNA07540	2.236
CNG04260	2.238
CNH01240	2.24
CND00380	2.241
CND03430	2.242
CNA02350	2.243
CNJ01870	2.243
CNA00340	2.244
CNC06920	2.245
CNB01340	2.25
CNH02920	2.254
CNK00060	2.255
CNG01510	2.257
CNH00360	2.259
CNE05170	2.265
CNF01120	2.265
CNJ02910	2.265
CNB01120	2.266
CNF03510	2.269
CND01990	2.271
CNA01860	2.274
CNM00260	2.274
CNE04130	2.276
CNB01250	2.281
CNC03990	2.284
CNH00790	2.285
CNC04660	2.286
CNB04670	2.288
CNE02020	2.291
CNM01630	2.291
CND04610	2.293
CNG01130	2.294
CNM01720	2.295
CNB05770	2.299
CND04470	2.3
CNG02980	2.3
CNH02220	2.303
CNN00040	2.305
CNI01570	2.306
CNM01200	2.309
CNH03860	2.313
CND03570	2.314
CNN01080	2.314
CNB05430	2.316
CNA02710	2.323
CNB02730	2.329
CNH01100	2.329
CNI03260	2.33
CNB03000	2.331
CNG03300	2.335
CNL06060	2.335
CNM02550	2.336
CNI00790	2.337
CNE01140	2.341
CNF03700	2.341
CND04990	2.342
CNN00490	2.342
CNN02440	2.343
CNB00220	2.345
CNH03013	2.348
CNK02150	2.35
CNA01850	2.353
CNA07930	2.355
CNJ00370	2.355
CND00470	2.357
CNN02320	2.357
CNH01690	2.358
CNI03620	2.362
CNJ00190	2.366
CNB02530	2.369
CNH03070	2.376
CNF02650	2.377
CNB02790	2.378
CNF01800	2.38
CNA07270	2.384
CNJ00950	2.385
CNC04320	2.386
CNG01955	2.386
CNK01120	2.386
CNH02950	2.387
CNH01300	2.388
CNB02540	2.389
CNL04310	2.39
CNA08360	2.392
CNC02330	2.392
CND05310	2.393
CND02400	2.394
CNG01140	2.395
CNI03110	2.396
CNF00680	2.401
CNF04860	2.402
CNL05790	2.404
CNI00740	2.405
CNG00460	2.41
CNC03380	2.421
CNK02120	2.435
CNB00345	2.436
CNA01190	2.438
CNG04640	2.439
CNL05890	2.444
CNA01200	2.445
CNC04180	2.445
CNJ00060	2.448
CNC02780	2.449
CNF00790	2.449
CNL03915	2.455
CNG00030	2.457
CNA06050	2.459
CNL03860	2.46
CNA02205	2.462
CNB00700	2.462
CNE04790	2.463
CNH02375	2.464
CNL05390	2.464
CNA07800	2.471
CNA02090	2.473
CNI03880	2.473
CNJ03179	2.473
CNM00840	2.475
CNC03930	2.476
CNE04580	2.48
CNC00130	2.481
CNH00860	2.483
CNG01910	2.484
CNI00730	2.485
CNH03510	2.487
CND01360	2.489
CNE05110	2.489
CNC02640	2.49
CNJ02335	2.491
CNG02600	2.492
CNB03440	2.494
CNB03710	2.495
CNL06210	2.496
CND00930	2.5
CNH01850	2.5
CNC05500	2.503
CNH00500	2.507
CND03530	2.508
CNE00430	2.508
CNA03860	2.511
CNA01510	2.512
CNM02000	2.512
CNI01010	2.515
CNK02700	2.515
CND01430	2.521
CNG04090	2.521
CNK00600	2.521
CNB05440	2.522
CNK02800	2.523
CNI04090	2.526
CNG03050	2.527
CNM02160	2.527
CNA08060	2.532
CNI04000	2.533
CNN00150	2.533
CNL05000	2.538
CNB04600	2.539
CNI02040	2.54
CNB02260	2.544
CNJ02890	2.546
CNJ01770	2.547
CNB00290	2.549
CNC05050	2.55
CNL04710	2.55
CNC00043	2.551
CNJ01490	2.555
CNJ01720	2.556
CNA01050	2.559
CNC05770	2.56
CNE01060	2.562
CNH00070	2.568
CNC06870	2.569
CNN00190	2.577
CND03160	2.579
CND05630	2.585
CNB00360	2.587
CNF03550	2.587
CNE00770	2.59
CNA05495	2.593
CNI01005	2.594
CNE03300	2.6
CNE01000	2.603
CNB04230	2.604
CNK00750	2.606
CNB03730	2.608
CND03015	2.611
CNA08120	2.613
CNJ01120	2.615
CNB02365	2.616
CNF00350	2.619
CNG03895	2.62
CNB00400	2.625
CNG00400	2.628
CNH03660	2.633
CNN02360	2.637
CNB00430	2.638
CNA02140	2.642
CNF03690	2.643
CNL05910	2.643
CNE00150	2.644
CNF03240	2.644
CNI02660	2.644
CNL04910	2.645
CNF03760	2.648
CNA03400	2.65
CNB03150	2.65
CNG03450	2.652
CNG04050	2.654
CNC05700	2.657
CND00320	2.659
CNG03500	2.661
CNE02830	2.666
CNK00880	2.666
CNI02420	2.668
CNC04390	2.668
CNL05470	2.668
CNF02560	2.671
CNA05480	2.672
CNI00900	2.673
CNB05000	2.68
CNG02240	2.68
CNG00690	2.685
CNI02050	2.688
CNB02720	2.689
CNC03450	2.69
CNA07915	2.692
CNL06620	2.693
CNC04480	2.699
CNC04760	2.702
CNF03215	2.706
CNB03650	2.707
CNE05230	2.707
CNG00630	2.707
CNA00240	2.709
CNE00060	2.714
CNH01150	2.717
CNM00760	2.726
CNG02350	2.727
CND01730	2.734
CNJ01190	2.745
CNI03450	2.749
CNK00480	2.753
CNA02720	2.757
CNJ01180	2.76
CNA00310	2.762
CNH03390	2.762
CNI01590	2.765
CNE02700	2.767
CNC01990	2.772
CNI01930	2.777
CNJ00170	2.78
CNG02030	2.789
CNE03220	2.793
CNJ00270	2.797
CNL03660	2.8
CNJ03400	2.802
CNA03990	2.806
CNL06440	2.811
CNA04150	2.813
CNA02060	2.814
CNC06690	2.814
CND03720	2.815
CNJ01850	2.817
CNC06770	2.82
CNB02990	2.827
CND01740	2.83
CNE02600	2.83
CNE04640	2.831
CNI03220	2.835
CND02750	2.837
CNE03680	2.839
CNI01610	2.84
CNG00440	2.843
CNE01410	2.851
CNK01300	2.851
CNI04400	2.853
CND05890	2.854
CNI01260	2.857
CNA06520	2.859
CNN01170	2.862
CNC02060	2.862
CNJ00630	2.863
CNA07670	2.866
CNA02115	2.872
CND03000	2.873
CNK01940	2.873
CNF00380	2.874
CND02030	2.878
CNF02420	2.881
CNM00320	2.884
CNB02610	2.886
CNH02410	2.889
CNI03540	2.891
CNH01220	2.894
CNF00330	2.896
CNK02750	2.896
CNF00200	2.899
CNE05360	2.901
CNC05550	2.902
CNM00200	2.905
CNM01370	2.905
CNN01830	2.925
CND01240	2.929
CND03110	2.929
CNL05990	2.932
CNH03320	2.936
CNJ00050	2.939
CNB00420	2.944
CNE03240	2.944
CND00370	2.955
CNE04460	2.959
CNK00800	2.964
CNL03770	2.972
CNC00720	2.973
CNM00950	2.973
CNI00210	2.981
CNB01200	2.983
CNA03320	2.985
CNH00235	2.985
CNA02040	2.992
CNJ00310	2.993
CNC03400	3.008
CNK01610	3.009
CNC03120	3.014
CNL06590	3.016
CND02140	3.018
CNG01920	3.024
CNI01500	3.034
CNH03770	3.035
CNL05970	3.037
CND05320	3.04
CNC06630	3.042
CNL05860	3.042
CNC00845	3.043
CNJ00610	3.058
CNC04450	3.062
CNN01595	3.072
CNF00510	3.077
CNB02270	3.078
CNB04460	3.086
CNC01180	3.086
CNE00630	3.086
CNE02490	3.088
CNA08320	3.093
CNI02180	3.094
CND00280	3.102
CNE01480	3.103
CNG00750	3.104
CND02230	3.105
CNA05510	3.113
CNK01330	3.113
CNG01160	3.118
CNH01135	3.128
CNB03370	3.129
CND01520	3.13
CND05660	3.134
CNI03480	3.136
CNI02890	3.139
CNB00910	3.146
CNF02040	3.147
CNA04780	3.149
CNA01280	3.151
CNH03180	3.153
CNH01730	3.155
CNA00430	3.156
CNE04660	3.159
CNH01570	3.161
CNI02880	3.164
CNA03265	3.165
CNA06870	3.165
CNI02230	3.179
CND01980	3.182
CNJ00930	3.182
CNF04580	3.183
CNF01370	3.187
CNE01165	3.193
CNA01180	3.194
CNB02520	3.195
CNA05335	3.198
CNN00140	3.2
CNA02910	3.204
CNE03700	3.209
CNL05320	3.212
CNE03740	3.215
CNM00900	3.218
CNF02390	3.237
CNC01980	3.24
CNE01030	3.251
CNG03985	3.252
CNN00890	3.252
CNH03420	3.253
CNF04090	3.265
CNA02430	3.267
CNI00890	3.267
CNJ03380	3.267
CNH03240	3.271
CNI01020	3.273
CNJ00350	3.28
CNG04470	3.283
CNA02990	3.285
CNB01670	3.291
CNB05010	3.291
CND01410	3.291
CNF01360	3.298
CNN01075	3.301
CNH03090	3.303
CNH01550	3.309
CNB04905	3.316
CNI03400	3.327
CNJ03175	3.327
CNL06780	3.328
CNC04590	3.333
CNI01890	3.333
CNE05340	3.34
CNN02410	3.34
CNK00090	3.344
CNM01880	3.347
CNG04125	3.352
CNC01170	3.353
CNN02260	3.353
CNJ01260	3.355
CNB03380	3.356
CNI02290	3.357
CND00730	3.358
CNF02380	3.365
CNG01635	3.37
CNI03940	3.37
CNJ03020	3.371
CNI02080	3.372
CNB05785	3.374
CND03500	3.377
CNL03710	3.378
CNM02420	3.38
CNE04720	3.381
CND00450	3.387
CNE02040	3.396
CNC01810	3.411
CNF02920	3.411
CNA07550	3.413
CNK00790	3.414
CNE00170	3.417
CND00030	3.418
CNG00340	3.42
CNB05180	3.422
CNA03450	3.423
CNF03180	3.424
CNK00320	3.425
CNJ02670	3.429
CNC07100	3.431
CNG01270	3.433
CNA05280	3.437
CND00120	3.445
CNG03260	3.448
CNF00120	3.449
CNL05290	3.453
CNC04160	3.468
CNH03710	3.469
CNI03910	3.474
CNJ02310	3.476
CNE01500	3.478
CNE04940	3.481
CNN01820	3.482
CNA07750	3.496
CNA00210	3.504
CNJ00030	3.511
CND03050	3.513
CNA07840	3.526
CNE00340	3.527
CNE04120	3.527
CNF02415	3.53
CNH00020	3.53
CNE01370	3.535
CND05340	3.54
CNA04685	3.548
CNB02670	3.548
CNC03460	3.555
CNA07785	3.559
CNA05840	3.564
CNI04410	3.566
CNJ01775	3.576
CNL04830	3.579
CNA06060	3.586
CNF00540	3.594
CNH00960	3.597
CNI04360	3.604
CNH00650	3.615
CNG04300	3.617
CNL04480	3.627
CNC06670	3.629
CNK00930	3.636
CNK03150	3.638
CNC00380	3.643
CNA02630	3.649
CNI03470	3.652
CNN00860	3.66
CNA02540	3.662
CNA03130	3.662
CNM00730	3.664
CNF03720	3.665
CNB03470	3.675
CNC03870	3.675
CNE03480	3.675
CNH02815	3.685
CNB04110	3.705
CNB05583	3.707
CND02640	3.716
CND00200	3.73
CNA08050	3.751
CNM01250	3.752
CNG04230	3.76
CNH00120	3.762
CNN00213	3.762
CNB00750	3.766
CNB02340	3.771
CND01330	3.776
CNG03950	3.791
CNK02190	3.806
CNJ02220	3.807
CNE04950	3.815
CNG03900	3.817
CNC02885	3.818
CNF00195	3.818
CNB03250	3.819
CNB03480	3.831
CNL06360	3.835
CND03970	3.842
CNG03010	3.843
CNN00215	3.852
CNF01040	3.854
CNI02160	3.855
CNE01680	3.859
CNA05220	3.86
CNH00030	3.865
CND00910	3.867
CND00180	3.868
CNM02560	3.869
CNM00690	3.874
CNH02500	3.889
CNH00260	3.891
CND03490	3.894
CNG02330	3.901
CND00610	3.926
CNK02370	3.936
CNF04350	3.942
CNL05250	3.942
CNB00410	3.95
CNN01400	3.956
CNI04380	3.971
CNH00540	3.973
CNE04740	3.984
CNA00360	3.991
CNA00400	4.002
CNM00270	4.009
CNB03540	4.015
CNA00840	4.031
CNL06750	4.033
CNN01220	4.049
CNG02130	4.063
CNA02870	4.077
CND02510	4.081
CNJ00500	4.084
CNB01775	4.093
CNE05250	4.101
CNK01550	4.104
CNC05530	4.106
CND03920	4.118
CNK01090	4.118
CNF02490	4.12
CNE02780	4.127
CNG00940	4.138
CNA06810	4.146
CNM01890	4.156
CNI00240	4.158
CNB04340	4.166
CNK01190	4.178
CNE00040	4.184
CNH02360	4.186
CNF01090	4.198
CNJ03090	4.226
CNC04620	4.232
CNC00210	4.239
CNA06280	4.243
CNG01640	4.252
CNB00100	4.255
CNA03960	4.267
CNA07080	4.27
CNA01880	4.286
CNG01760	4.286
CNH02900	4.287
CNE00620	4.292
CNI03390	4.293
CNC02550	4.294
CNB01020	4.314
CNC05870	4.314
CNB03690	4.317
CND03820	4.318
CNJ00550	4.325
CNH01330	4.348
CNE04650	4.352
CNN01120	4.352
CNE00400	4.353
CNL05760	4.365
CNA00880	4.375
CNG01880	4.377
CNM01050	4.379
CNI04140	4.397
CNB00190	4.408
CNA06650	4.416
CNC06490	4.416
CNJ01750	4.42
CNM00920	4.436
CNE02630	4.442
CNL05040	4.446
CNB02880	4.46
CNA01480	4.464
CNC01830	4.466
CND04880	4.467
[truncated: 383 more rows]

## Sheet: Glu-Gal
Genes regulated between Glu and Gal
geneID	linear fold change
CNM00600	-162.072
CNM00620	-83.877
CNL05450	-45.528
CNJ03070	-43.233
CNG01860	-39.383
CNK00180	-22.645
CNM00610	-19.716
CNF01220	-16.455
CNJ02620	-14.585
CNB05660	-13.855
CNK03400	-12.728
CNN01010	-12.446
CNE00470	-11.29
CNI04390	-11.181
CNJ01350	-9.669
CNC03810	-8.164
CNC01070	-7.15
CNL06750	-6.253
CNA01430	-6.081
CNM01860	-6.026
CNF04810	-5.683
CNJ02745	-5.478
CNH02360	-5.429
CNA06780	-5.324
CNH00110	-5.314
CNL03730	-5.312
CNB00750	-5.217
CNM00020	-5.149
CNE04190	-4.927
CND01920	-4.854
CNK03130	-4.798
CNH00600	-4.788
CNH01140	-4.756
CNL04645	-4.681
CNC05540	-4.614
CNJ03005	-4.551
CNB05060	-4.526
CNE02620	-4.432
CNN00670	-4.4
CNH01277	-4.273
CNE00275	-4.251
CNC06920	-4.249
CND05990	-4.207
CNJ00560	-4.192
CNJ03235	-4.188
CNF01590	-4.122
CNH03090	-4.01
CNI00060	-4.008
CND02630	-3.962
CNC00200	-3.95
CNH03730	-3.933
CND00450	-3.917
CNC04660	-3.901
CNI00210	-3.898
CNF02000	-3.896
CNM02480	-3.854
CND02640	-3.825
CNM00180	-3.823
CNJ01360	-3.803
CNJ02935	-3.798
CNH03640	-3.775
CNF04930	-3.774
CNL04760	-3.757
CNB01930	-3.753
CNE01645	-3.752
CNH01310	-3.73
CNE00710	-3.728
CNF02380	-3.693
CNH01403	-3.683
CNM00640	-3.681
CNC06310	-3.674
CNI01080	-3.669
CNA00590	-3.662
CNC04350	-3.656
CNE04950	-3.641
CNA08210	-3.631
CNA01800	-3.607
CNB04765	-3.599
CNB02780	-3.563
CNA03130	-3.537
CNB01570	-3.535
CNC01140	-3.534
CNA07670	-3.528
CNI02050	-3.509
CNN00085	-3.505
CND01720	-3.493
CNK03280	-3.474
CNK00650	-3.452
CNB00160	-3.413
CNB00520	-3.355
CNI01030	-3.333
CNI04380	-3.322
CNE00330	-3.317
CNE03900	-3.317
CNE04910	-3.286
CNC00010	-3.27
CNE00170	-3.247
CNA04660	-3.245
CNA00370	-3.243
CNK03010	-3.199
CNL04450	-3.193
CNK00030	-3.186
CND00530	-3.172
CNC04835	-3.154
CNM01780	-3.137
CND00370	-3.126
CND00350	-3.112
CNF02890	-3.111
CNC01920	-3.082
CNE03525	-3.07
CNK03470	-3.066
CNG00500	-3.065
CNL05050	-3.051
CNA06600	-3.05
CNB05785	-3.05
CNF00350	-3.02
CNK02690	-3.019
CNC01240	-3.015
CNH00970	-3.012
CNK01480	-2.997
CNG02950	-2.989
CNB02540	-2.985
CNA02250	-2.977
CNI00850	-2.977
CNA00030	-2.974
CNF04910	-2.97
CNE04820	-2.965
CNG01710	-2.957
CNJ02555	-2.948
CNC06330	-2.943
CNG04690	-2.937
CNJ02610	-2.937
CNF02750	-2.921
CNE04810	-2.917
CNA04250	-2.912
CND06240	-2.902
CNM00990	-2.902
CNL06660	-2.901
CNH02815	-2.882
CNC02355	-2.862
CNN01075	-2.862
CNI00500	-2.86
CNC00890	-2.849
CNI04100	-2.831
CNB05080	-2.815
CNA02335	-2.808
CNI02070	-2.806
CNA03140	-2.784
CNM00630	-2.781
CNM02520	-2.777
CNN01480	-2.776
CNL05495	-2.774
CND02030	-2.765
CNI00490	-2.715
CNN01165	-2.708
CNE02040	-2.705
CNC06770	-2.688
CNA03060	-2.687
CNF02810	-2.68
CNJ00350	-2.672
CNK00890	-2.659
CNA08115	-2.652
CNN02370	-2.642
CNN00770	-2.638
CNH03020	-2.633
CND00200	-2.604
CND00180	-2.577
CNC00820	-2.575
CNC06675	-2.575
CNG03755	-2.565
CNC01990	-2.563
CNB05430	-2.562
CND00090	-2.552
CNB01940	-2.549
CNI00820	-2.546
CNN00920	-2.546
CNL05300	-2.544
CNB00880	-2.539
CNH03420	-2.538
CNF01400	-2.536
CNA01490	-2.532
CNH03310	-2.529
CNJ01860	-2.528
CNF03985	-2.524
CND01770	-2.51
CNL05740	-2.509
CNH02960	-2.503
CNG02825	-2.498
CNA06520	-2.497
CNC01910	-2.492
CNE02730	-2.489
CNF04050	-2.479
CNC03320	-2.468
CNM00090	-2.467
CNB03380	-2.464
CND02040	-2.464
CND01980	-2.46
CND00760	-2.455
CND01630	-2.454
CNM01770	-2.448
CNA08340	-2.445
CNJ00360	-2.445
CNC06220	-2.443
CNH03580	-2.43
CNH00870	-2.422
CNA03850	-2.417
CNF01915	-2.416
CNE03670	-2.415
CNF04500	-2.407
CNA05660	-2.403
CNI02770	-2.389
CNJ01660	-2.389
CNC01670	-2.384
CNH01345	-2.379
CNF00960	-2.374
CNK02130	-2.373
CNI03920	-2.37
CNA08170	-2.363
CNM01880	-2.361
CNC00045	-2.357
CNA02720	-2.35
CNG04270	-2.349
CNK01525	-2.341
CNN02180	-2.341
CNC06295	-2.338
CNE03590	-2.336
CNI01210	-2.334
CNF00300	-2.331
CNG03000	-2.329
CNB01040	-2.327
CND00030	-2.321
CNM00370	-2.32
CNG03250	-2.318
CNH02310	-2.316
CNH02450	-2.31
CNI01220	-2.308
CNH03015	-2.305
CNC05330	-2.297
CNE05190	-2.296
CNK00260	-2.296
CNN02460	-2.294
CNL06370	-2.293
CNL06500	-2.293
CNG00440	-2.29
CNN00150	-2.286
CNK03270	-2.278
CNB00140	-2.276
CNK00860	-2.274
CNE00630	-2.267
CNK03160	-2.266
CNC04855	-2.263
CNF04780	-2.261
CNM02020	-2.261
CNB04980	-2.258
CNC03265	-2.251
CNE02110	-2.251
CNC03030	-2.25
CNK01120	-2.245
CNK01260	-2.245
CNB04600	-2.242
CNN00550	-2.242
CNH02470	-2.241
CNE02600	-2.238
CND01330	-2.236
CND05260	-2.236
CNA07020	-2.231
CNC06810	-2.231
CNC00560	-2.229
CND06360	-2.229
CNC05640	-2.225
CNI03220	-2.225
CNG02490	-2.219
CNF02990	-2.208
CND03410	-2.207
CNI00180	-2.204
CNH03080	-2.202
CNK01780	-2.201
CNJ00940	-2.199
CNK00880	-2.195
CNL05080	-2.194
CNG00050	-2.191
CNC06170	-2.183
CNJ00965	-2.183
CNA01450	-2.18
CNE04460	-2.175
CNJ03430	-2.175
CNB04340	-2.174
CNG03610	-2.169
CNA01560	-2.168
CND06410	-2.168
CNI00190	-2.167
CNJ01880	-2.166
CNH02810	-2.161
CNA08200	-2.16
CNC05440	-2.16
CND01780	-2.15
CNE01300	-2.149
CNA06425	-2.148
CNA06190	-2.146
CNH02825	-2.141
CNJ00630	-2.14
CNH03660	-2.138
CNG02650	-2.137
CNE00960	-2.136
CNG00020	-2.136
CNC02110	-2.132
CNA03810	-2.13
CNH00990	-2.129
CNI02480	-2.128
CND00490	-2.126
CNE02460	-2.124
CNL04410	-2.124
CNL06330	-2.123
CND04060	-2.12
CNJ02280	-2.118
CNL03660	-2.112
CNC05110	-2.108
CNB05710	-2.106
CNI03510	-2.104
CNI02805	-2.102
CNG02390	-2.101
CNI00200	-2.101
CNA03930	-2.095
CNB02545	-2.095
CNC03350	-2.094
CNE01980	-2.094
CNF01030	-2.094
CNG02430	-2.091
CNN01310	-2.091
CNI03660	-2.088
CNH03800	-2.086
CNF01360	-2.079
CNL03800	-2.079
CNA06170	-2.077
CNA03950	-2.075
CNC00850	-2.075
CNA04730	-2.073
CNB04020	-2.073
CND02260	-2.072
CNN02400	-2.072
CNB00770	-2.07
CNB05670	-2.07
CNJ00470	-2.063
CNI01570	-2.058
CNC05680	-2.054
CNI03590	-2.052
CNJ01850	-2.049
CNG04440	-2.044
CNI02730	-2.041
CNJ02920	-2.041
CNB04810	-2.04
CNG04070	-2.04
CND01680	-2.029
CNE01970	-2.025
CNJ00320	-2.024
CNA01190	-2.023
CNH00230	-2.016
CNC07150	-2.014
CNJ00140	-2.009
CNC07030	-2.006
CNA02710	-2.003
CND02800	2.002
CNN01595	2.003
CNA00850	2.003
CNM01020	2.004
CNC01690	2.005
CNG00830	2.005
CNG00940	2.005
CNH02380	2.006
CND06280	2.007
CNA05620	2.009
CNM01310	2.009
CNE04310	2.013
CNB00220	2.014
CNC02570	2.014
CNC07020	2.014
CNA00250	2.015
CND01180	2.015
CND04800	2.016
CNF03710	2.016
CNH00760	2.018
CNF00585	2.019
CNI02620	2.019
CNB04620	2.022
CNG03540	2.022
CNA06080	2.023
CND03450	2.023
CNB02100	2.025
CND02450	2.025
CNB01700	2.026
CNC02400	2.029
CNF02280	2.029
CND03460	2.032
CNC05480	2.033
CNA04240	2.035
CNA07240	2.035
CNI01690	2.036
CNB03230	2.039
CND00600	2.039
CNN01260	2.039
CNG03130	2.042
CNA05600	2.047
CNC05360	2.048
CNK02180	2.05
CNJ01560	2.053
CNK01800	2.053
CNG03720	2.054
CNB02990	2.055
CND04200	2.056
CNH01270	2.056
CNK00050	2.056
CND02610	2.057
CND04070	2.057
CNA06500	2.059
CNG01700	2.06
CNG02920	2.06
CNM02240	2.063
CNE04960	2.066
CNJ02480	2.066
CNC03760	2.067
CNC06100	2.067
CND03290	2.067
CND02970	2.071
CNL05060	2.073
CNA07620	2.075
CNC05760	2.075
CNE02160	2.075
CNG04200	2.081
CNA06200	2.084
CNK03240	2.087
CNC00350	2.088
CNN00740	2.089
CNH02650	2.09
CNG00060	2.095
CNF02210	2.097
CNA07570	2.1
CNB01450	2.102
CNC05950	2.102
CNE00270	2.102
CNB04880	2.108
CNF03720	2.108
CNB04710	2.116
CNB04930	2.116
CNN00480	2.117
CNN01720	2.119
CNA07530	2.12
CNI02510	2.124
CNA03180	2.13
CNB00610	2.13
CNE01360	2.13
CND04560	2.131
CNI01160	2.136
CNK03230	2.136
CNB05550	2.145
CNF03500	2.147
CNA05860	2.15
CNJ01870	2.151
CNH02690	2.159
CNJ02260	2.16
CNM01900	2.16
CNM00310	2.165
CNE03540	2.167
CND02420	2.174
CNL06640	2.179
CNF01650	2.18
CNA04610	2.181
CNK00070	2.182
CNG02770	2.183
CND05910	2.184
CNC04320	2.185
CND01400	2.185
CNB02230	2.186
CNM02490	2.187
CNL03940	2.189
CND05840	2.19
CNB05480	2.193
CNC02515	2.194
CNE00410	2.198
CNM00260	2.198
CNE00980	2.2
CNF03510	2.204
CNB01470	2.205
CNK01240	2.207
CNA05200	2.208
CNH02050	2.212
CNG02370	2.222
CNB02750	2.224
CNM00220	2.228
CNN00950	2.228
CND05740	2.23
CNG00600	2.235
CND00440	2.236
CNB04840	2.24
CNN00710	2.24
CNI01830	2.244
CNM02420	2.249
CNM01080	2.252
CNI01530	2.254
CNC06880	2.255
CNM00900	2.258
CNA07100	2.259
CNJ00730	2.261
CND05080	2.265
CNC02580	2.267
CNL04260	2.267
CNE01410	2.277
CNC01410	2.278
CNE00820	2.278
CND02730	2.281
CNH02030	2.281
CNF04150	2.282
CNB01050	2.288
CND03850	2.288
CNH01770	2.288
CNB02830	2.289
CNH01600	2.29
CNL04890	2.295
CNC00790	2.296
CNA01290	2.302
CNI02570	2.302
CNA04695	2.303
CNE00890	2.306
CNA03160	2.307
CNB04260	2.31
CNK02900	2.316
CNB00340	2.319
CND01070	2.319
CNI01110	2.321
CNF04760	2.322
CNE00370	2.324
CNL06490	2.327
CNC00990	2.328
CNA04063	2.33
CNB01260	2.331
CNG03440	2.336
CNE03320	2.339
CNJ02870	2.34
CNJ01770	2.341
CNN01200	2.345
CNG03490	2.362
CNA06350	2.363
CNE01880	2.365
CNA04600	2.374
CNB02240	2.379
CNL06390	2.381
CNC01810	2.383
CNC00760	2.392
CNE03920	2.396
CNH03500	2.396
CNH02680	2.398
CNL04780	2.399
CND01870	2.404
CNG00100	2.406
CND01420	2.413
CND01740	2.416
CNF01000	2.427
CND06140	2.428
CNN00440	2.431
CND03060	2.432
CNK01350	2.432
CNJ02060	2.434
CNA00260	2.437
CNN02150	2.441
CNF00890	2.443
CNM00380	2.444
CNF04220	2.448
CNE05330	2.453
CNC06940	2.455
CNK03430	2.464
CNM00390	2.469
CNC07160	2.474
CNK02240	2.475
CNC02150	2.478
CND06220	2.478
CNC00240	2.481
CNM01410	2.483
CNH02420	2.486
CNC00220	2.495
CND03570	2.504
CNM02320	2.506
CNB03680	2.511
CNK00990	2.526
CNH00795	2.537
CNB05510	2.55
CNH02200	2.552
CNI04340	2.553
CNA02480	2.554
CNC01700	2.56
CNB03150	2.562
CNG00300	2.566
CNK02700	2.569
CNM01250	2.569
CNC01130	2.574
CNB03850	2.589
CNH00920	2.592
CNG02000	2.594
CNG02830	2.6
CNB04100	2.602
CNA00600	2.613
CNI03640	2.614
CNJ01075	2.618
CNB03980	2.626
CNB01740	2.642
CNB04050	2.658
CNN00755	2.659
CNC04690	2.662
CNM02400	2.662
CNC00400	2.673
CNH02790	2.683
CNB03500	2.688
CNI00360	2.692
CNH01730	2.708
CNA05010	2.725
CNL05140	2.728
CNA04950	2.73
CNI02800	2.735
CNG02210	2.743
CNB02220	2.745
CNE00640	2.745
CNB01620	2.758
CNM02105	2.767
CNC02990	2.778
CNG02750	2.779
CNA07150	2.784
CNJ00930	2.789
CND03580	2.811
CNH00350	2.814
CNK00680	2.814
CNK02580	2.818
CNM02060	2.822
CNB04640	2.825
CNG00110	2.828
CNJ03040	2.864
CNL05340	2.88
CNI02020	2.882
CNL04010	2.887
CNB01730	2.902
CNA02580	2.905
CNA02870	2.928
CNA07780	2.931
CNM02380	2.955
CNJ01920	2.971
CNA01720	2.985
CNG03990	3.014
CNA03780	3.016
CNE02740	3.021
CNB04530	3.023
CNG01480	3.033
CNF01290	3.035
CNN00270	3.056
CNE04530	3.064
CNG02680	3.064
CNH01620	3.07
CNM00720	3.073
CND06355	3.12
CNK02775	3.12
CND00550	3.128
CNM02430	3.13
CNN01030	3.136
CNE02570	3.148
CNF02490	3.151
CNJ03245	3.155
CNH03280	3.18
CNA05690	3.184
CNC04180	3.233
CNK00080	3.236
CNJ00950	3.237
CNF02230	3.247
CNA05710	3.26
CNH01210	3.287
CNI00320	3.334
CNE00380	3.346
CNK02850	3.373
CNC05700	3.375
CNA00510	3.397
CNA03540	3.406
CNB05700	3.481
CNA02520	3.524
CNC06540	3.558
CNM02580	3.562
CNA00670	3.591
CNG00630	3.598
CNA07170	3.599
CNK03140	3.622
CNB03130	3.666
CNK00390	3.674
CNC06430	3.705
CNL06070	3.708
CNA05700	3.856
CNF00330	3.871
CNB03080	3.981
CNA01680	3.993
CNG04630	4.026
CNA00075	4.051
CND01410	4.097
CNI00990	4.133
CNC02410	4.14
CNC06550	4.156
CNA07280	4.285
CND05750	4.34
CNC02620	4.516
CND05680	4.519
CNJ00600	4.549
CNG02460	4.623
CNA07920	4.624
CNA05415	4.631
CND01430	4.636
CNC01350	4.65
CND03490	4.657
CNJ01160	4.77
CNC06875	4.771
CNA03990	4.84
CNK00060	4.949
CNK02750	5.382
CNL05860	5.388
CNA07915	5.426
CNE02255	5.559
CND04690	5.883
CNH00490	5.986
CNC02510	6.255
CNG03500	6.277
CNA07090	6.31
CNC02680	6.416
CNC00060	6.855
CNG03495	6.876
CNL05880	7.296
CNF03470	8.166
CNC01940	8.2
CNG01960	8.424
CNA07720	8.85
CNA03960	8.888
CNE00390	8.989
CND05690	9.023
CNG00950	9.153
CNK00540	9.792
CNA05720	10.913
CNI03560	11.245
CNA07540	12.461
CNF03950	13.113
CNH00540	13.469
CNE02700	13.724
CNC06180	13.967
CNH00935	14.356
CNE00260	14.487
CNB01510	15.444
CNE00400	17.878
CNJ03160	21.529
CNJ02210	38.829
CNE01030	45.743
CNA05220	72.218

## Sheet: YPD-Fluco
Genes regulated between YPD and Fluconazole
gene	linear fold change
CNK02940	-5.127
CNE03210	-4.655
CNA04800	-4.543
CNC06850	-4.277
CNG00700	-3.664
CNA07050	-2.95
CNA02830	-2.78
CNF00690	-2.648
CNJ01075	-2.448
CNM02030	-2.427
CNM02100	-2.369
CNB03080	-2.358
CNB02120	-2.197
CNF01100	-2.13
CNG01200	-2.096
CNA04950	-2.087
CNB05550	-2.083
CNB04020	-2.019
CNE01440	-2.004
CNE02470	2.002
CNE02040	2.004
CNL04645	2.005
CNN00930	2.005
CNC07040	2.008
CNK01120	2.008
CNB01690	2.009
CNF02420	2.012
CNB01900	2.014
CNA05710	2.021
CNC06560	2.026
CNL04350	2.028
CNE04770	2.03
CNF02560	2.034
CND03000	2.036
CNA01450	2.038
CNL04885	2.041
CND02480	2.046
CNG04050	2.049
CNM00200	2.052
CNF00620	2.053
CNE01000	2.058
CNF02395	2.06
CNG00710	2.064
CNB01330	2.066
CNK01560	2.07
CNJ03250	2.071
CNM00180	2.072
CND03310	2.073
CND06040	2.074
CNF04510	2.076
CNJ03180	2.076
CNF04580	2.078
CNA05510	2.082
CNL05620	2.083
CNK00680	2.084
CNE00730	2.085
CNC02405	2.09
CNE03790	2.093
CNE03480	2.093
CNC02870	2.097
CNG02870	2.099
CNG00470	2.104
CNF01560	2.109
CNM00690	2.109
CNH03510	2.11
CNF02490	2.115
CNM00260	2.119
CNA05310	2.119
CNA01130	2.121
CNK01000	2.123
CNH02350	2.125
CNK01730	2.126
CNC00760	2.136
CNJ02680	2.14
CNK00480	2.141
CNE00535	2.142
CNF02670	2.147
CNB04670	2.148
CNC00380	2.148
CNN01930	2.148
CNC00050	2.152
CNG01440	2.153
CNA03265	2.16
CND03090	2.162
CNM02410	2.162
CNG01990	2.168
CND00660	2.175
CNI01930	2.176
CNJ00820	2.179
CNF00585	2.181
CNB02340	2.193
CNA04410	2.198
CNF00120	2.205
CNA07550	2.213
CNA00160	2.215
CNF00125	2.22
CNA07930	2.232
CNJ00730	2.233
CNC05660	2.237
CNA06050	2.253
CNJ02970	2.255
CNE01170	2.263
CNG03500	2.27
CNA06340	2.272
CNA04770	2.28
CNC05440	2.281
CNC01480	2.282
CNK00270	2.288
CNM02160	2.291
CNK01020	2.293
CNJ02200	2.309
CNA04670	2.317
CNK02020	2.321
CNE00610	2.322
CNK00800	2.331
CNN02250	2.331
CNB00770	2.336
CNA07370	2.344
CNF00880	2.353
CNN00510	2.356
CNC06550	2.358
CNH00560	2.367
CNA05760	2.374
CNM02580	2.379
CNJ02950	2.389
CNK02700	2.39
CNJ03220	2.395
CNB03180	2.398
CNI02420	2.403
CNE04720	2.403
CNL06370	2.405
CNA04360	2.411
CNJ02710	2.411
CNK00760	2.414
CNN00410	2.418
CNJ00770	2.42
CNB01670	2.424
CNG04310	2.424
CNE03220	2.44
CNH00795	2.458
CNH02920	2.462
CNA06740	2.464
CNH02500	2.475
CNE03740	2.476
CNH00790	2.483
CNB03870	2.485
CNH01290	2.488
CNE04230	2.517
CND05320	2.542
CNE03180	2.549
CNL06100	2.551
CNH00380	2.555
CNA07540	2.565
CNA00620	2.574
CNF01090	2.576
CNC05850	2.578
CNJ03235	2.583
CNA02460	2.589
CND03490	2.614
CNH02450	2.619
CNI02440	2.62
CNE01575	2.632
CNC03960	2.636
CNA05670	2.637
CNA06460	2.639
CNC00660	2.64
CNJ02100	2.644
CNG02710	2.66
CNC02860	2.667
CND02540	2.668
CNF01610	2.671
CNB05770	2.675
CNH01200	2.682
CNE01410	2.683
CNK00540	2.687
CNL04950	2.7
CNJ00720	2.704
CNA08335	2.719
CNK03430	2.721
CNA05300	2.723
CNB03440	2.725
CND03080	2.725
CNA06570	2.757
CNN02240	2.787
CNC06180	2.802
CNA06690	2.812
CNA06170	2.814
CNM00100	2.818
CND03170	2.821
CND05950	2.833
CNK01330	2.855
CND03510	2.86
CNH00180	2.872
CND06110	2.877
CND01860	2.887
CNL06210	2.895
CNB02770	2.938
CNI04280	2.952
CNJ03095	2.958
CNN01480	2.975
CNJ00550	2.98
CNA07090	3.013
CNF04780	3.015
CNA03840	3.016
CNJ03177	3.026
CNI02360	3.031
CNG04200	3.032
CND02430	3.044
CND02140	3.045
CNG02670	3.047
CND01320	3.078
CNE01880	3.12
CNC06330	3.156
CNJ01775	3.198
CNA01940	3.201
CNH02370	3.257
CNA07450	3.271
CNA06750	3.312
CNK03150	3.36
CNF04830	3.374
CNA02980	3.402
CNG04125	3.402
CNJ01650	3.404
CNM00740	3.405
CNB04040	3.438
CNE00400	3.47
CNM02430	3.539
CNF00680	3.583
CNN02120	3.592
CNB01760	3.603
CNN00660	3.625
CNC02100	3.64
CNE04510	3.659
CNG04290	3.66
CND03160	3.661
CNI00680	3.666
CNB01510	3.668
CNM02420	3.67
CNE02700	3.691
CNE02475	3.776
CNB02530	3.788
CNA02540	3.814
CNI03910	3.837
CNA07110	3.863
CNJ03140	3.867
CNG00350	3.901
CNJ03020	3.921
CNB03470	3.972
CNE04870	3.978
CNA02870	4.04
CNB00220	4.119
CNB03100	4.125
CNG03655	4.145
CNJ01880	4.308
CNF03720	4.326
CND02520	4.353
CNJ01130	4.446
CNC01790	4.45
CNC05280	4.555
CNA05010	4.663
CNE03810	4.778
CNK02200	4.889
CNE01570	4.892
CNC04470	4.912
CNE00660	5.021
CNI04410	5.214
CNB00230	5.224
CND03165	5.234
CNE00580	5.352
CNL04460	5.575
CND03920	5.599
CNA07950	5.656
CNC01810	5.91
CNA00300	6.065
CNH02490	6.338
CNJ00270	6.738
CNJ03160	6.739
CNC02410	6.881
CNB02410	6.997
CNA01850	7.616
CNC05080	9.145
CNJ02310	9.248
CND00530	9.652
CND05370	10.647
CNA08290	10.951
CNA01070	12.716
CNG01860	15.588
CNE03150	15.893
CNA05720	17.365
CNC06980	18.228
CNH02735	24.054
CNB04980	162.187

## Sheet: YPD-SDS
Genes regulated between YPD and SDS
gene name	linear fold change
CNN01010	-10.047
CNA06905	-5.975
CNN00300	-4.612
CNI02070	-4.395
CNI04210	-3.515
CNE02255	-3.229
CNI03590	-3.076
CNM00630	-3.054
CNE03055	-3.039
CNM02030	-2.975
CNE05380	-2.697
CNE05310	-2.695
CNH01720	-2.594
CNM01030	-2.516
CNB02680	-2.436
CNA06780	-2.397
CND00500	-2.315
CNC02510	-2.311
CND05910	-2.302
CNK02860	-2.248
CNF02393	-2.228
CNL06230	-2.227
CNM02310	-2.22
CNI02060	-2.186
CNE00140	-2.176
CNM01700	-2.173
CNH02990	-2.172
CNA03010	-2.164
CNA04580	-2.156
CNM01310	-2.09
CNA07050	-2.068
CNA04140	-2.065
CNK01780	-2.048
CNB03080	-2.044
CNA00910	-2.019
CNK02840	-2.009
CNE00260	-2.003
CNI03400	2.004
CNE02700	2.007
CNK00760	2.01
CNN01480	2.012
CNG03085	2.014
CNL06590	2.017
CNK02140	2.018
CNJ00930	2.019
CND04930	2.024
CNE01410	2.025
CND01780	2.027
CND03580	2.029
CNB00770	2.031
CNF00540	2.036
CNK02300	2.036
CNN00370	2.037
CNM02105	2.038
CNJ03410	2.04
CNJ01490	2.045
CNA04760	2.048
CND05920	2.048
CNH02830	2.048
CNF02875	2.051
CNF04460	2.053
CNA03410	2.054
CNN02260	2.055
CNA01260	2.056
CNA02500	2.059
CNM01860	2.059
CNN00825	2.061
CNC06630	2.062
CNF03960	2.062
CNB05505	2.063
CND05055	2.066
CNE00820	2.067
CNN00690	2.068
CNB02140	2.069
CNG00110	2.07
CND00910	2.071
CND03720	2.071
CNF00020	2.074
CNM00370	2.074
CNL06070	2.075
CNE03300	2.076
CNA02980	2.08
CNB02150	2.08
CNE00710	2.081
CNG01870	2.082
CNE01185	2.087
CNC04570	2.089
CNH00400	2.089
CNC06550	2.092
CNF03470	2.093
CNE02600	2.101
CNA04330	2.102
CNB03370	2.107
CNA02520	2.108
CNG01920	2.108
CNA01050	2.111
CNI03940	2.111
CNJ00730	2.113
CNL05460	2.119
CNE04190	2.122
CNI00890	2.124
CNN02360	2.124
CND01520	2.125
CNA06060	2.128
CNE01990	2.13
CNC03590	2.134
CND02540	2.134
CNB00410	2.139
CNJ02740	2.143
CNA07370	2.144
CNF02000	2.145
CNG00370	2.155
CNN00660	2.156
CNF00380	2.159
CNA01120	2.16
CNF00830	2.17
CNI03330	2.17
CNI01930	2.174
CNA07270	2.175
CNA05120	2.177
CNK01720	2.181
CNL04680	2.182
CNF02380	2.184
CNA05360	2.185
CNI01610	2.185
CNJ01220	2.186
CNC04805	2.191
CNJ02950	2.191
CNH02735	2.194
CNA02580	2.197
CNB02020	2.197
CNE00230	2.2
CNC04620	2.203
CNE03780	2.205
CNL05050	2.205
CNA01190	2.209
CNN00140	2.209
CND03000	2.21
CNA07280	2.214
CNB01660	2.221
CND03450	2.225
CNA01180	2.227
CNK01510	2.227
CNL04840	2.23
CNF04430	2.235
CNB05430	2.242
CNI00930	2.248
CNH01500	2.249
CNK01330	2.259
CNA06665	2.261
CNE00620	2.266
CNN01165	2.267
CNB03770	2.272
CNC06900	2.274
CNI02260	2.275
CNB03180	2.276
CNE02630	2.279
CNJ01820	2.286
CNJ01090	2.288
CNG02340	2.291
CNH03490	2.291
CNA04460	2.292
CNC04835	2.294
CNB04460	2.304
CNJ02900	2.306
CNB00065	2.312
CNG02510	2.321
CNF03510	2.322
CNG00390	2.329
CNJ01650	2.329
CNC01640	2.33
CNC05440	2.332
CNC06260	2.332
CNI03450	2.341
CNL05010	2.344
CNC06420	2.351
CND02640	2.357
CNG01760	2.357
CNJ00060	2.357
CNI02660	2.362
CNA07730	2.363
CNM02140	2.366
CNH03700	2.373
CNH02920	2.377
CNN00400	2.378
CNB02880	2.384
CNF04900	2.384
CNL04190	2.384
CNL06780	2.384
CNI04130	2.386
CNI02350	2.389
CNA06460	2.39
CNL05860	2.392
CND00760	2.396
CNH01403	2.401
CNH02350	2.403
CNM00830	2.406
CNH02410	2.407
CNL03700	2.409
CNJ02970	2.41
CNH03220	2.411
CNC06440	2.413
CNG03655	2.416
CNA07300	2.422
CNH00780	2.422
CNA00650	2.423
CNB00970	2.423
CNA06690	2.433
CNL06720	2.433
CNJ01060	2.435
CNB01855	2.437
CNG00970	2.439
CNF04570	2.443
CNF01040	2.444
CNE04880	2.446
CND02280	2.448
CNA07450	2.449
CNE00535	2.458
CNE01400	2.462
CNN01550	2.462
CNE01570	2.476
CNK01800	2.478
CNN01830	2.485
CNA00640	2.486
CNC00300	2.487
CNJ01075	2.487
CNH03280	2.488
CNB02770	2.49
CNL06490	2.495
CNE04650	2.498
CND01090	2.504
CNG03390	2.513
CNA06900	2.514
CNC00540	2.522
CNG03440	2.528
CNJ02870	2.532
CNE04120	2.533
CNA01880	2.534
CNB02130	2.536
CNE04930	2.542
CNL05850	2.544
CNC05870	2.55
CNG04230	2.561
CNH02910	2.565
CNC01350	2.575
CNG00100	2.575
CNG00320	2.576
CNB02670	2.578
CNG00550	2.579
CNL06520	2.581
CNJ00310	2.582
CNA04700	2.583
CNA04620	2.587
CNH02450	2.593
CNC05530	2.602
CNC06210	2.602
CNI00310	2.602
CND00100	2.614
CNJ02210	2.615
CNN00755	2.625
CND03600	2.626
CNI02230	2.626
CNA08260	2.632
CNE03480	2.634
CNA07150	2.639
CNJ03175	2.644
CND00070	2.649
CNA00410	2.651
CNA05040	2.652
CNC04320	2.659
CNL06210	2.67
CNG01990	2.676
CNH03660	2.679
CNH02420	2.691
CNE03680	2.695
CND01740	2.703
CND04950	2.705
CNH01080	2.706
CNI00680	2.712
CNF00125	2.715
CNL04880	2.715
CNB02990	2.721
CNG01720	2.722
CNM02130	2.725
CNG01540	2.726
CNF01000	2.732
CNC00820	2.736
CNI03230	2.739
CNA07430	2.746
CNI00360	2.753
CNL06750	2.754
CNK01190	2.762
CNE03150	2.778
CND05280	2.779
CNC00380	2.781
CNA01170	2.782
CNB05650	2.795
CND03950	2.797
CNB03215	2.798
CNA03290	2.8
CNE03810	2.818
CNG03600	2.825
CNB03630	2.826
CNA00840	2.827
CNF02530	2.833
CNJ01130	2.833
CNK01570	2.837
CNB02530	2.838
CNJ00720	2.85
CNF04760	2.851
CNC00090	2.859
CNB03640	2.869
CNL03660	2.878
CNF00360	2.88
CND04560	2.885
CNE00160	2.887
CNE04910	2.896
CNL05440	2.901
CNA05415	2.917
CND02380	2.92
CNJ00600	2.924
CNJ03040	2.937
CNJ01570	2.938
CNC02530	2.94
CNE04480	2.949
CNF03900	2.952
CNG04200	2.962
CNG04125	2.974
CNB03150	2.98
CNE03140	2.982
CNB04980	2.99
CNI02990	3.037
CNB03390	3.04
CNM00400	3.045
CNB00140	3.062
CNI00030	3.066
CNF01090	3.073
CNF04400	3.075
CNH03500	3.076
CNK00090	3.084
CNC01910	3.085
CNG04470	3.092
CNA00880	3.094
CNG01070	3.094
CNC02460	3.099
CNM00410	3.128
CND01870	3.131
CNN02390	3.131
CNE04660	3.147
CNI01750	3.16
CNL05800	3.163
CND01120	3.165
CNJ03400	3.17
CNN00823	3.195
CNI01560	3.211
CNA02405	3.214
CNM01110	3.23
CNC00760	3.236
CNC06120	3.255
CNB02600	3.26
CNE04080	3.279
CNK00630	3.283
CNI02270	3.285
CNF03170	3.294
CNI04140	3.294
CNM01150	3.31
CNF01940	3.316
CNA03450	3.335
CNN01570	3.335
CNA01130	3.347
CNA07785	3.356
CNA05200	3.382
CNE02025	3.405
CNI01580	3.405
CNL04570	3.408
CNA06280	3.43
CNA00890	3.442
CNI03790	3.453
CNF02490	3.47
CNA05600	3.475
CNC03895	3.494
CNN01000	3.494
CNA05300	3.518
CNC00270	3.522
CNB03470	3.543
CND03160	3.558
CNA08050	3.588
CNE03970	3.602
CNF02360	3.611
CNK00550	3.62
CNE05250	3.626
CNE00040	3.628
CNF04580	3.678
CNI00210	3.696
CNC00660	3.712
CNB01650	3.716
CND01230	3.737
CNM00230	3.738
CNK00790	3.763
CNE03670	3.799
CNG01325	3.84
CNN01210	3.842
CND05620	3.857
CND04590	3.865
CNA07100	3.872
CNC02850	3.878
CNK00080	3.878
CNB01760	3.898
CNG04480	3.906
CNH00020	3.91
CND02080	3.923
CNL04580	3.923
CNA06340	3.93
CNB01020	3.952
CNJ00140	3.961
CNA05060	3.976
CNG00350	4
CNC00310	4.022
CNG04220	4.029
CNC06180	4.033
CNN01595	4.042
CNI01990	4.115
CNG03260	4.123
CNL06340	4.133
CND01820	4.145
CNC06425	4.17
CNC06570	4.232
CNB02545	4.246
CNE02035	4.296
CNA04670	4.308
CNJ03160	4.318
CNE03100	4.319
CNA02870	4.354
CNC04803	4.355
CNC05760	4.367
CNG00950	4.371
CNF02510	4.387
CNB03480	4.437
CNM02380	4.447
CNE00020	4.524
CND01620	4.571
CNE05260	4.577
CNF03950	4.582
CNH03060	4.614
CNB05780	4.648
CNA08250	4.735
CND04630	4.78
CND00620	4.911
CNH03420	4.921
CNJ03420	4.923
CND03500	5.007
CNA05710	5.023
CNE04520	5.035
CNC06430	5.092
CNN02180	5.156
CNE02120	5.168
CNM01710	5.225
CNJ01670	5.246
CND00040	5.326
CNF04410	5.431
CNM02200	5.458
CNA05700	5.469
CNC01660	5.486
CNE04340	5.526
CNE00670	5.66
CNH02950	5.779
CNM00310	5.828
CNF00350	5.905
CNJ01160	6.03
CNM00220	6.076
CNC05520	6.122
CNC03730	6.162
CNA00820	6.201
CND03335	6.226
CNI04420	6.249
CNF00590	6.342
CNM00030	6.397
CNC00970	6.443
CNE01500	6.661
CNA08060	6.793
CNN01770	6.868
CNK00130	7.066
CND03920	7.069
CNB02410	7.206
CNK03430	7.224
CNH00960	7.436
CNC00980	7.702
CNC04900	7.822
CNF03180	7.928
CND05600	8.002
CNG00630	8.23
CNG00400	8.505
CNA07170	8.524
CNI02805	8.548
CNG01000	8.601
CNF03530	8.801
CNF01310	8.885
CNF02910	9.359
CNL05070	9.584
CNJ03260	9.69
CNK01730	9.881
CNC05420	9.9
CND00090	10.504
CNN00270	10.765
CNF00585	11.268
CNA05880	11.28
CNC00290	12.451
CNF04420	12.484
CNL06120	12.671
CND01770	14.693
CNM00020	17.723
CNM00920	17.888
CNE03540	19.363
CNB02100	22.563
CNB05770	25.323
CNB01510	33.86
CNI00990	162.992
CNA05720	187.741
