# Supplementary material for: Intron retention-dependent gene regulation in Cryptococcus neoformans
Source: Sci Rep. 2016 Aug 31;6:32252. doi: 10.1038/srep32252 (PMC5006051; doi:10.1038/srep32252)
Supplement: Table S9 [file srep32252-s10.xls]

## Sheet: neoformans
Table S10. List of primers used in this study.
for C. neoformans var. neoformans
Primers used for semi-quantitative RT-PCR
Name	Sequence	Description
GJ-ACT2-F	CACCGGTATCGTTCTTGACTCTGGTGAC	Forward primer specific of ACT1
GJ-ACT2-R	CACGCTCCATGAGAATCTTGACGAGGTAG	Reverse primer specific of ACT1
GJ-CNA07120-F	GCATCCTGACGTAACTCCCGC	Forward primer specific of URA4
GJ-CNA07120-R2	GCACTTCTCCGTGCAAGTTCAAGACC	Reverse primer specific of URA4
GJ-CNA07200-F	GCCCTCACATCGTTGTTGGTAC	Forward primer specific of SUB2
GJ-CNA07200-R	GCAAGTAGCTCGGATGTCCTTGG	Reverse primer specific of SUB2
GJ-CNG03240-i4-F	TCACAATAGGATGATCGACAATC	Forward primer specific of YRA1
GJ-CNG03240-i4-R	ATCTCAGCATCCAACTGTTCAGCGG	Reverse primer specific of YRA1
GJ-CNC00110-F	GAAGAAGTACCTAACCACCCTTC	Forward primer specific of ELO3
GJ-CNC00110-R	ATGAACAGGACGAGGTAAGAACC	Reverse primer specific of ELO3
CAS3B	AGGTGCAGGATAAAGACTAACGAGGT	Forward primer specific of CAS3 intron 1
CAS3C	CTTCTTGACTGTGCCTGCCAG	Reverse primer specific of CAS3 intron 1
CAS3AF	TTACCTTGTGGCCGATGTCC	Forward primer specific of CAS3 intron 12
CAS3AR	ATGCGACGACAACCTGCAG	Reverse primer specific of CAS3 intron 12
CNA04020R	Ggactgagagaagaaagatcaggag	Forward primer specific of CNA04520
CNA04020F	CCGTGTTGAGCTCCATCAACCACC	Reverse primer specific of CNA04520
CNG00160F	Gctcatatttcgggactctcacggc	Forward primer specific of CNG00160
CNG00160R	Cagcatgtcattctcctcatcgtcc	Reverse primer specific of CNG00160
CNK02010F	Cactgggcagcttcaacttcaaacc	Forward primer specific of CNK02010
CNK02010R	Ttgacccttctcattcactgcatcg	Reverse primer specific of CNK02010
Primers used for gene mutation
upf1Δ::NAT	Sequence	Description
UPF1seroD-5’5	ACCAAATACGGCAGCAACCCAC	Forward primer for amplifying the 5' flanking region of UPF1
UPF1seroD-5’3	GTCATAGCTGTTTCCTGGTCATCGATGTCCGGACCATAC	Reverse primer for amplifying the 5' flanking region of UPF1
MKRfUPF1seroD	GACATGTGTGCCAATCGGAGAGCCCAGTCACGACGTTGTA	Forward primer for amplifying the NAT marker
MKRrUPF1seroD	GTATGGTCCGGACATCGATGACCAGGAAACAGCTATGAC	Reverse primer for amplifying the NAT marker
UPF1seroD-3’5	TACAACGTCGTGACTGGGCTCTCCGATTGGCACACATGTC	Forward primer for amplifying the 3' flanking region of UPF1
UPF1seroD-3’3	CGTGAGTCTCGGTCTGCAAAC	Reverse primer for amplifying the 3' flanking region of UPF1
UPF1seroDex	TGTCACACTGACCTTGCCTAC	Forward primer for screening UPF1 deletion
UPF1seroDex2	GACGGTAATTGGACAGACGATC	Reverse primer for screening UPF1 deletion
upf2Δ::NAT
GJ-UPF2d-5-5-Sc	GTAACGCCAGGGTTTTCCCAGTCACGACGGATCAGTTTGATGAGTATGCG	Forward primer for amplifying the 5' flanking region of UPF2
GJ-UPF2d-5-3-Sc	ATCCACTTAACGTTACTGAAATCTCCTTCCATGTCACTCATGTAGAGCTCC	Reverse primer for amplifying the 5' flanking region of UPF2
GJ-MKRf-Sc-NAT2	GAAGGAGATTTCAGTAACGTTAAGTGGATGCTGCGAGGATGTGAGCTGGAG	Forward primer for amplifying the NAT marker
GJ-UPF2d-MKRr-NAT	GTCATCACGTGTCTGCTCAGACCGCTGCGAGGATGTGAGCTGGAGA	Reverse primer for amplifying the NAT marker
GJ-UPF2d-3-5	TCTCCAGCTCACATCCTCGCAGCGGTCTGAGCAGACACGTGATGAC	Forward primer for amplifying the 3' flanking region of UPF2
GJ-UPF2d-3-3	GCGGATAACAATTTCACACAGGAAACAGCCATGTCCTATCCATCTGACTATC	Reverse primer for amplifying the 3' flanking region of UPF2
GJ-UPF2d-Ex	CGCAACTGTACACTATGTTGACG	Forward primer for screening UPF2 deletion
GJ-Upf2-Ex2-R	CGGTGTACCCTTCTTCCAGTTC	Reverse primer for screening UPF2 deletion
upf3Δ::NEO
GJ-UPF3d-5-5-Sc	GTAACGCCAGGGTTTTCCCAGTCACGACGGGATTGTAGCACCCAAAAGTCC	Forward primer for amplifying the 5' flanking region of UPF3
GJ-UPF3d-5-3-Sc	ATCCACTTAACGTTACTGAAATCTCCTTCGTAGTGGACGGGCTGCCGCTGCT	Reverse primer for amplifying the 5' flanking region of UPF3
GJ-MKRf-Sc-NEO	GAAGGAGATTTCAGTAACGTTAAGTGGATGGTTTATCTGTATTAACACGGAAGAG	Forward primer for amplifying the NEO marker
GJ-UPF3d-MKRr-Neo	CATCAAGCTTTGATCTATGGTGCGCTGCGAGGATGTGAGCTGGA	Reverse primer for amplifying the NEO marker
GJ-UPF3d-3-5	TCCAGCTCACATCCTCGCAGCGCACCATAGATCAAAGCTTGATG	Forward primer for amplifying the 3' flanking region of UPF3
GJ-UPF3d-3-3	GCGGATAACAATTTCACACAGGAAACAGCACTCGTCATAGGCGTTGTCCTT	Reverse primer for amplifying the 3' flanking region of UPF3
GJ-Upf3-Ex-F	GTTCGATCTCTCGGGCAATTAG	Forward primer for screening UPF3 deletion
GJ-Upf3-Ex2-R	CCTTGCGACGAGCTTCTAGATT	Reverse primer for screening UPF3 deletion
PGAL7::UPF1
GJ-Upf1-5-5-Sc	GTAACGCCAGGGTTTTCCCAGTCACGACGACCAAATACGGCAGCAACCCAC	Forward primer for amplifying the 5' flanking region of UPF1
GJ-Upf1-5-3-Sc	ATCCACTTAACGTTACTGAAATCTCCTTCGACAGTTAGTGAGTTGTTCGC	Reverse primer for amplifying the 5' flanking region of UPF1
GJ-MKRf-Sc-NEO	GAAGGAGATTTCAGTAACGTTAAGTGGATGGTTTATCTGTATTAACACGGAAGAG	Forward primer for amplifying the cassette containing the GAL7 promoter and the NEO marker
GJ-Upf1-MKRr-PGal	CTTCAAAGTTGGAAAACTCCATCAAGAGGGGATTGAGCGCTG	Reverse primer for amplifying the cassette containing the GAL7 promoter and the NEO marker
GJ-Upf1-PGal-3-5	CAGCGCTCAATCCCCTCTTGATGGAGTTTTCCAACTTTGAAG	Forward primer for amplifying the 3' flanking region of UPF1
GJ-Upf1-3-3-Sc	GCGGATAACAATTTCACACAGGAAACAGCTCTGACGGTACCTTGACGAG	Reverse primer for amplifying the 3' flanking region of UPF1
UPF1seroD-ex	TGTCACACTGACCTTGCCTAC	Forward primer for screening UPF1 mutation
GJ-Upf1-Ex2-R	GACCCATATCCCATCGTATCGT	Reverse primer for screening UPF1 mutation
GJ-Thr3-5-5-Sc	GTAACGCCAGGGTTTTCCCAGTCACGACGCAACGTATCGCCAGCTACCAGG	Forward primer for amplifying the 5' flanking region of THR3
GJ-Thr3-5-3-Sc	ATCCACTTAACGTTACTGAAATCTCCTTCTGTGGTTGCGAATATGGAGATTTAG	Reverse primer for amplifying the 5' flanking region of THR3
GJ-MKRf-Sc-NEO	GAAGGAGATTTCAGTAACGTTAAGTGGATGGTTTATCTGTATTAACACGGAAGAG	Forward primer for amplifying the cassette containing the GAL7 promoter and the NEO marker
GJ-Thr3-MKRr-PGAL	TACCGTCGTTGGGGTCGGACATCAAGAGGGGATTGAGCGCTG	Reverse primer for amplifying the cassette containing the GAL7 promoter and the NEO marker
GJ-Thr3-PGal-3-5	CAGCGCTCAATCCCCTCTTGATGTCCGACCCCAACGACGGTA	Forward primer for amplifying the 3' flanking region of THR3
GJ-Thr3-3-3-Sc	GCGGATAACAATTTCACACAGGAAACAGCCCGAAGCCACGGGACTCCTCTG	Reverse primer for amplifying the 3' flanking region of THR3
GJ-Thr3-Ex-F	ATCGAAGGCTGAAGACTGGGTAG	Forward primer for screening THR3 mutation
GJ-Thr3-Ex2-R	GACCTCGTCGAGCCTAATATAG	Reverse primer for screening THR3 mutation

## Sheet: grubii
Table S9 primers used in this study
for C. neoformans var. grubii
Name	Sequence	Description
B79	TGTGGATGCTGGCGGAGGATA	Screening primer on the marker genes
B1026	GTAAAACGACGGCCAGTGAGC	M13 Forward-extended primer
B1027	CAGGAAACAGCTATGACCATG	M13 Reverse-extended primer
B1454	AAGGTGTTCCCCGACGACGAATCG	NAT split marker primer 1
B1455	AACTCCGTCGCGAGCCCCATCAAC	NAT split marker primer 2
B1886	TGGAAGAGATGGATGTGC	NEO split marker primer 1
B1887	ATTGTCTGTTGTGCCCAG	NEO split marker primer 2
B5751	CGAAGAATCTCGTGCTTTC	HYG split marker primer 1
B5752	ATTGACCGATTCCTTGCG	HYG split marker primer 2
B5225	TGAGCGTCATTATGGCTG	Primer L1 for 5’-flaking region of UPF1
B5226	CTGGCCGTCGTTTTACGATAAGGATAAAGGGAGGACG	Primer L2 for 5’-flaking region of UPF1
B5227	GTCATAGCTGTTTCCTGACAGGTTTGCCAATGTCG	Primer R1 for 3’-flaking region of UPF1
B5228	CGCATACCATTTTCACCC	Primer R2 for 3’-flaking region of UPF1
B5229	CATTGGTTCCATTCCTTCC	Screening primer for UPF1 deletion
B5230	CAGAGGACCGAGAATGTTC	UPF1 probe primer for Southern blot
B5231	ACTTGGTTGTCGGCAATC	Primer L1 for 5’-flaking region of UPF2
B5232	CTGGCCGTCGTTTTACTACTTTTCCGCTGTGTGG	Primer L2 for 5’-flaking region of UPF2
B5233	GTCATAGCTGTTTCCTGGCATTGAGACAAGAGGTGTG	Primer R1 for 3’-flaking region of UPF2
B5234	GATGGTTGGTATCTTGTCTACG	Primer R2 for 3’-flaking region of UPF2
B5235	TCTCTCAAGCCAAAGAACC	Screening primer for UPF2 deletion
B5236	GACTGTGAATGAGGAAGTGG	UPF2 probe primer for Southern blot
B5815	AGACACTTGATACACCAGCAC	Primer L1 for 5’-flaking region of UPF3
B5816	CTGGCCGTCGTTTTACGATGACGAGTTTGTTGCG	Primer L2 for 5’-flaking region of UPF3
B5817	GTCATAGCTGTTTCCTGAGCCGAAAGCATCTTCTGC	Primer R1 for 3’-flaking region of UPF3
B5818	CCAACCAACTATGAGCAACC	Primer R2 for 3’-flaking region of UPF3
B5819	GTTGAGGGAGGTATTTGTCC	Screening primer for UPF3 deletion
B5820	CGCCTCTTGACTTTTTCTC	UPF3 probe primer for Southern blot
