# Supplementary material for: Intron retention-dependent gene regulation in Cryptococcus neoformans
Source: Sci Rep. 2016 Aug 31;6:32252. doi: 10.1038/srep32252 (PMC5006051; doi:10.1038/srep32252)
Supplement: Table S10 [file srep32252-s11.xls]

## Sheet: Feuil1
Table S11. Number of reads aligned to the genome in each RNA-Seq experiment.
RNA-seq experiments	number of reads aligned (Million)
WT_stat_GAL_0	27.3
WT_stat_GAL_1	48.5
WT_stat_GAL_2	88.9
WT_FCZ_30C_0	45.3
WT_FCZ_30C_1	61.4
WT_FCZ_30C_2	140.3
WT_SDS_30C_0	10.6
WT_SDS_30C_1	63.9
WT_SDS_30C_2	106.5
WT_log_30C_0	148.8
WT_log_30C_1	67.2
WT_log_30C_2	91.0
WT_log_37C_0	52.9
WT_log_37C_1	28.4
WT_log_37C_2	69.0
WT_stat_30C_0	39.6
WT_stat_30C_1	47.6
WT_stat_30C_2	17.3
WT JEC21_0	34.7
WT JEC21_1	43.8
upf1 NE579_0	49.9
upf1 NE579_1	16.5
